# Supplementary material for: A fungal core effector exploits the OsPUX8B.2–OsCDC48-6 module to suppress plant immunity
Source: Nat Commun. 2024 Mar 22;15:2559. doi: 10.1038/s41467-024-46903-7 (PMC10959940; doi:10.1038/s41467-024-46903-7)
Supplement: Supplementary file 5 — Supplementary Dataset 2 [file 41467_2024_46903_MOESM5_ESM.xlsx]

## Sheet: Sheet1
Supplementary Data 2. A diverse collection of 187 M. oryzae isolates from 13 distinct host genera obtained from previous publications
Strain	Host	BioSample	BioProject
FJ11SH-527-1	Oryza	SAMN06050070	PRJNA354675
FJ12JN-084-3	Oryza	SAMN06050072	PRJNA354675
FJ13SH05-2	Oryza	SAMN06050073	PRJNA354675
FJ2000-69A	Oryza	SAMN06050075	PRJNA354675
FJ2003-001A1	Oryza	SAMN06050077	PRJNA354675
FJ2005113B	Oryza	SAMN06050078	PRJNA354675
FJ2006-60A3	Oryza	SAMN06050079	PRJNA354675
FJ43ZB15-68	Oryza	SAMN06050080	PRJNA354675
FJ78-JJ	Oryza	SAMN06050082	PRJNA354675
FJ81-MH	Oryza	SAMN06050084	PRJNA354675
FJSH0703	Oryza	SAMN06050094	PRJNA354675
HB-LTH18	Oryza	SAMN06050099	PRJNA354675
GD06-53	Oryza	SAMN06050096	PRJNA354675
JX-09Z116-1	Oryza	SAMN06050106	PRJNA354675
TW-6-43-1	Oryza	SAMN06050128	PRJNA354675
TW-12YL-DL3-2	Oryza	SAMN06050123	PRJNA354675
2539	Oryza	SAMN11866126	PRJNA544882
P-0029	Bromus	SAMN05898532	PRJNA320483
13FM-16-1	Oryza	SAMN06050060	PRJNA354675
13FM-24-1	Oryza	SAMN06050061	PRJNA354675
13FM-5-1	Oryza	SAMN06050063	PRJNA354675
MZ5-1-6	Eleusine	SAMN10491321	PRJNA507314
B71	Triticum	SAMN06076154	PRJNA355407
Lh88405	Lolium	SAMN14167125	PRJNA320483
Arcadia2	Setaria	SAMN14167122	PRJNA320483
D10/s9	Eleusine	SAMN15040829	PRJNA418767
D10/s71	Eleusine	SAMN15040828	PRJNA418767
D9/s50	Eleusine	SAMN15040827	PRJNA418767
D15/s6	Eleusine	SAMN15040824	PRJNA418767
K65/159w	Eleusine	SAMN15040819	PRJNA418767
Rep4-buf1#13	Oryza	SAMN20714328	PRJNA753862
Rep1-buf1#10	Oryza	SAMN20714325	PRJNA753862
ZM1-2	Triticum	SAMN29254577	PRJNA849498
70-15	Oryza	SAMN02953596	PRJNA13840
EI9411	Eleusine	SAMN04318447	PRJNA304354
EI9604	Eleusine	SAMN04318448	PRJNA304354
HO	Lolium	SAMN08009558	PRJNA320483
Bm88324	Urochloa	SAMN08009544	PRJNA320483
Bd8401	Urochloa	SAMN08009543	PRJNA320483
FJ81-ZP	Oryza	SAMN06050086	PRJNA354675
FJ86-CT	Oryza	SAMN06050088	PRJNA354675
FJ81-SW	Oryza	SAMN06050085	PRJNA354675
Sar-AD3-5	Oryza	SAMN06050114	PRJNA354675
TW-12YL-TT4-1	Oryza	SAMN06050125	PRJNA354675
Cd88215	Cynodon	SAMN14167123	PRJNA320483
PL2-1	Lolium	SAMN08009571	PRJNA320483
P29	Bromus	SAMN08009567	PRJNA320483
P28	Bromus	SAMN08009566	PRJNA320483
ML33	Oryza	SAMN08009565	PRJNA320483
IE1K	Oryza	SAMN08009563	PRJNA320483
IB49	Oryza	SAMN08009561	PRJNA320483
Br80	Triticum	SAMN08009546	PRJNA320483
FJ99138	Oryza	SAMN06050093	PRJNA354675
Nich-2-3-2	Oryza	SAMN06050111	PRJNA354675
Nich-2-7-4	Oryza	SAMN06050112	PRJNA354675
FPH-2015-44	Triticum	SAMN14144145	PRJNA320483
TF05-1	Lolium	SAMN08009576	PRJNA320483
SSFL02-1	Stenotaphrum	SAMN08009573	PRJNA320483
Pg1213-22	Lolium	SAMN08009569	PRJNA320483
P3	Triticum	SAMN08009568	PRJNA320483
LpKY97	Lolium	SAMN08009564	PRJNA320483
IC17	Oryza	SAMN08009562	PRJNA320483
IB33	Oryza	SAMN08009560	PRJNA320483
IA1	Oryza	SAMN08009559	PRJNA320483
GG11	Lolium	SAMN08009555	PRJNA320483
G22	Eleusine	SAMN08009554	PRJNA320483
G17	Eragrostis	SAMN08009553	PRJNA320483
FR13	Oryza	SAMN08009552	PRJNA320483
CHW	Lolium	SAMN08009549	PRJNA320483
Br35	Urochloa	SAMN14144141	PRJNA320483
Wk3-1	Lolium	SAMN14603776	PRJNA320483
Pr8202	Panicum	SAMN14603774	PRJNA320483
Br81	Triticum	SAMN14144142	PRJNA320483
BdMeh16-1	Triticum	SAMN04942534	PRJNA320483
T25	Triticum	SAMN08009575	PRJNA320483
SSFL14-3	Stenotaphrum	SAMN08009574	PRJNA320483
PH42	Eleusine	SAMN08009570	PRJNA320483
Guy11	Oryza	SAMN08009557	PRJNA320483
GrF52	Setaria	SAMN08009556	PRJNA320483
CHRF	Lolium	SAMN08009548	PRJNA320483
Br7	Triticum	SAMN08009545	PRJNA320483
B51	Eleusine	SAMN08009542	PRJNA320483
B2	Triticum	SAMN08009541	PRJNA320483
Arcadia	Setaria	SAMN08009540	PRJNA320483
10100	Oryza	SAMN08712647	PRJNA438312
TF15-1	Lolium	SAMN14144147	PRJNA320483
Br118	Triticum	SAMN14144140	PRJNA320483
Br116	Triticum	SAMN14144139	PRJNA320483
BdMAG	Triticum	SAMN14144138	PRJNA320483
U168	Luziola	SAMN14603775	PRJNA320483
pg1213-2	Lolium	SAMN14603777	PRJNA320483
TP2	Lolium	SAMN14151737	PRJNA320483
SSTX16-11	Stenotaphrum	SAMN14144144	PRJNA320483
Pd88413	Paspalum	SAMN14144143	PRJNA320483
76_3	Oryza	SAMEA4751761	PRJEB27387
82_0835	Oryza	SAMEA4751762	PRJEB27387
90_4_1	Oryza	SAMEA4751764	PRJEB27387
Glhn4	Oryza	SAMEA4751768	PRJEB27387
VO113	Oryza	SAMEA4751777	PRJEB27387
VO108	Oryza	SAMEA4751776	PRJEB27387
Py22.1	Triticum	SAMN05725179	PRJNA320483
P-0028	Bromus	SAMN05864041	PRJNA320483
WBKY11	Triticum	SAMN08009578	PRJNA320483
13FM-3-2	Oryza	SAMN06050062	PRJNA354675
13FM-9-1	Oryza	SAMN06050064	PRJNA354675
BJ08-8	Oryza	SAMN06050067	PRJNA354675
HN10-1604	Oryza	SAMN06050102	PRJNA354675
JS09-138	Oryza	SAMN06050105	PRJNA354675
YN07205e	Oryza	SAMN06050135	PRJNA354675
YN072311	Oryza	SAMN06050137	PRJNA354675
YN072313	Oryza	SAMN06050138	PRJNA354675
YN08181e	Oryza	SAMN06050139	PRJNA354675
YN08182c	Oryza	SAMN06050140	PRJNA354675
D1/s50	Eleusine	SAMN15040832	PRJNA418767
D1/s53b	Eleusine	SAMN15040831	PRJNA418767
K17	Eleusine	SAMN15040823	PRJNA418767
K13	Eleusine	SAMN15040822	PRJNA418767
K7/28w	Eleusine	SAMN15040821	PRJNA418767
K28/82w	Eleusine	SAMN15040820	PRJNA418767
Y34	Oryza	SAMN02981398	PRJNA82691
P131	Oryza	SAMN02981399	PRJNA82693
HN19311	Oryza	SAMN02216973	PRJNA209870
BdJes16-1	Triticum	SAMN04942531	PRJNA320483
BdBar16-1	Triticum	SAMN04940126	PRJNA320483
Br130	Triticum	SAMN08009547	PRJNA320483
87-120	Oryza	SAMN08377452	PRJNA320483
BdKUS	Triticum	SAMN14144137	PRJNA320483
Br62	Eleusine	SAMN14151738	PRJNA320483
Glhn3	Oryza	SAMEA4751767	PRJEB27387
VO104	Oryza	SAMEA4751775	PRJEB27387
98-06	Oryza	SAMN03010511	PRJNA259589
GUY11	Oryza	SAMN06050151	PRJNA354811
HB-14	Oryza	SAMN06050098	PRJNA354675
GD08-2025	Oryza	SAMN06050097	PRJNA354675
HN-158	Oryza	SAMN06050101	PRJNA354675
JS08-611	Oryza	SAMN06050104	PRJNA354675
SC-10-120-65-2	Oryza	SAMN06050115	PRJNA354675
YN072310	Oryza	SAMN06050136	PRJNA354675
YN8773R-27	Oryza	SAMN06050144	PRJNA354675
ZJ08-41	Oryza	SAMN06050146	PRJNA354675
ZJ2011-7-1	Oryza	SAMN06050147	PRJNA354675
JX11-141	Oryza	SAMN06050108	PRJNA354675
JX10-102	Oryza	SAMN06050107	PRJNA354675
TW-TN4-2	Oryza	SAMN06050133	PRJNA354675
YN8773-19	Oryza	SAMN06050143	PRJNA354675
YN126311	Oryza	SAMN06050141	PRJNA354675
ZJ00-10	Oryza	SAMN06050145	PRJNA354675
K5/24W	Eleusine	SAMN15098633	PRJNA418767
T6	Eleusine	SAMN15098632	PRJNA418767
SV9610	Setaria	SAMN04318449	PRJNA304354
SV9623	Setaria	SAMN04318450	PRJNA304354
FJ81278	Oryza	SAMN02215332	PRJNA209870
DB11-621	Oryza	SAMN06050068	PRJNA354675
FJ81-JY	Oryza	SAMN06050083	PRJNA354675
FJ86061ZE3-39	Oryza	SAMN06050089	PRJNA354675
FJ81221ZB11-14	Oryza	SAMN06050087	PRJNA354675
TW-1-1-1-B-1	Oryza	SAMN06050117	PRJNA354675
TW-2-7-2-A-1	Oryza	SAMN06050126	PRJNA354675
TW-CYBP1-3	Oryza	SAMN06050129	PRJNA354675
TW-PT3-1	Oryza	SAMN06050131	PRJNA354675
YN126441	Oryza	SAMN06050142	PRJNA354675
SC-10-25-44-1	Oryza	SAMN06050116	PRJNA354675
TW-12CY-TB1-2	Oryza	SAMN06050118	PRJNA354675
TW-12HL-YL2-1	Oryza	SAMN06050120	PRJNA354675
TW-6-2-2-B-1	Oryza	SAMN06050127	PRJNA354675
TW-PT1-1	Oryza	SAMN06050130	PRJNA354675
WD-3-1_1	Oryza	SAMN06050134	PRJNA354675
V86010	Oryza	SAMN06392751	PRJNA376429
Py5020	Triticum	SAMN05762829	PRJNA320483
BJ-90-611	Oryza	SAMN06050066	PRJNA354675
FJ0204804	Oryza	SAMN06050069	PRJNA354675
FJ11YD-673-1	Oryza	SAMN06050071	PRJNA354675
FJ2000-62A	Oryza	SAMN06050074	PRJNA354675
FJ2001-112B	Oryza	SAMN06050076	PRJNA354675
FJ95054B	Oryza	SAMN06050090	PRJNA354675
HN-0812-3	Oryza	SAMN06050100	PRJNA354675
JS-10-6-1-2	Oryza	SAMN06050103	PRJNA354675
FJ95085AZB13-116	Oryza	SAMN06050091	PRJNA354675
GD-05-029b	Oryza	SAMN06050095	PRJNA354675
TW-12YL-DP1-1	Oryza	SAMN06050124	PRJNA354675
KA1-3-1	Oryza	SAMN06050109	PRJNA354675
KA2-1-1	Oryza	SAMN06050110	PRJNA354675
TW-12HL-DF1-2	Oryza	SAMN06050119	PRJNA354675
TW-12TD-RH1-1	Oryza	SAMN06050121	PRJNA354675
TW-12TN-HB2-2	Oryza	SAMN06050122	PRJNA354675
TW-PT6-1	Oryza	SAMN06050132	PRJNA354675
D14/s30	Eleusine	SAMN15040825	PRJNA418767
