# Supplementary material for: A fungal core effector exploits the OsPUX8B.2–OsCDC48-6 module to suppress plant immunity
Source: Nat Commun. 2024 Mar 22;15:2559. doi: 10.1038/s41467-024-46903-7 (PMC10959940; doi:10.1038/s41467-024-46903-7)
Supplement: Supplementary file 7 — Supplementary Dataset 4 [file 41467_2024_46903_MOESM7_ESM.xlsx]

## Sheet: -MG132
Supplementary Data 4. Proteins probed by OsPUX8B.2-TurboID-HA using proximity-labeling spectrometry
Note: p.adj < 0.05 and Log2(FC) > 1 were used as cutoffs for selection of putative preys.
Protein ID	Description	(PUX8B.2+biotin)_vs_(PUX8B.2-biotin)_p.val	(PUX8B.2+biotin)_vs_(PUX8B.2-biotin)_p.adj	(PUX8B.2+biotin)_vs_(PUX8B.2-biotin)_ratio	(PUX8B.2-biotin)_norm.LFQ_1	(PUX8B.2-biotin)_norm.LFQ_2	(PUX8B.2-biotin)_norm.LFQ_3	(PUX8B.2+biotin)_norm.LFQ_1	(PUX8B.2+biotin)_norm.LFQ_2	(PUX8B.2+biotin)_norm.LFQ_3
LOC_Os01g01060.1	40S ribosomal protein S5, putative, expressed	0.467776	0.76	-0.224	25.3043	25.4534	25.7788	25.4766	25.4681	24.9459
LOC_Os01g02020.1	acetyl-CoA acetyltransferase, cytosolic, putative, expressed	0.0893738	0.321	1.41	0	15.9767	14.2937	16.6109	15.8909	15.4167
LOC_Os01g02880.1	fructose-bisphospate aldolase isozyme, putative, expressed	0.593786	0.806	0.81	17.7971	17.3813	0	15.2036	17.2064	17.7949
LOC_Os01g03070.1	transposon protein, putative, unclassified, expressed	0.0105396	0.0379	3.15	15.7541	0	0	18.0013	18.1204	18.6604
LOC_Os01g03390.1	BBTI7 - Bowman-Birk type bran trypsin inhibitor precursor, expressed	0.0145414	0.0506	-3.7	19.4348	19.6884	19.423	0	18.2911	0
LOC_Os01g03760.1	expressed protein	0.329244	0.677	0.335	22.7915	22.6787	22.8178	23.3248	22.7817	23.2138
LOC_Os01g04730.1	ribosomal protein L24, putative, expressed	0.755328	0.843	0.111	27.0761	26.9189	27.3893	27.175	27.6728	26.8961
LOC_Os01g04780.1	retrotransposon protein, putative, unclassified, expressed	0.385595	0.717	1.41	0	0	0	16.8345	0	16.5786
LOC_Os01g05060.1	mitochondrial glycoprotein, putative, expressed	0.0223127	0.0829	-1.61	23.2095	23.019	23.7349	22.0556	22.4579	20.6554
LOC_Os01g05070.1	expressed protein	0.156128	0.442	0.595	18.4553	18.6586	18.5218	19.5632	19.4971	18.3875
LOC_Os01g05560.1	expressed protein	0.471967	0.762	-1.64	20.4802	20.3699	20.6737	21.6778	0	21.426
LOC_Os01g06010.1	Core histone H2A/H2B/H3/H4 domain containing protein, putative, expressed	0.654791	0.822	0.204	26.8068	26.7115	26.8589	26.9029	27.6044	26.5078
LOC_Os01g07760.2	phospholipase D, putative, expressed	0.538255	0.788	0.836	18.7989	19.0885	19.2094	19.6877	19.5517	20.3933
LOC_Os01g07810.1	protein of unknown function domain containing protein, expressed	0.828981	0.856	-0.2	19.2538	20.3086	20.164	19.6693	20.4446	19.0378
LOC_Os01g08930.1	DEAD-box ATP-dependent RNA helicase, putative, expressed	0.0825618	0.308	3.33	18.7319	19.0533	0	19.7742	20.8426	19.4664
LOC_Os01g08970.1	SSRP1-like FACT complex subunit, putative, expressed	0.16765	0.467	2.23	0	0	0	16.4517	15.6633	15.5616
LOC_Os01g09000.1	glutaminyl-tRNA synthetase, putative, expressed	0.46282	0.758	0.61	16.4981	0	15.8802	0	0	17.3515
LOC_Os01g09540.1	HAD superfamily phosphatase, putative, expressed	0.0493041	0.207	-1.2	23.2272	23.1123	23.2387	22.773	21.7216	21.5216
LOC_Os01g09560.1	mitochondrial-processing peptidase subunit alpha, mitochondrial precursor, putative, expressed	0.252012	0.6	1.76	15.5783	15.8722	0	0	0	0
LOC_Os01g09890.1	translation initiation factor SUI1, putative, expressed	0.235718	0.58	0.385	21.8183	22.0625	21.7561	22.2668	22.6771	21.8755
LOC_Os01g10820.1	ribosomal protein L5, putative, expressed	0.478714	0.765	-0.207	23.4323	23.4058	23.5863	23.2513	23.4706	23.108
LOC_Os01g14830.1	ribosomal protein L3, putative, expressed	0.500336	0.774	0.987	16.1245	16.1995	0	0	16.2581	14.99
LOC_Os01g14950.1	importin subunit alpha, putative, expressed	0.890127	0.865	0.0525	20.3737	20.175	20.8399	20.7402	20.2846	20.548
LOC_Os01g15600.1	PUR ALPHA-1, putative, expressed	0.435848	0.745	-1.08	16.7068	16.6402	16.377	16.5565	0	0
LOC_Os01g16010.2	BCAS2 protein, putative, expressed	0.499142	0.773	0.357	17.2865	17.8679	17.7377	17.9259	18.3583	17.7063
LOC_Os01g16090.1	RNA binding protein, putative, expressed	0.0824029	0.307	-2.56	18.5392	17.0064	18.3643	15.582	14.5836	16.0798
LOC_Os01g16870.1	argonaute, putative, expressed	0.110486	0.354	0.576	22.3422	21.7806	22.2325	22.7271	22.6991	22.6824
LOC_Os01g17150.1	plastid-specific 50S ribosomal protein 5, chloroplast precursor, putative, expressed	0.567397	0.798	0.239	22.3249	22.4804	22.3827	22.7182	23.2842	21.9281
LOC_Os01g18050.1	tubulin/FtsZ domain containing protein, putative, expressed	0.707371	0.834	-0.16	18.4104	18.6952	19.2743	19.038	18.3011	18.5868
LOC_Os01g19450.1	ATP-citrate synthase subunit 1, putative, expressed	0.724387	0.837	-0.135	25.2464	25.3003	25.6236	25.5581	24.8527	25.3804
LOC_Os01g22490.1	40S ribosomal protein S27a, putative, expressed	0.148415	0.43	0.539	21.0697	20.9916	21.3381	21.6607	21.8707	21.5113
LOC_Os01g24680.1	3-hydroxyacyl-CoA dehydrogenase, putative, expressed	0.566209	0.797	-1.02	0	0	0	15.7418	16.4443	0
LOC_Os01g24690.1	60S ribosomal protein L23A, putative, expressed	0.421584	0.737	0.435	27.4458	27.2133	27.3395	27.5647	28.5304	27.2351
LOC_Os01g25610.1	40S ribosomal protein S4, putative, expressed	0.836624	0.857	0.0594	27.811	27.6108	27.8712	27.7196	28.0734	27.7051
LOC_Os01g32730.1	tetratricopeptide repeat containing protein, putative, expressed	0.351676	0.694	-0.468	20.6424	20.4427	21.0231	20.0599	21.1017	19.5687
LOC_Os01g36860.1	DEAD-box ATP-dependent RNA helicase 40, putative, expressed	0.322803	0.672	0.82	20.1035	20.2195	20.6944	20.6751	21.0328	21.7973
LOC_Os01g39260.1	OsFtsH5 FtsH protease, homologue of AtFtsH4, expressed	0.881054	0.864	-0.157	17.5893	17.0644	15.469	15.7034	16.7295	17.2442
LOC_Os01g43030.1	tetratricopeptide repeat domain containing protein, expressed	0.205958	0.536	1.54	17.9838	17.165	14.6614	17.1026	18.1348	19.2065
LOC_Os01g43120.1	DEAD/DEAH box helicase, putative, expressed	0.208564	0.54	1.74	19.1406	16.0673	19.7852	20.0394	19.4292	20.7784
LOC_Os01g45274.1	carbonic anhydrase, chloroplast precursor, putative, expressed	0.0394563	0.164	-0.717	18.6933	18.5106	19.0938	17.9138	18.1863	18.0746
LOC_Os01g46510.1	peptidase S8 and S53, subtilisin, kexin, sedolisin, putative, expressed	0.67774	0.827	-0.374	20.4189	20.0344	19.9021	18.7772	19.9401	20.5417
LOC_Os01g47660.1	60S ribosomal protein L18a, putative, expressed	0.134596	0.406	-0.578	24.994	25.156	25.4606	24.9019	24.8801	24.1212
LOC_Os01g48690.1	ribosomal protein rpS20, putative, expressed	0.341052	0.686	-1.26	20.6924	20.6186	20.3864	19.0296	20.5408	18.3789
LOC_Os01g49190.1	ATP synthase, putative, expressed	0.963257	0.875	-0.0887	15.9653	16.6195	0	0	0	16.5998
LOC_Os01g49290.1	WD repeat-containing protein, putative, expressed	0.0766242	0.295	-1.59	18.4725	20.6672	19.9312	18.9206	18.865	16.5374
LOC_Os01g50360.1	NAC domain containing protein, putative, expressed	0.948447	0.873	-0.0563	19.067	18.6774	19.2587	18.7736	19.8875	18.1998
LOC_Os01g51170.1	glycylpeptide N-tetradecanoyltransferase 1, putative, expressed	0.232881	0.576	-0.852	20.8071	20.9172	20.4769	20.5657	18.9491	20.1556
LOC_Os01g51380.1	ATP synthase, putative, expressed	0.686536	0.829	-0.919	16.2375	16.6974	16.4041	16.3007	0	0
LOC_Os01g52390.1	plasminogen activator inhibitor 1 RNA-binding protein, putative, expressed	0.602102	0.808	0.289	20.3758	20.8435	20.1793	20.637	20.3044	21.3518
LOC_Os01g53890.1	RNA methyltransferase, TrmH family protein, putative, expressed	0.064062	0.261	3.61	15.3177	0	0	16.8598	17.2929	19.6065
LOC_Os01g53930.1	hexokinase, putative, expressed	0.543726	0.79	0.858	17.935	16.9033	16.0624	17.7238	17.0937	18.6854
LOC_Os01g54540.1	ribosomal protein L13, putative, expressed	0.185908	0.502	-0.693	24.0895	24.0616	24.4934	23.863	24.0957	22.6331
LOC_Os01g55270.1	SGS domain containing protein, expressed	0.00800081	0.0313	3.78	16.3786	16.004	0	18.5409	19.3321	18.1977
LOC_Os01g55830.1	glutathione S-transferase, putative, expressed	0.0272687	0.106	1.55	15.5122	0	13.9279	0	0	0
LOC_Os01g57958.1	chloroplast 50S ribosomal protein L16, putative, expressed	0.909189	0.868	0.0577	19.3327	19.9688	19.4825	20.0575	20.0203	18.9061
LOC_Os01g58020.1	ribulose bisphosphate carboxylase large chain precursor, putative, expressed	0.171764	0.475	-0.884	25.7553	26.7774	26.1953	25.9803	24.64	25.4815
LOC_Os01g59510.1	chloroplast ribonuclease III domain protein, putative, expressed	0.161894	0.455	2.47	0	0	18.5923	0	18.0944	19.2053
LOC_Os01g59990.2	ribosomal protein L24, putative, expressed	0.940042	0.872	0.0278	23.1257	23.0929	23.5086	23.0819	23.739	23.0164
LOC_Os01g60440.1	HEAT repeat family protein, putative, expressed	0.707441	0.834	-0.516	17.0837	16.9943	14.08	16.0713	15.0524	15.5117
LOC_Os01g60660.1	methionyl-tRNA synthetase, putative, expressed	0.893001	0.866	0.107	20.8228	21.0662	21.6676	21.7856	20.9664	21.1524
LOC_Os01g60790.1	40S ribosomal protein S26, putative, expressed	0.0774689	0.297	3.02	0	19.8552	18.5811	19.7078	20.6036	20.7233
LOC_Os01g61814.1	40S ribosomal protein S23, putative, expressed	0.0696614	0.277	0.714	19.7225	20.3374	20.5426	20.8557	20.6136	21.3015
LOC_Os01g62290.1	DnaK family protein, putative, expressed	0.227101	0.568	0.801	19.8771	19.8916	20.3818	20.4677	20.8353	21.2773
LOC_Os01g63220.3	kinase, pfkB family, putative, expressed	0.882603	0.864	-0.0915	20.8922	21.5063	21.5004	21.7846	20.3358	21.5308
LOC_Os01g64090.1	L1P family of ribosomal proteins domain containing protein, expressed	0.785329	0.849	-0.114	23.6205	23.2827	23.4192	23.5108	23.7165	22.7789
LOC_Os01g64860.1	OsSub11 - Putative Subtilisin homologue, expressed	0.430657	0.742	-0.249	23.2986	23.1462	23.7516	22.9888	23.3763	23.1124
LOC_Os01g64960.1	chlorophyll A-B binding protein, putative, expressed	0.488017	0.769	-0.343	24.2669	23.8127	23.8841	23.3463	24.5343	23.0796
LOC_Os01g66560.1	signal recognition particle 72 kDa protein, putative, expressed	0.793039	0.85	-0.0696	24.7253	24.5951	24.6567	24.639	24.5707	24.5856
LOC_Os01g67120.1	rhodanese-like domain containing protein, putative, expressed	0.316856	0.666	-2.43	21.4856	21.7851	21.5094	22.1865	0	21.299
LOC_Os01g67134.1	ribosomal L18p/L5e family protein, putative, expressed	0.025086	0.096	0.961	27.8773	27.4455	27.7896	28.4153	28.5608	29.0473
LOC_Os01g67570.1	PDE312/PTAC10, putative, expressed	0.659968	0.823	-0.135	18.6487	18.808	19.0482	18.6849	18.4292	19.0134
LOC_Os01g67590.1	oligopeptidase, putative, expressed	0.948453	0.873	-0.0642	16.5036	16.225	17.5029	16.4017	16.187	17.4769
LOC_Os01g67860.1	fructose-bisphospate aldolase isozyme, putative, expressed	0.326991	0.675	-0.451	28.4333	28.3966	28.4349	28.7452	27.2193	27.975
LOC_Os01g69950.1	ribosomal protein L27, putative, expressed	0.0354959	0.145	1.1	23.3893	24.1543	23.1494	24.7051	25.3664	23.9501
LOC_Os01g69970.1	WD domain, G-beta repeat domain containing protein, expressed	0.758106	0.844	-0.235	17.7647	17.0723	18.7784	16.6405	17.6166	18.6794
LOC_Os01g70020.1	DEK C terminal domain containing protein, expressed	0.76674	0.846	-0.158	24.8748	24.92	24.9505	25.3053	24.4301	24.5614
LOC_Os01g70090.1	enoyl-CoA hydratase/isomerase family protein, putative, expressed	0.894253	0.866	0.091	20.1203	20.1375	19.4531	19.966	20.2385	19.8062
LOC_Os01g71090.1	xylanase inhibitor, putative, expressed	0.147569	0.429	-1.62	22.502	22.5265	22.4912	22.7055	18.6032	21.3752
LOC_Os01g72890.1	transposon protein, putative, CACTA, En/Spm sub-class, expressed	0.129122	0.395	0.918	20.6814	21.1506	21.1578	22.3562	21.4421	21.9736
LOC_Os01g73160.1	40S ribosomal protein S10, putative, expressed	0.636982	0.817	0.222	18.3623	19.361	19.1647	18.8907	19.0804	19.6089
LOC_Os01g73170.1	peroxidase precursor, putative, expressed	0.948731	0.873	-0.0868	17.5852	19.4755	18.3558	19.6494	16.9955	18.5382
LOC_Os02g01070.1	FG-GAP repeat-containing protein, putative, expressed	0.380866	0.714	-0.833	17.9875	18.7312	17.9955	16.6693	17.3027	18.2685
LOC_Os02g01332.1	ribosomal protein L6, putative, expressed	0.84749	0.859	-0.0567	23.6219	23.4443	23.6749	23.6432	23.6599	23.2945
LOC_Os02g01740.1	U5 small nuclear ribonucleoprotein 200 kDa helicase, putative, expressed	0.915451	0.869	-0.177	17.1797	0	15.4721	0	16.2673	17.1575
LOC_Os02g02130.1	ribosomal protein L37, putative, expressed	0.138552	0.413	0.747	22.8273	23.525	22.9792	24.1679	24.289	23.142
LOC_Os02g02400.1	catalase isozyme A, putative, expressed	0.194793	0.518	-2.01	18.6733	18.4513	18.2715	19.1241	0	0
LOC_Os02g02410.1	DnaK family protein, putative, expressed	0.911578	0.868	0.0302	22.2621	22.1872	22.5351	22.3139	22.2561	22.5319
LOC_Os02g02870.1	glycine-rich protein 2, putative, expressed	0.263961	0.614	-0.667	19.7333	19.7182	20.5337	20.0473	19.5535	18.4111
LOC_Os02g02890.1	peptidyl-prolyl cis-trans isomerase, putative, expressed	0.300066	0.651	-0.565	20.5909	20.8437	20.3438	20.3412	20.3506	19.4174
LOC_Os02g04460.1	ribosomal protein L3, putative, expressed	0.0278488	0.109	1.25	25.5704	25.3572	25.3599	26.099	27.0176	26.9485
LOC_Os02g04480.1	cleavage and polyadenylation specificity factor, putative, expressed	0.154115	0.439	-1.74	0	18.3265	18.8255	17.8668	0	0
LOC_Os02g07060.1	tubulin/FtsZ domain containing protein, putative, expressed	0.694955	0.831	-0.185	23.0164	23.3064	23.7443	23.5209	22.9004	23.118
LOC_Os02g07260.1	phosphoglycerate kinase protein, putative, expressed	0.814533	0.854	0.0678	20.9509	21.2302	21.215	21.5515	20.9004	21.1745
LOC_Os02g07870.1	ATP synthase, putative, expressed	0.912696	0.868	0.119	18.2239	17.6711	18.4793	18.0793	18.301	18.3775
LOC_Os02g07890.2	60S ribosomal protein L27a-3, putative, expressed	0.568064	0.798	-0.179	24.0028	24.2944	24.3687	24.1235	24.3824	23.6503
LOC_Os02g09590.1	ribosome, putative, expressed	0.113853	0.362	0.749	22.7105	23.2431	22.2367	23.6235	24.072	22.7681
LOC_Os02g10390.1	chlorophyll A-B binding protein, putative, expressed	0.271251	0.622	-0.469	20.0921	20.476	19.9983	19.9811	20.0172	19.1873
LOC_Os02g11100.1	expressed protein	0.352971	0.695	-0.543	24.5591	23.7649	23.6611	24.1299	23.5876	22.6658
LOC_Os02g12800.2	elongation factor 1-gamma, putative, expressed	0.892825	0.866	-0.249	18.6722	18.6412	17.9957	18.192	17.4072	18.9911
LOC_Os02g12850.1	RNA recognition motif containing protein, expressed	0.154812	0.44	-0.635	17.8902	18.0839	18.3371	17.6316	16.9377	17.8628
LOC_Os02g13530.1	40S ribosomal protein S24, putative, expressed	0.0422273	0.177	0.763	24.6528	24.6238	24.2455	25.3037	25.5374	24.9967
LOC_Os02g13840.1	citrate synthase, putative, expressed	0.28667	0.639	-0.818	23.2825	23.7881	23.4681	23.9076	21.2665	22.9373
LOC_Os02g15900.1	50S ribosomal protein L21, chloroplast precursor, putative, expressed	0.149692	0.432	-0.714	24.2104	24.0239	24.1295	23.8788	23.963	22.4066
LOC_Os02g17390.1	3-hydroxyacyl-CoA dehydrogenase, putative, expressed	0.284584	0.636	0.402	22.9996	22.9002	22.9806	23.1939	23.2785	23.6398
LOC_Os02g18380.1	60S ribosomal protein L27-3, putative, expressed	0.0998933	0.338	-1.3	18.0071	18.0376	17.3665	17.1053	0	17.5183
LOC_Os02g18550.1	40S ribosomal protein S3a, putative, expressed	0.82097	0.855	-0.0695	23.332	23.3005	23.8452	23.3982	23.5829	23.3148
LOC_Os02g21660.1	L1P family of ribosomal proteins domain containing protein, expressed	0.85615	0.86	-0.0791	26.9071	26.8159	26.8806	26.6758	27.3729	26.3443
LOC_Os02g21970.1	26S protease regulatory subunit 6B, putative, expressed	0.889813	0.865	-0.162	15.2794	15.4907	14.2783	0	0	15.769
LOC_Os02g24614.1	DNA-directed RNA polymerase subunit beta, putative, expressed	0.136453	0.409	1.98	18.6352	0	20.0225	19.1301	19.7997	20.5004
LOC_Os02g27760.1	40S ribosomal protein S15a, putative, expressed	0.511189	0.778	0.191	22.8155	22.6159	22.8383	22.9615	22.9681	22.9392
LOC_Os02g28810.1	ribosomal protein, putative, expressed	0.17606	0.484	0.596	21.1439	20.9018	22.0482	21.6384	22.1447	22.1246
LOC_Os02g30050.1	ribosomal protein L29, putative, expressed	0.240755	0.586	0.54	24.9862	25.6866	24.7889	25.8181	26.3572	24.9318
LOC_Os02g32030.1	elongation factor, putative, expressed	0.575255	0.8	0.205	24.5104	24.6381	25.0243	24.6245	24.9541	25.2367
LOC_Os02g32350.2	TUDOR protein with multiple SNc domains, putative, expressed	0.823698	0.855	-0.168	23.1658	23.3	23.4777	22.9697	23.1218	23.3741
LOC_Os02g33140.1	ribosomal protein, putative, expressed	0.928554	0.87	0.0299	26.0341	26.3711	26.3492	26.4383	26.5965	25.836
LOC_Os02g33610.1	metallo-beta-lactamase, putative, expressed	0.452967	0.753	0.227	21.3665	21.1081	21.0832	21.7053	21.2343	21.3259
LOC_Os02g37862.1	60S ribosomal protein L6, putative, expressed	0.303532	0.655	-0.5	29.6465	29.5066	30.0459	29.4896	29.8194	28.4159
LOC_Os02g37870.1	Brix domain containing protein, putative, expressed	0.867078	0.862	0.2	20.2383	20.3946	20.1861	21.6231	18.2618	21.5598
LOC_Os02g38190.1	expressed protein	0.111791	0.357	0.708	21.7537	21.8347	21.5177	22.287	22.8619	22.1081
LOC_Os02g38210.1	elongation factor Tu, putative, expressed	0.806199	0.852	-0.0986	24.8394	25.0197	25.0636	25.096	24.5515	25.006
LOC_Os02g38820.1	expressed protein	0.843895	0.859	0.239	16.7082	16.4937	0	18.1178	0	0
LOC_Os02g38920.1	glyceraldehyde-3-phosphate dehydrogenase, putative, expressed	0.248906	0.597	-0.54	23.7212	23.7771	23.6711	23.6479	22.8554	23.0723
LOC_Os02g39180.1	expressed protein	0.89235	0.866	0.104	20.5414	20.7304	20.3101	21.0881	20.7966	20.0368
LOC_Os02g39350.1	eukaryotic translation initiation factor 2A, putative, expressed	0.0863216	0.315	-0.895	20.3227	20.3608	20.5273	20.42	18.4975	19.6359
LOC_Os02g39720.2	splicing factor, arginine/serine-rich 7, putative, expressed	0.282772	0.635	-0.871	21.7715	21.9345	22.1054	21.5139	21.7664	19.9443
LOC_Os02g39820.1	PPR repeat domain containing protein, putative, expressed	0.584993	0.803	0.583	17.3794	17.0049	0	15.8956	16.4025	17.2365
LOC_Os02g39920.1	AT hook motif family protein, expressed	0.224875	0.565	-0.677	20.1907	21.2028	20.9302	20.9891	19.5915	19.7397
LOC_Os02g40880.1	ribosomal protein L14, putative, expressed	0.948038	0.873	0.0872	21.1808	21.7329	21.7689	21.9724	21.7978	21.2007
LOC_Os02g42310.1	OsSCP8 - Putative Serine Carboxypeptidase homologue, expressed	0.516809	0.78	-1.08	19.5802	19.406	19.1172	19.5108	17.3612	18.025
LOC_Os02g42860.1	DEAD-box ATP-dependent RNA helicase, putative, expressed	0.611105	0.811	-0.329	19.4431	20.038	19.391	18.8376	19.1334	19.9401
LOC_Os02g43020.1	heat shock protein STI, putative, expressed	0.0059076	0.0214	3.48	18.0761	17.2316	0	19.5548	20.0412	20.78
LOC_Os02g43600.1	50S ribosomal protein L19, chloroplast precursor, putative, expressed	0.100822	0.34	1.1	22.8355	22.4099	21.7645	23.006	24.4233	22.9005
LOC_Os02g45070.1	PINHEAD, putative, expressed	0.481176	0.766	0.561	19.8272	19.8233	20.1101	20.3427	20.0226	21.1046
LOC_Os02g46130.1	tRNA synthetases class II domain containing protein, expressed	0.728135	0.838	-0.16	19.1709	19.9741	20.4924	20.3872	19.2108	19.5873
LOC_Os02g46510.1	adaptor complexes medium subunit family domain containing protein, expressed	0.512251	0.778	-0.358	20.6576	21.7012	21.9206	21.4488	20.4675	21.3166
LOC_Os02g47140.1	L11 domain containing ribosomal protein, putative, expressed	0.761407	0.845	-0.13	25.2868	25.3108	25.0666	25.0454	25.6671	24.5882
LOC_Os02g48010.1	nuclear matrix constituent protein 1-like, putative, expressed	0.606939	0.809	0.643	18.3071	17.4023	18.2281	18.1325	18.4103	19.3506
LOC_Os02g48660.1	60S ribosomal protein L31, putative, expressed	0.0612015	0.251	0.593	21.3185	21.0198	21.1311	21.7439	21.9869	21.5451
LOC_Os02g48720.2	mitochondrial carrier protein, putative, expressed	0.145165	0.425	-0.489	26.706	26.8338	27.156	26.5466	26.6806	26.0289
LOC_Os02g49680.1	arsenate reductase, putative, expressed	0.141104	0.418	0.998	18.0799	17.9618	16.9928	18.9524	19.0424	18.0607
LOC_Os02g50550.1	dynamin, putative, expressed	0.531591	0.786	0.229	21.0885	20.6505	21.5187	21.0352	21.2863	21.6508
LOC_Os02g50690.1	GDSL-like lipase/acylhydrolase, putative, expressed	0.208931	0.541	-1.76	18.9115	18.9075	18.8386	19.1907	0	17.5691
LOC_Os02g50830.1	expressed protein	0.00298676	0.00742	3.43	13.8819	0	0	15.6836	16.6276	0
LOC_Os02g51080.1	FAD binding domain containing protein, expressed	0.946771	0.873	-0.0215	21.749	21.9005	22.2508	22.0687	21.6219	22.1719
LOC_Os02g51790.1	ribosomal protein L29, putative, expressed	0.281082	0.633	0.727	20.9371	22.0155	20.359	22.2261	22.6044	20.6888
LOC_Os02g52860.1	phosphate carrier protein, mitochondrial precursor, putative, expressed	0.31756	0.667	-0.444	22.9296	22.8813	23.2666	22.3764	22.9207	22.4742
LOC_Os02g54470.1	60S ribosomal protein L35a-3, putative, expressed	0.305991	0.657	0.551	24.2846	24.5756	24.7104	25.614	25.1368	24.5006
LOC_Os02g54770.1	RNA recognition motif containing protein, expressed	0.0432252	0.181	-1.4	19.5209	19.6581	19.9167	18.7814	18.7997	17.3467
LOC_Os02g55370.1	60S ribosomal protein L39, putative, expressed	0.0797213	0.302	-2.82	16.2917	20.4879	18.8297	0	16.9942	0
LOC_Os02g56990.1	ribosomal protein L37, putative, expressed	0.253521	0.602	0.992	20.3778	21.791	20.1102	22.7054	22.2057	20.371
LOC_Os02g57260.1	3-ketoacyl-CoA thiolase, peroxisomal precursor, putative, expressed	0.360645	0.7	-0.349	22.6972	22.6171	22.7775	22.7401	21.8727	22.4572
LOC_Os02g57540.1	60S ribosomal protein L28-1, putative, expressed	0.884193	0.864	-0.085	23.7491	23.9085	23.8271	23.7856	23.994	23.4767
LOC_Os02g57660.1	phosphatidylinositol-4-phosphate 5-kinase, putative, expressed	0.231076	0.573	0.92	17.1238	15.4201	15.0159	16.5232	15.8846	17.9384
LOC_Os02g57670.1	ribosomal L9, putative, expressed	0.707601	0.834	-0.226	18.7547	18.5249	17.9912	17.7695	19.0759	17.7732
LOC_Os02g58020.1	ABC transporter, ATP-binding protein, putative, expressed	0.439773	0.747	0.659	0	18.0163	20.0508	19.4161	17.933	20.516
LOC_Os02g58480.1	sucrose synthase, putative, expressed	0.940046	0.872	-0.0259	21.6022	21.7173	21.7051	21.9878	21.5565	21.4292
LOC_Os03g01910.1	transcription factor BTF3, putative, expressed	0.287816	0.64	-0.761	19.6739	19.8549	19.8889	19.3991	19.4694	18.2931
LOC_Os03g03020.1	L11 domain containing ribosomal protein, putative, expressed	0.620355	0.813	-0.138	22.0479	21.982	22.0411	22.0411	22.0681	21.5756
LOC_Os03g03360.1	ribosomal protein L5, putative, expressed	0.705319	0.833	0.107	23.7132	23.534	23.5679	23.5974	23.9599	23.607
LOC_Os03g03720.1	glyceraldehyde-3-phosphate dehydrogenase, putative, expressed	0.736318	0.84	-0.108	25.9875	26.0385	26.2366	26.327	25.7233	25.9147
LOC_Os03g04750.1	60S ribosomal protein L21-2, putative, expressed	0.964438	0.875	-0.0132	24.7156	24.866	25.241	24.9185	25.1674	24.7239
LOC_Os03g05830.1	transposon protein, putative, CACTA, En/Spm sub-class, expressed	0.212715	0.547	-2.41	17.5115	16.8932	16.9548	17.697	0	0
LOC_Os03g05980.1	40S ribosomal protein S9-2, putative, expressed	0.440025	0.747	-0.26	27.3466	27.1664	27.6542	27.0459	27.5753	26.7915
LOC_Os03g06200.1	aminotransferase, putative, expressed	0.718564	0.836	-0.836	14.9205	15.7577	0	14.8199	0	0
LOC_Os03g08020.1	elongation factor Tu, putative, expressed	0.955804	0.874	0.0173	29.5923	29.7617	29.7416	29.9168	29.2739	29.9834
LOC_Os03g08360.1	3-ketoacyl-CoA synthase 10, putative, expressed	0.581498	0.802	0.317	19.7826	19.5153	19.5741	19.8734	19.9007	20.0765
LOC_Os03g08440.1	ribosomal protein S2, putative, expressed	0.834429	0.857	0.287	19.7561	17.6845	19.8822	18.3236	18.953	20.9332
LOC_Os03g10060.1	S10/S20 domain containing ribosomal protein, putative, expressed	0.155489	0.441	-0.709	22.3286	22.1167	22.2969	21.6377	22.0522	20.953
LOC_Os03g10340.1	40S ribosomal protein S3a, putative, expressed	0.575559	0.8	0.154	27.0092	26.9905	27.084	27.0536	27.3835	27.1346
LOC_Os03g11580.1	expressed protein	0.765582	0.845	-0.479	16.9923	0	16.2808	0	17.0447	18.0077
LOC_Os03g12020.1	50S ribosomal protein L15, chloroplast precursor, putative, expressed	0.190794	0.511	0.402	25.3323	25.1424	25.3074	25.5286	25.7991	25.6857
LOC_Os03g12590.1	coatomer subunit gamma-1, putative, expressed	0.465568	0.759	0.517	17.1516	16.2971	17.0671	16.4194	17.4368	18.2364
LOC_Os03g13540.1	Ser/Thr protein phosphatase family protein, putative, expressed	0.771088	0.846	0.127	20.1572	19.5125	19.4245	19.9221	20.2683	19.3129
LOC_Os03g13730.1	translocase of chloroplast 34, putative, expressed	0.963138	0.875	0.0321	17.0554	17.021	15.9913	16.7556	16.4389	16.9964
LOC_Os03g15870.1	ribosomal protein L4, putative, expressed	0.162223	0.456	0.603	26.4542	26.4644	26.2727	26.8243	27.5439	26.6594
LOC_Os03g15900.2	SH3 domain containing protein, expressed	0.998812	0.879	-0.00102	19.8961	19.5341	20.2557	19.7964	19.8909	20.0223
LOC_Os03g17010.1	RNA recognition motif containing protein, putative, expressed	0.814251	0.854	0.0819	23.7998	23.3828	23.5378	23.8108	24.0723	23.1099
LOC_Os03g17710.1	splicing factor, arginine/serine-rich, putative, expressed	0.541447	0.789	-1.14	18.655	18.6533	18.4069	19.4254	0	18.2019
LOC_Os03g18220.1	pyruvate decarboxylase isozyme 2, putative, expressed	0.496697	0.772	-0.544	16.8019	16.7626	17.6064	0	16.5801	16.8253
LOC_Os03g18410.1	DNA-directed RNA polymerase subunit, putative, expressed	0.803824	0.852	0.371	17.4537	17.6372	0	18.3069	0	17.5755
LOC_Os03g18510.1	expressed protein	0.358511	0.699	1.31	20.906	21.4285	16.2928	21.1293	20.0988	21.3624
LOC_Os03g18580.1	40S ribosomal protein S7, putative, expressed	0.371872	0.708	0.35	26.0576	25.5955	25.9467	25.87	26.503	26.3045
LOC_Os03g19250.1	AMP-binding enzyme, putative, expressed	0.856201	0.86	0.205	16.6361	15.9124	15.7584	16.2639	15.6582	17.0252
LOC_Os03g19690.1	expressed protein	0.346243	0.69	-0.584	18.3439	18.5567	17.7264	17.0067	17.2689	18.6269
LOC_Os03g19960.1	ATP-dependent RNA helicase, putative, expressed	0.948922	0.873	0.0426	16.9762	16.5983	18.6326	16.9723	17.4076	17.9818
LOC_Os03g20100.1	S1 RNA binding domain containing protein, expressed	0.527664	0.784	-0.397	20.9191	21.3319	21.5922	21.4563	19.9779	21.2438
LOC_Os03g21550.2	eukaryotic translation initiation factor 2 subunit beta, putative, expressed	0.735885	0.84	-0.102	24.9084	24.7454	24.9432	24.9267	24.7956	24.5965
LOC_Os03g21790.1	cupin domain containing protein, expressed	0.0228073	0.0847	-3.18	19.2579	19.2034	19.4225	0	0	17.5453
LOC_Os03g21940.1	60S ribosomal protein L19-3, putative, expressed	0.915437	0.869	0.0439	26.8023	26.894	27.2411	26.9637	27.4373	26.6949
LOC_Os03g22180.1	60S ribosomal protein L18-3, putative, expressed	0.403986	0.728	-0.294	24.0341	24.1464	24.5462	23.6938	24.4062	23.7719
LOC_Os03g22340.1	60S ribosomal protein L22-2, putative, expressed	0.83481	0.857	-0.0539	23.9523	23.7993	23.7323	23.8354	23.8543	23.6592
LOC_Os03g22350.1	Brix domain containing protein, putative, expressed	0.0701539	0.278	2.64	0	17.8274	15.5588	19.0272	0	19.4156
LOC_Os03g22570.1	MIF4G domain containing protein, putative, expressed	0.199925	0.526	-1.34	0	17.2599	18.0468	0	17.0279	0
LOC_Os03g22740.1	nucleolar protein NOP5-1, putative, expressed	0.642965	0.819	-0.182	22.949	23.0868	22.9724	22.7954	22.7411	22.9515
LOC_Os03g22880.1	nucleolar protein 5A, putative, expressed	0.359881	0.7	-0.694	22.3894	22.2713	22.4459	21.9074	21.4737	21.6689
LOC_Os03g24020.1	ribosomal protein L6, putative, expressed	0.0280094	0.109	1.5	23.6919	23.2441	23.1167	24.2311	25.2978	25.0466
LOC_Os03g25450.1	h/ACA ribonucleoprotein complex subunit 4, putative, expressed	0.999706	0.879	0.000126	21.0844	20.3958	21.2168	20.6624	20.909	21.1528
LOC_Os03g26960.1	intron-binding protein aquarius, putative, expressed	0.858578	0.861	0.212	17.6449	16.0511	17.8205	0	17.7119	18.4904
LOC_Os03g27260.1	40S ribosomal protein S6, putative, expressed	0.415846	0.734	-0.288	23.03	22.9417	23.7436	23.2071	23.0657	22.6044
LOC_Os03g28330.4	sucrose synthase, putative, expressed	0.674164	0.827	0.15	23.6488	23.4498	24.2624	23.8626	23.7099	24.2641
LOC_Os03g31134.1	retrotransposon protein, putative, Ty1-copia subclass, expressed	0.495659	0.772	-0.218	24.4112	24.5669	24.6098	24.4211	24.6774	23.8635
LOC_Os03g32630.1	ABC transporter, ATP-binding protein, putative, expressed	0.678883	0.828	0.219	20.135	19.5196	19.0352	19.5723	19.6273	20.1749
LOC_Os03g34040.1	ribosomal protein, putative, expressed	0.755255	0.843	-0.129	23.3828	23.4319	23.6314	23.6491	23.0239	23.4132
LOC_Os03g36730.1	OST3/OST6 family protein, putative, expressed	0.33336	0.68	1.72	0	19.061	19.8366	19.6923	19.8084	18.0047
LOC_Os03g37970.1	ribosomal protein L13, putative, expressed	0.803875	0.852	-0.0953	23.096	22.8639	23.0468	22.9779	23.264	22.5056
LOC_Os03g38000.1	40S ribosomal protein S3-1, putative, expressed	0.261525	0.612	-0.32	26.6115	26.5631	26.7738	26.5351	26.433	26.0481
LOC_Os03g38260.1	60S ribosomal protein L19-3, putative, expressed	0.202328	0.53	0.499	23.5978	23.8729	24.034	24.2837	24.7569	23.9879
LOC_Os03g38980.1	tRNA synthetases class II domain containing protein, expressed	0.292988	0.645	0.451	20.4417	20.2786	20.8462	20.8161	20.6624	21.4667
LOC_Os03g38990.1	DNA-binding protein, putative, expressed	0.813632	0.854	0.304	18.276	18.1484	0	16.7798	17.5016	18.6978
LOC_Os03g39610.1	chlorophyll A-B binding protein, putative, expressed	0.478735	0.765	-0.232	23.7426	23.5536	24.086	23.5038	23.8189	23.3915
LOC_Os03g40010.1	DEK C terminal domain containing protein, expressed	0.690109	0.83	-0.22	23.2898	23.0363	23.1983	23.3814	22.1883	23.3203
LOC_Os03g40180.1	60S ribosomal protein L15, putative, expressed	0.313278	0.663	-0.384	25.2709	25.5741	25.7626	25.543	25.4097	24.531
LOC_Os03g40550.1	kinase, pfkB family, putative, expressed	0.691428	0.83	0.613	19.685	20.8635	21.4198	21.4451	20.5829	21.8066
LOC_Os03g46100.1	cupin domain containing protein, expressed	0.045516	0.19	-0.885	24.4513	24.3716	24.4362	23.9575	23.1134	23.5615
LOC_Os03g49600.1	Os3bglu7 - beta-glucosidase, exo-beta-glucanse, expressed	0.680228	0.828	-0.521	17.4121	19.7169	16.8746	20.1052	0	17.1921
LOC_Os03g50340.1	coatomer alpha subunit, putative, expressed	0.818237	0.854	0.1	20.7951	20.9478	21.0518	20.6008	20.9462	21.5757
LOC_Os03g50520.1	dynamin family protein, putative, expressed	0.153214	0.438	0.93	19.4975	19.3192	18.3568	19.5029	20.0125	20.4739
LOC_Os03g50885.1	actin, putative, expressed	0.991665	0.878	0.00428	24.5522	24.476	24.7863	25.0193	24.1149	24.7199
LOC_Os03g51250.1	adenylyl cyclase-associated protein, putative, expressed	0.128226	0.393	1.34	0	14.8538	14.6906	16.7224	16.3208	15.5104
LOC_Os03g52490.1	nucleic acid binding protein, putative, expressed	0.252828	0.601	-0.606	23.4235	23.5222	23.6522	23.7108	22.5349	22.5603
LOC_Os03g52630.1	endoglucanase, putative, expressed	0.866127	0.862	0.117	19.3752	18.9572	19.0482	18.3878	19.517	19.8551
LOC_Os03g52840.1	serine hydroxymethyltransferase, mitochondrial precursor, putative, expressed	0.0627379	0.256	-1.06	23.6207	23.6755	23.6417	23.4656	22.3441	21.9778
LOC_Os03g54040.1	ribosomal protein L6, putative, expressed	0.00942959	0.0355	1.72	20.7013	20.1828	19.3984	21.0366	22.308	22.1232
LOC_Os03g54790.1	ABC transporter, ATP-binding protein, putative, expressed	0.947149	0.873	0.0405	22.7675	22.5091	23.3936	22.6615	22.9757	23.1814
LOC_Os03g54890.1	ribosomal protein L13, putative, expressed	0.461741	0.757	-0.235	26.0312	26.2091	26.4979	26.1219	26.2586	25.6794
LOC_Os03g55150.1	eukaryotic translation initiation factor 5A, putative, expressed	0.0127417	0.0429	3.41	0	0	0	17.241	0	17.7659
LOC_Os03g55930.1	ribosomal protein, putative, expressed	0.462429	0.758	-0.43	23.3827	23.2161	23.481	23.1819	23.6699	21.9648
LOC_Os03g56280.1	lactate/malate dehydrogenase, putative, expressed	0.835923	0.857	0.0805	23.2445	22.9861	22.2402	22.8304	23.3541	22.5544
LOC_Os03g56670.2	photosystem I reaction center subunit III, chloroplast precursor, putative, expressed	0.365303	0.703	-0.326	22.0465	22.014	21.6938	21.7067	22.0748	21.0212
LOC_Os03g57220.1	hydroxyacid oxidase 1, putative, expressed	0.627928	0.815	-0.954	17.5196	16.0517	0	0	0	0
LOC_Os03g57290.1	cullin, putative, expressed	0.907429	0.868	0.315	20.7219	21.0396	15.6287	21.9609	0	20.8379
LOC_Os03g58204.1	ribosomal protein L4, putative, expressed	0.941698	0.872	-0.02	24.0047	23.9795	24.1108	24.3174	23.8886	23.8558
LOC_Os03g58430.1	40S ribosomal protein S15, putative, expressed	0.537499	0.788	0.247	25.6906	25.7281	25.7849	25.7984	26.6325	25.5415
LOC_Os03g58470.1	retrotransposon protein, putative, Ty3-gypsy subclass, expressed	0.267057	0.618	-0.762	27.0744	27.53	27.6248	27.8801	25.6268	26.4635
LOC_Os03g58720.1	RNA recognition motif containing protein, putative, expressed	0.632239	0.816	-0.805	17.203	17.4006	20.6172	16.2876	17.6208	18.9249
LOC_Os03g59300.1	expressed protein	0.353113	0.695	-1.15	19.985	20.0009	19.5263	20.3167	0	19.6238
LOC_Os03g59310.1	ribosomal protein, putative, expressed	0.94014	0.872	0.0197	26.3315	26.3049	26.4135	26.3373	26.5688	26.2298
LOC_Os03g59640.1	magnesium-chelatase subunit chlD, chloroplast precursor, putative, expressed	0.128458	0.394	0.819	17.731	17.5226	18.5591	18.403	18.9099	18.9833
LOC_Os03g60090.1	methylenetetrahydrofolate reductase, putative, expressed	0.710834	0.835	-0.439	17.4956	20.1307	18.8433	18.1427	18.0517	18.984
LOC_Os03g60100.1	50S ribosomal protein L17, putative, expressed	0.964336	0.875	-0.0246	23.4248	24.0441	23.1448	23.8191	24.3565	22.3911
LOC_Os03g61220.1	DEAD-box ATP-dependent RNA helicase 3, putative, expressed	0.681848	0.828	0.153	23.2009	23.3894	23.2047	23.096	23.5074	23.6783
LOC_Os03g61260.1	ribosomal L18p/L5e family protein, putative, expressed	0.978672	0.877	-0.00754	21.6543	21.9915	22.0791	22.1994	21.8152	21.7144
LOC_Os03g61560.1	expressed protein	0.599251	0.807	0.204	19.8698	19.8661	20.0965	19.9792	20.1979	20.2941
LOC_Os03g62750.1	inner membrane protein, putative, expressed	0.703455	0.833	-0.228	19.2138	19.0648	19.0596	19.7229	0	18.8605
LOC_Os03g63410.1	elongation factor Tu, putative, expressed	0.903874	0.867	0.16	17.4265	19.2578	17.3158	17.395	18.6531	18.459
LOC_Os03g63730.1	RNA recognition motif containing protein, putative, expressed	0.560796	0.795	-0.66	18.1786	17.6786	18.4992	18.4642	0	19.033
LOC_Os03g63950.1	plastid-specific 30S ribosomal protein 1, chloroplast precursor, putative, expressed	0.782382	0.848	0.308	15.5697	15.3258	0	0	17.1684	16.1501
LOC_Os04g06770.2	argonaute, putative, expressed	0.337617	0.683	-0.401	19.577	19.689	19.8627	19.1415	19.3235	19.4865
LOC_Os04g14150.1	dehydration response related protein, putative, expressed	0.530685	0.785	0.298	19.9283	19.9148	20.2553	20.4185	20.1537	20.4478
LOC_Os04g16712.1	chloroplast 30S ribosomal protein S7, putative, expressed	0.819008	0.855	-0.13	25.7879	25.9867	25.5111	25.9377	26.3598	24.624
LOC_Os04g16740.1	ATP synthase subunit alpha, putative, expressed	0.336121	0.682	-0.754	25.4316	25.5538	25.6225	25.7798	23.6121	24.9802
LOC_Os04g16764.1	chloroplast 30S ribosomal protein S4, putative, expressed	0.102	0.341	-0.558	24.8432	24.9209	25.1291	24.5615	24.6387	24.0467
LOC_Os04g16820.1	DNA-directed RNA polymerase subunit beta, putative, expressed	0.0560061	0.233	0.949	19.2736	18.8422	19.9304	19.923	20.1288	20.8694
LOC_Os04g16874.1	photosystem II 44 kDa reaction center protein, putative, expressed	0.480741	0.766	-0.281	23.0083	23.001	23.2159	23.1658	22.3772	22.8656
LOC_Os04g18090.1	histone H1, putative, expressed	0.342567	0.687	0.546	22.556	22.4226	23.1809	23.2271	23.6599	22.9366
LOC_Os04g18700.1	retrotransposon protein, putative, Ty3-gypsy subclass, expressed	0.73294	0.839	0.537	20.3245	20.6031	0	19.074	19.4174	18.5197
LOC_Os04g20220.1	elongation factor Tu, putative, expressed	0.931744	0.871	0.0267	19.6654	19.9473	19.8758	19.9568	19.5624	20.0762
LOC_Os04g27860.1	40S ribosomal protein S27, putative, expressed	0.932021	0.871	0.0444	19.9317	21.1391	19.6109	19.7071	20.5215	20.6131
LOC_Os04g27980.1	glycosyl hydrolase, putative, expressed	0.0799264	0.302	1.25	0	16.3574	0	16.7514	16.5248	16.5904
LOC_Os04g28090.1	MYB family transcription factor, putative, expressed	0.64961	0.821	0.84	0	16.8044	17.5976	0	0	15.7299
LOC_Os04g28180.1	ribosomal protein, putative, expressed	0.290837	0.643	0.379	25.7839	25.7834	26.1511	26.1684	26.5714	26.1437
LOC_Os04g29310.1	retrotransposon protein, putative, unclassified, expressed	0.328656	0.676	0.61	16.0114	15.1789	15.9972	16.6424	16.2055	16.1949
LOC_Os04g30780.1	eukaryotic translation initiation factor 3 subunit H, putative, expressed	0.260587	0.61	-0.767	18.1497	18.431	0	16.4381	16.5969	17.4788
LOC_Os04g32330.1	dihydrolipoyllysine-residue succinyltransferase component of 2-oxoglutarate dehydrogenase complex, mitochondrial precursor, putative, expressed	0.148808	0.431	-0.596	25.8711	25.8218	26.3765	25.7882	25.3647	25.1564
LOC_Os04g35090.1	40S ribosomal protein S10, putative, expressed	0.624011	0.814	0.169	25.5006	25.5047	25.5342	25.6526	26.0409	25.3796
LOC_Os04g36890.1	peptidyl-prolyl cis-trans isomerase, FKBP-type, putative, expressed	0.104437	0.345	-3.63	21.3377	21.0701	21.6286	21.4517	0	19.0989
LOC_Os04g38410.1	chlorophyll A-B binding protein, putative, expressed	0.0108615	0.0385	-3.86	19.605	19.8615	19.9749	0	0	18.8465
LOC_Os04g38600.1	glyceraldehyde-3-phosphate dehydrogenase, putative, expressed	0.687417	0.83	-0.16	23.9127	24.0003	23.0994	23.4671	23.45	23.6407
LOC_Os04g39700.1	60S ribosomal protein L6, putative, expressed	0.481059	0.766	-0.341	29.7668	29.6314	30.1059	29.6894	30.1198	28.7
LOC_Os04g40320.1	expressed protein	0.00371608	0.00776	2.31	15.863	15.9153	16.1958	17.9917	18.6917	18.2426
LOC_Os04g40730.1	oxidoreductase, short chain dehydrogenase/reductase family, putative, expressed	0.772532	0.847	-0.148	21.4951	20.4843	21.5194	21.0086	21.7448	20.3274
LOC_Os04g40950.1	glyceraldehyde-3-phosphate dehydrogenase, putative, expressed	0.239225	0.584	-0.371	27.3792	27.3754	27.4996	27.2849	27.0271	26.856
LOC_Os04g42140.1	eukaryotic initiation factor iso-4F subunit p82-34, putative, expressed	0.618695	0.813	-0.586	17.5124	17.5121	16.7492	16.286	17.1717	16.5861
LOC_Os04g42270.2	60S ribosomal protein L23A, putative, expressed	0.937203	0.872	-0.0832	19.7186	19.9572	19.8543	19.8882	20.0314	19.3875
LOC_Os04g42320.1	AT hook motif family protein, expressed	0.120316	0.376	-2.32	21.1604	21.0459	20.6312	20.9491	0	19.6823
LOC_Os04g44560.1	expressed protein	0.130636	0.398	1.48	18.0591	17.7487	14.6851	17.4186	18.7674	18.7702
LOC_Os04g45070.1	remorin, putative, expressed	0.030495	0.12	-1.16	21.659	21.7867	22.1704	20.8124	21.0599	20.303
LOC_Os04g51630.1	60S ribosomal protein L7, putative, expressed	0.957003	0.874	0.0175	26.4971	26.2906	26.65	26.4482	26.8585	26.2103
LOC_Os04g52100.1	peptidase, M24 family protein, putative, expressed	0.817443	0.854	0.161	18.2634	18.4622	17.8692	18.4824	17.9856	18.6364
LOC_Os04g52180.1	expressed protein	0.0857488	0.314	2.24	19.3677	20.5248	18.4375	21.9431	22.1303	20.9966
LOC_Os04g52361.1	ribosomal protein S17, putative, expressed	0.483887	0.767	-0.226	25.8634	25.893	26.0302	25.8148	25.9589	25.3608
LOC_Os04g52400.1	oxidoreductase, short chain dehydrogenase/reductase family protein, putative, expressed	0.585266	0.803	-0.818	16.8457	16.8932	16.9323	16.1702	16.0663	16.0061
LOC_Os04g52540.1	retrotransposon protein, putative, unclassified, expressed	0.867682	0.862	-0.192	17.1024	0	17.6909	16.808	17.4935	17.8065
LOC_Os04g53220.1	signal recognition particle 14 kDa protein, putative, expressed	0.0153723	0.0538	1.82	19.1036	19.0597	16.9269	20.5225	19.7213	20.3427
LOC_Os04g53230.1	aminomethyltransferase, putative, expressed	0.790732	0.85	0.149	19.893	19.8424	19.7685	20.101	19.7649	20.112
LOC_Os04g55650.1	oryzain alpha chain precursor, putative, expressed	0.179515	0.49	-1.19	21.4028	22.1436	22.4148	22.1879	19.2431	20.9902
LOC_Os04g56400.1	glutamine synthetase, catalytic domain containing protein, expressed	0.582408	0.802	-0.649	15.8394	16.4168	15.2064	0	0	0
LOC_Os04g56720.1	RCC2, putative, expressed	0.108136	0.35	-0.909	21.5247	21.5147	21.3398	21.2832	20.7789	19.616
LOC_Os04g57440.1	oryzain beta chain precursor, putative, expressed	0.178915	0.489	-1.69	19.1244	19.4117	19.3229	0	0	18.365
LOC_Os04g57850.1	AMP-binding enzyme, putative, expressed	0.0987364	0.337	0.635	19.2301	18.9877	19.1348	19.5625	19.5315	20.1902
LOC_Os04g58110.1	pyruvate kinase, putative, expressed	0.831678	0.857	0.0843	20.0219	19.9792	19.3236	19.5791	19.6905	20.3346
LOC_Os04g58200.1	protochlorophyllide reductase A, chloroplast precursor, putative, expressed	0.442837	0.748	0.313	21.608	21.4828	21.7445	21.8739	21.8991	22.0279
LOC_Os04g58640.1	cleavage and polyadenylation specificity factor subunit 5, putative, expressed	0.349587	0.692	0.285	22.8106	22.83	22.9602	22.9597	23.4928	23.0302
LOC_Os04g59494.1	transportin-2, putative, expressed	0.0648767	0.263	0.999	24.1512	24.62	23.5706	25.1682	25.8666	24.3296
LOC_Os05g01270.1	peptidyl-prolyl cis-trans isomerase, putative, expressed	0.56738	0.798	-0.677	16.6833	17.1327	15.8741	0	0	0
LOC_Os05g04380.1	peroxidase precursor, putative, expressed	0.326908	0.675	-0.434	23.8788	23.8894	23.3315	23.8331	22.6645	23.3261
LOC_Os05g05950.1	TOC159, putative, expressed	0.721104	0.837	-0.0989	17.3921	17.5337	17.7053	17.3753	17.4549	17.5308
LOC_Os05g06310.1	60S ribosomal protein L18-3, putative, expressed	0.287198	0.639	-0.377	26.7427	26.8217	27.0238	26.3497	26.9919	26.1413
LOC_Os05g06350.1	importin subunit alpha, putative, expressed	0.341283	0.686	-0.372	20.848	20.9198	21.7203	20.845	20.6769	20.8764
LOC_Os05g06430.1	OsPDIL2-1 protein disulfide isomerase PDIL2-1, expressed	0.725158	0.838	-0.385	18.5445	18.0328	17.8291	18.4071	16.424	18.4475
LOC_Os05g06440.1	dnaJ homolog subfamily B member 11 precursor, putative, expressed	0.580137	0.802	0.506	17.6275	18.2144	14.8462	18.0505	0	17.2923
LOC_Os05g07130.1	6PF-2-K/Fru-2,6-P2ASE liver isozyme, putative, expressed	0.211456	0.545	1.89	15.4292	16.4798	0	16.9298	0	17.489
LOC_Os05g07700.1	ribosomal protein, putative, expressed	0.873687	0.863	-0.0479	24.8748	24.9477	25.4421	25.2479	25.0441	24.8557
LOC_Os05g08360.1	rRNA 2-O-methyltransferase fibrillarin 2, putative, expressed	0.942057	0.872	-0.023	22.613	22.5062	22.6481	22.9222	22.7353	22.0673
LOC_Os05g08390.1	expressed protein	0.930671	0.871	-0.11	19.6557	19.8782	20.4445	19.5503	20.0274	20.0976
LOC_Os05g09400.1	30S ribosomal protein S31, chloroplast precursor, putative, expressed	0.658293	0.823	0.626	18.2899	18.1348	14.8755	18.492	18.2695	16.4423
LOC_Os05g11780.1	mitochondrial carrier protein, putative, expressed	0.10178	0.341	-0.872	22.2793	22.3608	22.5203	21.7239	22.2695	20.5788
LOC_Os05g11910.1	GDSL-like lipase/acylhydrolase, putative, expressed	0.229125	0.571	1.53	15.4191	14.3801	0	0	16.3221	0
LOC_Os05g18604.1	OsSCP28 - Putative Serine Carboxypeptidase homologue, expressed	0.0124925	0.0424	-3.19	19.112	18.6305	18.3103	17.1225	16.1777	0
LOC_Os05g22260.1	crooked neck, putative, expressed	0.62118	0.813	0.591	0	15.6307	16.8444	0	16.6885	18.0508
LOC_Os05g22614.1	PTAC16, putative, expressed	0.80324	0.852	-0.332	16.5251	17.4057	15.712	16.7226	0	16.8622
LOC_Os05g22712.1	chloroplast 30S ribosomal protein S11, putative, expressed	0.0947385	0.33	-2.37	0	18.4872	18.2567	15.4804	0	0
LOC_Os05g22940.1	acetyl-CoA carboxylase, putative, expressed	0.50955	0.777	-0.55	22.0866	22.0211	22.4242	21.1074	21.3139	22.4875
LOC_Os05g23720.1	mitochondrial carrier protein, putative, expressed	0.827615	0.856	0.369	0	0	17.6286	16.6569	16.8431	15.9754
LOC_Os05g26902.1	chaperone protein dnaJ, putative, expressed	0.934518	0.871	-0.0772	20.4357	19.9645	19.9251	21.6003	18.1964	20.3236
LOC_Os05g27940.1	40S ribosomal protein S7, putative, expressed	0.101488	0.341	0.614	24.4701	24.3983	24.5216	24.7328	25.4801	25.0453
LOC_Os05g28280.1	peptidase, M24 family protein, putative, expressed	0.22356	0.563	-0.68	23.779	24.1183	23.613	24.173	22.2485	23.076
LOC_Os05g30530.1	40S ribosomal protein S4, putative, expressed	0.0973279	0.334	0.715	22.8309	22.4187	23.0579	22.8414	23.8411	23.7962
LOC_Os05g31000.1	nascent polypeptide-associated complex subunit alpha, putative, expressed	0.00955741	0.0359	-3.64	18.803	18.549	19.211	17.856	0	0
LOC_Os05g32220.1	L1P family of ribosomal proteins domain containing protein, expressed	0.806268	0.853	-0.0995	22.5763	22.2727	22.2982	22.6588	22.2539	21.9627
LOC_Os05g33380.1	fructose-bisphospate aldolase isozyme, putative, expressed	0.423189	0.738	-0.399	23.8983	24.1673	24.1266	24.4561	22.8631	23.7029
LOC_Os05g33390.1	cation-transporting ATPase, putative, expressed	0.637132	0.817	0.331	17.9456	17.0372	16.4246	16.3115	17.8021	18.3131
LOC_Os05g35320.1	ATP synthase like protein, putative, expressed	0.313574	0.664	-1.22	19.2567	19.7872	19.4975	19.2909	16.7004	18.9218
LOC_Os05g35710.1	coiled-coil domain-containing protein 47 precursor, putative, expressed	0.82575	0.856	-0.0684	21.8863	21.7096	21.6366	21.4137	21.9439	21.6965
LOC_Os05g38520.2	60S ribosomal protein L36-2, putative, expressed	0.368849	0.706	0.508	24.364	25.1379	24.3433	25.3999	25.9851	24.0108
LOC_Os05g38640.1	Core histone H2A/H2B/H3/H4 domain containing protein, putative, expressed	0.137621	0.411	1.07	21.3821	21.441	21.3703	22.2008	24.0336	21.1914
LOC_Os05g39310.1	thiamine pyrophosphate enzyme, C-terminal TPP binding domain containing protein, expressed	0.965778	0.875	-0.0417	17.3824	17.0544	17.9916	16.7568	17.6161	17.9572
LOC_Os05g39960.1	40S ribosomal protein S26, putative, expressed	0.945611	0.873	0.0194	24.5104	24.7632	24.7062	24.5459	24.9125	24.6065
LOC_Os05g40180.1	serine/threonine-protein kinase stt7, chloroplast precursor, putative, expressed	0.878737	0.864	0.0796	18.1499	17.5417	18.8731	18.5002	17.551	18.7789
LOC_Os05g40820.1	ribosomal protein L24, putative, expressed	0.848055	0.859	0.0882	22.0059	21.866	22.3997	22.4058	22.3347	21.8224
LOC_Os05g41510.1	SH2 motif, putative, expressed	0.91575	0.869	0.167	17.6487	14.8299	0	0	15.6701	16.3061
LOC_Os05g41640.3	phosphoglycerate kinase protein, putative, expressed	0.188	0.506	-0.957	20.8747	20.7737	20.9617	20.4126	20.0626	19.2914
LOC_Os05g42350.1	ferredoxin--nitrite reductase, putative, expressed	0.154954	0.441	0.622	22.0543	22.5584	22.4456	23.2116	23.1421	22.5971
LOC_Os05g44360.1	oligosaccharyl transferase, putative, expressed	0.627534	0.815	0.215	21.886	21.2463	22.0473	21.7944	21.8924	22.164
LOC_Os05g44922.1	6-phosphofructokinase, putative, expressed	0.33608	0.682	-0.889	20.2471	20.8466	20.8458	20.8865	18.2175	20.1939
LOC_Os05g45660.2	plasminogen activator inhibitor 1 RNA-binding protein, putative, expressed	0.771095	0.846	0.102	20.4668	20.2302	20.3673	20.7639	20.0472	20.5861
LOC_Os05g46230.1	NAP domain containing protein, putative, expressed	0.105695	0.346	-1.19	22.9947	22.8897	23.298	22.5356	20.91	22.2026
LOC_Os05g46560.2	RAN GTPase-activating protein 1, putative, expressed	0.505487	0.776	-0.358	18.1766	18.221	17.4585	17.4656	17.2932	18.0513
LOC_Os05g48240.1	dynamin family protein, putative, expressed	0.943305	0.872	-0.0341	21.6754	21.8354	22.1033	21.8973	21.5699	22.0714
LOC_Os05g48320.1	60S ribosomal protein L37a, putative, expressed	0.628013	0.815	0.199	22.538	22.7524	22.9078	23.328	23.004	22.4896
LOC_Os05g48810.1	dnaJ domain containing protein, expressed	0.842965	0.858	0.39	14.686	15.2426	0	0	14.9409	15.3823
LOC_Os05g49860.1	Core histone H2A/H2B/H3/H4 domain containing protein, putative, expressed	0.706774	0.834	0.613	0	18.4282	19.0744	0	18.9748	0
LOC_Os05g49890.1	ras-related protein, putative, expressed	0.570564	0.799	0.22	20.8223	20.9972	21.0264	21.6255	21.1544	20.7516
LOC_Os05g49970.2	translation initiation factor IF-2, chloroplast precursor, putative, expressed	0.906713	0.868	0.133	18.0114	19.0538	17.8374	17.5846	18.4849	19.2596
LOC_Os05g50980.1	SET domain containing protein, expressed	0.230431	0.572	-2.62	18.8118	19.4953	19.9206	18.8511	0	20.0614
LOC_Os05g51450.1	OsClp8 - Putative Clp protease homologue, expressed	0.84093	0.858	-0.329	16.5433	16.4416	0	0	0	0
LOC_Os05g51500.1	eukaryotic translation initiation factor 5B, putative, expressed	0.194483	0.517	-0.51	22.461	22.7204	22.62	21.8635	22.0764	22.3573
LOC_Os05g51830.1	ZOS5-12 - C2H2 zinc finger protein, expressed	0.0422531	0.177	-2.12	17.6394	18.1284	16.8525	0	0	0
LOC_Os06g02500.1	superoxide dismutase, chloroplast, putative, expressed	0.448944	0.751	-0.863	19.7879	19.4323	19.8213	20.305	16.5461	19.6268
LOC_Os06g02510.2	ribosomal protein L13, putative, expressed	0.805912	0.852	-0.0825	26.4695	26.4884	26.7059	26.629	26.8337	25.9802
LOC_Os06g03860.1	uncharacterized membrane protein, putative, expressed	0.157761	0.446	1.05	19.3912	17.8107	18.7839	19.1826	19.5628	20.426
LOC_Os06g04020.1	histone H1, putative, expressed	0.505613	0.776	0.419	27.2776	27.4943	27.5666	27.925	28.3898	27.3087
LOC_Os06g05660.1	NAP domain containing protein, putative, expressed	0.124891	0.386	-1.24	23.5005	24.1202	23.6979	23.8224	21.4216	22.375
LOC_Os06g07580.2	expressed protein	0.641567	0.819	0.416	23.0586	24.0195	21.9692	23.9756	24.6942	21.6509
LOC_Os06g07790.1	retrotransposon protein, putative, unclassified, expressed	0.974193	0.876	-0.0119	25.9199	25.6933	25.9152	26.5083	25.7037	25.3072
LOC_Os06g09610.1	peroxiredoxin, putative, expressed	0.800267	0.851	0.363	15.8718	16.6919	14.5573	0	16.225	0
LOC_Os06g12260.2	N-rich protein, putative, expressed	0.059204	0.245	-2.55	18.0537	18.8267	18.6515	0	0	18.5521
LOC_Os06g16290.1	ribosomal protein L7Ae, putative, expressed	0.738322	0.84	-0.594	16.666	16.5753	0	0	0	0
LOC_Os06g17840.1	expressed protein	0.795563	0.851	0.322	18.8371	18.6434	0	17.0647	17.3655	19.4359
LOC_Os06g20390.1	expressed protein	0.0323789	0.129	4.07	15.8361	17.1727	16.5803	20.3499	20.6487	20.8129
LOC_Os06g20790.1	SAM dependent carboxyl methyltransferase, putative, expressed	0.121859	0.38	-1.83	18.9081	17.7168	0	0	0	0
LOC_Os06g21480.1	60S ribosomal protein L31, putative, expressed	0.775705	0.847	0.515	16.2719	16.1998	0	0	16.2916	14.9267
LOC_Os06g23430.1	signal recognition particle 19 kDa protein, putative, expressed	0.060053	0.248	1.04	19.8394	19.1602	19.4975	19.6892	21.1079	20.8408
LOC_Os06g28950.1	expressed protein	0.0551253	0.23	-1.18	20.9034	20.9372	20.9275	19.7728	20.1223	19.3502
LOC_Os06g31210.1	methionyl-tRNA synthetase, putative, expressed	0.781491	0.848	-0.127	20.184	19.6217	19.966	19.2838	19.5631	20.571
LOC_Os06g35470.1	L1P family of ribosomal proteins domain containing protein, expressed	0.428254	0.741	0.681	17.105	17.8539	16.22	15.8546	18.6124	18.782
LOC_Os06g36160.1	40S ribosomal protein S24, putative, expressed	0.410424	0.731	0.328	23.3483	23.2504	23.2131	23.6333	24.108	23.0818
LOC_Os06g36700.1	T-complex protein, putative, expressed	0.326009	0.674	0.853	16.2519	17.4455	14.3668	16.5003	16.6403	17.5091
LOC_Os06g37440.1	elongation factor 1-gamma, putative, expressed	0.550182	0.792	-0.284	19.4603	19.2694	18.7921	18.9392	18.5193	19.2376
LOC_Os06g39708.1	photosystem II P680 chlorophyll A apoprotein, putative, expressed	0.290663	0.642	-0.605	19.6376	19.7138	19.9271	18.9726	19.063	19.4545
LOC_Os06g39716.1	chloroplast 30S ribosomal protein S18, putative, expressed	0.0879436	0.318	-0.752	23.2365	23.2675	23.2131	22.9034	22.7282	21.857
LOC_Os06g40600.1	elongation factor, putative, expressed	0.873636	0.863	0.0774	20.8261	20.9258	21.6215	20.8842	21.0468	21.7013
LOC_Os06g40640.3	fructose-bisphospate aldolase isozyme, putative, expressed	0.18771	0.505	-1.04	24.3924	24.588	24.3957	24.7209	21.9826	23.591
LOC_Os06g43760.1	tRNA synthetase class I, putative, expressed	0.734424	0.839	-0.165	21.2507	21.1889	21.4313	20.6395	21.2775	21.4848
LOC_Os06g46284.1	glycosyl hydrolase, family 31, putative, expressed	0.017243	0.0623	-0.946	22.4313	22.6671	22.7226	21.8438	21.4062	21.759
LOC_Os06g46930.1	ribosomal protein L24, putative, expressed	0.640313	0.818	0.145	22.8693	23.0579	23.1047	23.2839	23.4035	22.8072
LOC_Os06g48750.1	DEAD-box ATP-dependent RNA helicase, putative, expressed	0.879697	0.864	-0.0541	22.7404	22.7569	23.1377	22.9874	22.2718	23.2401
LOC_Os06g49120.1	Complex I intermediate-associated protein 30 domain containing protein, putative, expressed	0.049211	0.207	1.49	17.4734	17.2877	17.6373	17.6388	19.5784	19.6655
LOC_Os06g49480.1	peptidyl-prolyl cis-trans isomerase, putative, expressed	0.97774	0.876	0.0475	16.5116	16.7654	0	16.9322	16.3172	0
LOC_Os06g51220.4	HMG1/2, putative, expressed	0.0179996	0.0654	-1.7	21.1656	21.5044	20.2143	20.2373	18.8188	18.7654
LOC_Os07g01760.1	aminotransferase, classes I and II, domain containing protein, expressed	0.219927	0.558	-2.31	17.2379	16.594	17.6057	16.7354	0	0
LOC_Os07g01870.1	ribosomal protein L13, putative, expressed	0.36377	0.702	-0.308	24.3438	24.5529	24.8098	24.4161	24.5959	23.7974
LOC_Os07g02350.1	casein kinase II subunit alpha-2, putative, expressed	0.0745131	0.289	1.21	19.6922	19.3169	19.7456	21.4601	19.7471	21.1963
LOC_Os07g07040.1	erythrocyte binding protein 3, putative, expressed	0.0225846	0.0839	-2.65	23.559	23.9984	23.8673	23.1068	19.7975	20.5889
LOC_Os07g07310.1	polynucleotide phosphorylase, putative, expressed	0.0627828	0.257	-1.03	17.7062	17.6252	18.009	16.1798	16.7943	17.3007
LOC_Os07g07709.1	ribosomal protein S13p/S18e, putative, expressed	0.496148	0.772	-0.21	26.7762	26.9182	26.7577	26.8754	26.7721	26.2028
LOC_Os07g08330.1	ribosomal protein L4, putative, expressed	0.913616	0.868	-0.0399	29.766	29.8136	30.0186	30.2897	29.5549	29.6607
LOC_Os07g08660.1	40S ribosomal protein S15, putative, expressed	0.384753	0.716	0.423	22.5204	22.3363	21.4579	22.2231	23.2851	22.103
LOC_Os07g08710.1	AT hook-containing DNA-binding protein, putative, expressed	0.821697	0.855	-0.163	27.3643	27.5402	27.7484	28.1342	26.3325	27.7225
LOC_Os07g10150.1	coatomer subunit gamma-2, putative, expressed	0.700921	0.832	0.457	17.2252	0	16.6928	0	0	0
LOC_Os07g10250.1	DEAD-box ATP-dependent RNA helicase 52B, putative, expressed	0.950863	0.873	0.0209	22.4046	22.4493	23.0413	22.4378	22.6418	22.9051
LOC_Os07g10660.1	ribosomal protein, putative, expressed	0.613773	0.811	-0.147	18.7566	18.7609	18.989	18.4805	18.6569	18.9557
LOC_Os07g12250.1	ribosomal protein L24, putative, expressed	0.0151952	0.0531	3.93	0	0	0	17.642	0	17.2906
LOC_Os07g14270.1	calreticulin precursor protein, putative, expressed	0.548827	0.791	0.404	15.2917	15.5096	14.1838	0	0	14.7651
LOC_Os07g15880.1	mitochondrial prohibitin complex protein 2, putative, expressed	0.379571	0.713	-0.406	20.153	20.9544	21.172	20.2984	20.8907	19.9004
LOC_Os07g22350.1	glucose-6-phosphate 1-dehydrogenase, chloroplast precursor, putative, expressed	0.809682	0.853	-0.117	18.7266	19.8883	18.6258	18.8747	18.6623	19.3806
LOC_Os07g23244.1	ribosomal protein L23 family protein, putative, expressed	0.407888	0.73	0.749	15.9073	15.7521	14.6263	16.1402	16.6116	15.8079
LOC_Os07g23990.1	tetratricopeptide repeat domain containing protein, putative, expressed	0.538308	0.788	0.424	20.4779	19.7652	20.0872	20.0564	20.3862	21.1873
LOC_Os07g29320.1	rRNA-processing protein EBP2, putative, expressed	0.588211	0.804	0.532	18.1875	16.0242	17.8256	17.6374	0	18.8083
LOC_Os07g31340.1	regulator of nonsense transcripts 1, putative, expressed	0.920754	0.869	-0.0856	17.8552	17.9894	18.1349	17.5667	17.6431	18.5396
LOC_Os07g33860.1	60S ribosomal protein L44, putative, expressed	0.0828215	0.308	-3.22	14.5904	20.1965	19.3474	0	0	0
LOC_Os07g36080.1	oxygen evolving enhancer protein 3 domain containing protein, expressed	0.154467	0.44	-0.544	26.1117	26.2333	25.952	25.8595	25.9403	24.8926
LOC_Os07g36940.2	eukaryotic translation initiation factor 4G, putative, expressed	0.657239	0.822	0.438	18.2247	17.8901	18.5066	18.8812	18.3471	18.7354
LOC_Os07g37140.1	expressed protein	0.827066	0.856	-0.122	20.1973	19.8592	20.4096	19.581	20.0851	20.4617
LOC_Os07g37240.1	chlorophyll A-B binding protein, putative, expressed	0.0304917	0.12	-0.749	23.0432	23.028	23.0779	22.3635	22.4482	22.1176
LOC_Os07g37550.1	chlorophyll A-B binding protein, putative, expressed	0.102162	0.342	-0.738	20.5347	21.6496	21.2071	20.695	20.4481	20.0616
LOC_Os07g38730.1	tubulin/FtsZ domain containing protein, putative, expressed	0.683435	0.829	0.552	20.0719	18.3879	15.5206	17.5577	18.8419	19.2636
LOC_Os07g38760.1	HEAT repeat family protein, putative, expressed	0.85126	0.86	-0.162	15.9123	15.8541	15.3009	0	15.2973	0
LOC_Os07g41260.1	PPR repeat domain containing protein, putative, expressed	0.970651	0.876	0.0294	19.7037	20.1898	19.5612	21.2004	18.3729	19.9963
LOC_Os07g41694.1	acidic leucine-rich nuclear phosphoprotein 32-related protein 1, putative, expressed	0.347307	0.691	-0.577	18.8148	19.3082	20.1527	18.0958	19.1231	19.3522
LOC_Os07g42170.1	60S ribosomal protein, putative, expressed	0.131261	0.399	0.587	23.1795	24.0083	23.7125	24.3788	24.5981	23.7123
LOC_Os07g42300.1	elongation factor protein, putative, expressed	0.179048	0.489	-1.34	20.4832	20.0629	19.2037	20.3479	16.735	18.6676
LOC_Os07g42950.1	40S ribosomal protein S6, putative, expressed	0.6541	0.822	-0.14	27.6325	27.729	27.9851	27.6306	28.0365	27.2862
LOC_Os07g42960.1	phospho-2-dehydro-3-deoxyheptonate aldolase, chloroplast precursor, putative, expressed	0.959196	0.874	0.111	17.5596	0	0	0	16.5854	16.9408
LOC_Os07g43470.1	GTP-binding protein, putative, expressed	0.478445	0.765	0.775	18.8886	17.9856	14.8192	17.7377	17.3298	18.9775
LOC_Os07g44190.1	h/ACA ribonucleoprotein complex subunit 4, putative, expressed	0.944152	0.872	0.0296	23.7097	23.8568	24.3927	24.1788	23.8398	24.056
LOC_Os07g44550.1	peroxidase precursor, putative, expressed	0.0987875	0.337	-1.59	23.1029	22.9761	22.9996	22.8062	20.2807	21.2512
LOC_Os07g46460.1	ferredoxin-dependent glutamate synthase, chloroplast precursor, putative, expressed	0.221908	0.56	-0.506	21.9798	22.1872	21.8947	21.404	21.4828	21.6845
LOC_Os07g46480.1	eukaryotic aspartyl protease domain containing protein, expressed	0.198326	0.524	-1.48	22.5747	22.6518	21.9344	22.9064	18.6431	21.1888
LOC_Os07g46750.1	elongation factor protein, putative, expressed	0.412868	0.733	-0.484	20.9057	21.0972	20.0563	19.3416	21.2594	20.0321
LOC_Os07g47710.1	60S ribosomal protein L22-2, putative, expressed	0.438677	0.746	-0.234	22.93	22.9164	22.9257	22.4821	22.9751	22.6401
LOC_Os07g47780.1	60S ribosomal protein L18-3, putative, expressed	0.0194245	0.0716	2.89	0	0	15.0538	18.21	16.8563	17.0766
LOC_Os07g47820.1	acyl-CoA dehydrogenase family member 10, putative, expressed	0.40336	0.727	0.334	21.5163	21.3843	21.8829	21.5054	21.865	22.4424
LOC_Os07g49520.1	2-oxoglutarate dehydrogenase E1 component, mitochondrial precursor, putative, expressed	0.604039	0.809	-0.486	18.0901	0	15.8027	0	16.8121	17.5004
LOC_Os08g02340.2	60S acidic ribosomal protein, putative, expressed	0.499999	0.774	-0.46	16.9574	17.4998	15.9528	0	0	0
LOC_Os08g02400.1	40S ribosomal protein S13, putative, expressed	0.487111	0.768	-0.307	25.9038	25.7402	25.6548	25.5862	25.9845	24.8345
LOC_Os08g02410.1	40S ribosomal protein S13, putative, expressed	0.827655	0.856	-0.0961	23.3415	23.493	23.1031	23.5486	23.7607	22.3666
LOC_Os08g03290.1	glyceraldehyde-3-phosphate dehydrogenase, putative, expressed	0.616426	0.812	-0.208	21.2039	21.4219	20.571	20.6721	20.7762	21.1512
LOC_Os08g03520.1	retrotransposon protein, putative, Ty1-copia subclass, expressed	0.324853	0.673	-0.357	20.3676	20.3685	20.655	19.9052	20.3123	20.1282
LOC_Os08g03640.1	60S acidic ribosomal protein P0, putative, expressed	0.0981217	0.336	-0.977	23.6199	23.6141	23.5637	23.386	22.0855	22.4215
LOC_Os08g04280.1	actin, putative, expressed	0.996516	0.879	-0.00751	16.6467	17.5064	0	16.389	0	17.0086
LOC_Os08g06530.1	rubredoxin family protein, putative, expressed	0.430803	0.742	-0.333	20.2334	20.3065	20.4685	20.1205	20.4814	19.434
LOC_Os08g13690.1	60S ribosomal protein L7, putative, expressed	0.824844	0.856	-0.0722	27.9931	27.7769	28.197	27.8648	28.2998	27.6124
LOC_Os08g15258.1	chloroplast 50S ribosomal protein L23, putative, expressed	0.824844	0.856	-0.31	18.0225	16.1113	0	0	15.9424	16.2003
LOC_Os08g15272.1	chloroplast 30S ribosomal protein S3, putative, expressed	0.0703921	0.279	-0.779	23.552	23.6246	23.8657	22.2419	23.4139	23.0753
LOC_Os08g15276.1	chloroplast 50S ribosomal protein L14, putative, expressed	0.9006	0.867	0.204	17.9208	0	18.8198	0	17.4879	17.6622
LOC_Os08g15278.1	chloroplast 30S ribosomal protein S8, putative, expressed	0.33579	0.682	-0.648	19.7447	19.7835	21.2049	19.4262	19.6098	19.7785
LOC_Os08g15306.1	chloroplast 50S ribosomal protein L20, putative, expressed	0.349503	0.692	-0.94	20.8712	21.1851	20.6379	20.7975	20.5579	18.5468
LOC_Os08g19850.1	threonyl-tRNA synthetase, mitochondrial precursor, putative, expressed	0.194566	0.517	2.01	16.9801	0	17.8683	0	17.8813	18.1157
LOC_Os08g21660.1	WD domain, G-beta repeat domain containing protein, expressed	0.059814	0.247	-1.66	17.2696	16.3297	17.5912	16.2333	16.221	0
LOC_Os08g21840.1	50S ribosomal protein L15, putative, expressed	0.758866	0.844	0.163	22.3394	22.0279	22.1524	21.8767	22.8965	22.2637
LOC_Os08g23360.1	signal recognition particle 68 kDa protein, putative, expressed	0.564425	0.797	-0.182	23.3667	23.2981	23.4557	23.1904	23.3011	23.1113
LOC_Os08g23930.1	ENT domain containing protein, expressed	0.0947801	0.33	1.26	0	15.214	15.3671	0	16.6101	16.5651
LOC_Os08g25720.1	pyrophosphate--fructose 6-phosphate 1-phosphotransferase subunit alpha, putative, expressed	0.314609	0.665	0.452	20.1527	19.8485	20.6278	20.3977	20.6204	20.9939
LOC_Os08g30060.1	proton pump interactor, putative, expressed	0.367537	0.705	1.17	20.089	20.6659	0	20.5786	18.9137	20.5546
LOC_Os08g32850.1	methylcrotonoyl-CoA carboxylase beta chain, mitochondrial precursor, putative, expressed	0.985791	0.877	-0.0102	23.9868	23.9114	24.8875	23.5194	24.077	25.1855
LOC_Os08g33190.1	linker histone H1 and H5 family protein, expressed	0.041588	0.174	-2.65	19.4306	19.438	19.0103	17.2282	17.5567	15.1583
LOC_Os08g33820.1	chlorophyll A-B binding protein, putative, expressed	0.289108	0.641	-0.644	18.5041	18.8541	18.3611	18.0048	17.9795	17.8309
LOC_Os08g35760.1	Cupin domain containing protein, expressed	0.44974	0.752	-0.924	0	16.545	14.1641	0	0	0
LOC_Os08g40790.1	DNA repair ATPase-related, putative, expressed	0.737284	0.84	0.21	20.6718	18.9576	20.144	19.5641	20.4804	20.3865
LOC_Os08g41300.1	60S ribosomal protein L32, putative, expressed	0.0455917	0.191	3.22	0	0	19.2049	19.7379	18.7973	18.9588
LOC_Os08g41990.1	aminotransferase, putative, expressed	0.588886	0.804	0.282	17.4503	16.3303	17.3726	17.0529	16.8558	18.1166
LOC_Os08g44290.1	RNA recognition motif containing protein, putative, expressed	0.0724592	0.284	-1.14	22.2149	22.3724	22.5408	21.8756	21.7078	20.1389
LOC_Os08g44450.2	L1P family of ribosomal proteins domain containing protein, expressed	0.449752	0.752	-0.469	22.485	22.2432	22.2191	21.7614	22.3345	21.4724
LOC_Os08g44480.1	40S ribosomal protein S25, putative, expressed	0.54358	0.79	-0.306	21.9838	21.8608	21.4912	21.4041	22.4553	20.5847
LOC_Os08g44680.1	photosystem I reaction center subunit II, chloroplast precursor, putative, expressed	0.0699144	0.278	-1.28	21.1182	21.2731	20.7373	20.1512	20.1547	18.9994
LOC_Os08g44850.1	C2 domain containing protein, putative, expressed	0.238505	0.583	0.705	18.8587	18.4317	18.5523	18.5706	19.8013	19.6125
LOC_Os09g02284.1	DNA-directed RNA polymerase subunit, putative, expressed	0.22827	0.569	-1.21	17.6794	18.2416	0	0	0	17.759
LOC_Os09g04730.1	dehydrogenase/reductase SDR family member 2, putative, expressed	0.417851	0.735	-0.333	22.3032	21.8787	22.0998	22.0461	21.9612	21.3022
LOC_Os09g07830.1	acetyl-CoA acetyltransferase, cytosolic, putative, expressed	0.188049	0.506	-0.753	17.3443	17.6356	16.6402	16.5293	16.0948	16.7627
LOC_Os09g08430.1	ribosomal protein L22, putative, expressed	0.59334	0.805	-0.154	24.6442	24.637	24.8173	24.7208	24.718	24.2241
LOC_Os09g08910.1	ATP synthase, putative, expressed	0.752691	0.843	-0.114	21.2324	21.1736	21.4657	21.6592	20.7494	21.1471
LOC_Os09g15770.1	CPuORF13 - conserved peptide uORF-containing transcript, expressed	0.27036	0.621	1.61	17.4637	0	17.3608	16.8731	18.334	19.5626
LOC_Os09g21210.1	beta-glucan-binding protein 4, putative, expressed	0.716566	0.836	-0.489	0	0	17.2679	16.0105	0	17.7937
LOC_Os09g23160.1	annexin, putative, expressed	0.872136	0.863	0.0578	23.9202	23.2907	23.881	23.8936	23.9532	23.4452
LOC_Os09g24260.1	WD domain, G-beta repeat domain containing protein, expressed	0.556404	0.794	-0.494	21.2005	21.7414	21.7445	20.4522	21.1784	21.6007
LOC_Os09g24690.1	60S ribosomal protein L34, putative, expressed	0.138915	0.414	-0.778	24.289	24.7398	24.5851	24.1756	23.8818	23.249
LOC_Os09g28570.1	zinc-binding alcohol dehydrogenase domain-containing protein 2, putative, expressed	0.476379	0.764	0.248	19.268	19.8039	19.7741	19.5851	19.7505	20.282
LOC_Os09g30418.1	heat shock protein, putative, expressed	0.77285	0.847	0.128	21.1202	21.5353	21.9064	21.3051	21.6148	22.0543
LOC_Os09g32976.1	ribosomal protein L7Ae, putative, expressed	0.15935	0.449	-0.531	27.3052	27.222	27.4663	26.8933	27.2945	26.2388
LOC_Os09g35710.1	UBX domain-containing protein, putative, expressed	0.010594	0.038	4.26	0	18.1651	18.303	20.1921	20.7302	21.551
LOC_Os09g36700.1	ribonuclease T2 family domain containing protein, expressed	0.0901752	0.322	-2.18	23.8064	23.7925	23.8747	22.6547	21.8815	20.423
LOC_Os09g37006.1	protein of unknown function domain containing protein, expressed	0.333641	0.68	-2	18.5781	18.9037	18.2042	19.4391	0	18.3552
LOC_Os09g38390.1	octicosapeptide/Phox/Bem1p, putative, expressed	0.204669	0.534	2.04	0	18.14	0	0	18.8017	19.2504
LOC_Os09g39180.1	RNA recognition motif containing protein, putative, expressed	0.210026	0.543	-1.86	20.8904	21.115	21.0061	20.1801	20.3637	16.9249
LOC_Os10g08550.1	enolase, putative, expressed	0.458902	0.756	-0.46	20.2287	19.9281	20.8311	20.0096	19.2098	20.4165
LOC_Os10g08930.1	S10/S20 domain containing ribosomal protein, putative, expressed	0.749443	0.842	0.0931	24.0371	24.0972	24.383	24.3805	24.267	24.1759
LOC_Os10g10170.1	PPR repeat domain containing protein, putative, expressed	0.872803	0.863	0.183	17.4959	17.4015	18.056	17.2042	17.8015	18.5222
LOC_Os10g12570.1	transposon protein, putative, CACTA, En/Spm sub-class, expressed	0.824731	0.856	0.224	16.7689	16.1823	17.6466	15.8481	17.4322	18.0176
LOC_Os10g17280.1	ATP synthase gamma chain, putative, expressed	0.2718	0.623	-0.691	20.2374	19.6354	20.1835	19.326	20.0037	18.6817
LOC_Os10g21234.1	chloroplast 30S ribosomal protein S2, putative, expressed	0.436075	0.745	-0.234	21.4378	21.5746	21.6525	21.4911	21.4643	21.0347
LOC_Os10g21266.1	ATP synthase subunit beta, putative, expressed	0.295815	0.647	-0.823	23.1291	23.4061	22.7939	23.1992	21.1235	22.5649
LOC_Os10g21268.1	ribulose bisphosphate carboxylase large chain precursor, putative, expressed	0.163238	0.458	-1	28.3206	28.4302	28.7286	28.1873	26.6983	27.6062
LOC_Os10g21910.1	acetyl-CoA carboxylase, putative, expressed	0.910855	0.868	0.159	24.3342	24.1312	24.9093	24.0331	24.3596	25.4866
LOC_Os10g22380.1	glutamyl-tRNA synthetase, cytoplasmic, putative, expressed	0.866061	0.862	0.0653	20.1014	20.1058	20.8526	20.1519	20.2707	20.8599
LOC_Os10g25450.1	OsSub60 - Putative Subtilisin homologue, expressed	0.195535	0.519	1.11	15.245	16.2469	0	16.3931	16.8444	18.3107
LOC_Os10g27190.1	40S ribosomal protein S17, putative, expressed	0.109915	0.353	0.636	24.0133	23.9834	23.8164	24.3444	24.9366	24.4665
LOC_Os10g31950.1	3-ketoacyl-CoA thiolase, peroxisomal precursor, putative, expressed	0.20497	0.535	-1.13	19.9464	20.1454	20.0146	20.281	17.4858	18.975
LOC_Os10g32540.1	SAP domain containing protein, expressed	0.32381	0.672	0.389	18.959	18.2287	18.924	18.764	18.8805	19.6603
LOC_Os10g32880.1	WD domain, G-beta repeat domain containing protein, expressed	0.917769	0.869	0.0731	19.9873	19.7688	20.4767	19.9631	20.0649	20.451
LOC_Os10g32920.1	ribosomal protein, putative, expressed	0.731178	0.839	-0.104	24.3747	24.6874	24.703	24.5054	24.8447	24.1287
LOC_Os10g33275.1	DEAD/DEAH box helicase domain containing protein, expressed	0.305223	0.656	-0.793	17.6247	17.7539	16.1464	0	16.9429	16.6362
LOC_Os10g34750.1	LIG1 - Putative DNA ligase I, expressed	0.102033	0.341	0.815	19.5124	20.3462	20.1828	20.5731	20.8339	21.1061
LOC_Os10g35370.1	oxidoreductase, short chain dehydrogenase/reductase family domain containing family, expressed	0.342312	0.687	-1.57	19.4964	19.3804	19.9518	20.1103	0	20.1499
LOC_Os10g36690.4	dehydration response related protein, putative, expressed	0.614512	0.811	0.391	15.9309	0	16.9528	16.3253	17.3822	17.391
LOC_Os10g37060.1	T-complex protein, putative, expressed	0.953283	0.874	-0.0736	15.5459	0	0	0	15.1299	15.5364
LOC_Os10g38060.2	phospholipase D, putative, expressed	0.331885	0.679	1.64	0	14.7425	14.7273	0	0	17.5345
LOC_Os10g38238.1	chloroplast 30S ribosomal protein S14, putative, expressed	0.958531	0.874	-0.0219	20.6307	19.7448	21.0888	20.1236	20.6163	20.6854
LOC_Os10g40130.1	Mur ligase family protein, putative, expressed	0.106831	0.348	0.807	17.7707	18.2022	19.2649	19.2249	18.9537	19.508
LOC_Os10g41960.1	eukaryotic translation initiation factor 3 subunit B, putative, expressed	0.283658	0.635	0.934	18.8942	19.2737	17.5835	19.4548	18.9439	20.1816
LOC_Os11g05110.1	pyruvate kinase, putative, expressed	0.391389	0.72	-0.785	21.9193	21.9961	21.978	22.1538	20.0558	21.3542
LOC_Os11g05370.1	60S ribosomal protein L26-1, putative, expressed	0.0117788	0.0408	0.997	22.311	22.2811	22.0148	23.2973	23.3929	22.934
LOC_Os11g06750.1	ribosomal protein L3, putative, expressed	0.756655	0.844	0.118	26.4219	26.562	26.9754	27.0193	26.5	26.8204
LOC_Os11g07020.1	fructose-bisphospate aldolase isozyme, putative, expressed	0.239131	0.584	-0.889	24.6838	24.8011	24.7445	24.9393	22.8862	23.7646
LOC_Os11g07470.1	expressed protein	0.915161	0.869	0.0855	19.4442	20.1237	21.0957	19.9873	20.6061	20.3533
LOC_Os11g10480.1	dehydrogenase, putative, expressed	0.884711	0.865	-0.101	18.7635	18.5241	18.286	19.2915	17.5354	18.4707
LOC_Os11g11390.1	ribosomal protein, putative, expressed	0.234092	0.577	0.415	20.5865	20.9131	21.2727	21.404	21.0997	21.5401
LOC_Os11g13890.1	chlorophyll A-B binding protein, putative, expressed	0.65613	0.822	-0.342	15.7604	15.1835	0	0	14.5078	14.5001
LOC_Os11g14220.1	tubulin/FtsZ domain containing protein, putative, expressed	0.795106	0.851	-0.11	23.4078	24.0822	23.7377	23.5675	23.3782	23.9796
LOC_Os11g19810.1	PWWP domain containing protein, expressed	0.142646	0.42	3.04	16.842	0	13.9311	19.1911	16.3905	19.2708
LOC_Os11g26850.2	erythronate-4-phosphate dehydrogenase, putative, expressed	0.0215505	0.0801	-3.74	17.965	18.6864	18.4337	0	0	0
LOC_Os11g29400.1	6-phosphogluconate dehydrogenase, decarboxylating, putative, expressed	0.407549	0.73	-1.17	17.9101	19.7359	19.4878	19.7797	16.3207	17.55
LOC_Os11g32470.1	NEF1, putative, expressed	0.767541	0.846	-0.401	0	0	17.3329	16.0232	16.8146	17.6728
LOC_Os11g34350.1	ATP-binding cassette sub-family E member 1, putative, expressed	0.103461	0.343	0.697	20.614	20.193	21.0541	21.2369	21.6645	21.078
LOC_Os11g34450.1	14-3-3 protein, putative, expressed	0.0309065	0.121	-2.16	17.3672	17.1041	18.2596	0	17.1533	0
LOC_Os11g37080.1	h/ACA ribonucleoprotein complex subunit 1-like protein 1, putative, expressed	0.524495	0.783	-0.355	19.8176	19.4224	19.8525	19.2403	20.2931	18.5224
LOC_Os11g38670.1	DEAD-box ATP-dependent RNA helicase, putative, expressed	0.431778	0.743	0.876	0	0	16.2151	15.7029	0	16.6428
LOC_Os11g47760.1	DnaK family protein, putative, expressed	0.437097	0.745	0.251	25.1204	25.0793	25.4899	25.3165	25.3617	25.7904
LOC_Os11g47970.1	AAA-type ATPase family protein, putative, expressed	0.525422	0.783	-0.198	23.447	23.5598	23.3953	23.3378	23.0101	23.4883
LOC_Os12g01430.1	ribosomal protein L10, putative, expressed	0.904108	0.867	0.0757	17.9133	18.0839	16.0067	16.8428	18.0625	17.3525
LOC_Os12g03090.1	ribosomal protein, putative, expressed	0.531574	0.785	-0.178	24.9464	24.972	25.3545	25.0304	24.9033	24.8309
LOC_Os12g05430.1	ribosomal protein L24, putative, expressed	0.308481	0.659	0.357	24.9082	24.7679	25.0074	24.9931	25.72	25.0687
LOC_Os12g07010.1	ribosomal protein L3, putative, expressed	0.866269	0.862	-0.0717	22.1062	22.3552	22.7686	22.3453	22.1782	22.5181
LOC_Os12g12850.2	ATP-dependent Clp protease ATP-binding subunit clpA homolog,chloroplast precursor, putative, expressed	0.193115	0.515	-0.947	17.5395	0	17.575	0	0	18.0887
LOC_Os12g17600.1	ribulose bisphosphate carboxylase small chain, chloroplast precursor, putative, expressed	0.0741538	0.289	-0.808	25.3848	25.4795	25.4678	25.0023	24.5977	24.3335
LOC_Os12g20000.1	retrotransposon protein, putative, unclassified, expressed	0.10662	0.348	1.29	19.0259	17.2742	16.218	19.67	18.167	18.576
LOC_Os12g21798.1	40S ribosomal protein S3a, putative, expressed	0.088267	0.319	-1.36	19.2618	19.0773	19.4911	17.8368	0	18.3707
LOC_Os12g23180.1	3-beta hydroxysteroid dehydrogenase/isomerase family protein, putative, expressed	0.0396075	0.165	-4.19	19.0163	20.6563	20.6586	19.8764	0	0
LOC_Os12g25710.1	bifunctional aminoacyl-tRNA synthetase, putative, expressed	0.385332	0.717	-0.56	18.243	18.5909	17.4083	17.4155	16.5013	18.6717
LOC_Os12g33954.1	ribosomal protein S2, putative, expressed	0.892844	0.866	0.0457	21.9691	21.8441	22.089	22.4635	21.6464	21.9562
LOC_Os12g34510.1	Core histone H2A/H2B/H3/H4 domain containing protein, putative, expressed	0.899096	0.867	0.0911	21.9029	22.6392	22.178	22.5025	23.6231	20.8945
LOC_Os12g37720.1	zinc knuckle family protein, expressed	0.148824	0.431	0.983	17.5225	17.3758	19.3962	19.4931	18.4982	19.2777
LOC_Os12g38000.1	60S ribosomal protein L8, putative, expressed	0.676243	0.827	-0.128	26.8489	26.8936	27.2631	27.016	27.035	26.5963
LOC_Os12g40540.1	FAD dependent oxidoreductase, putative, expressed	0.317155	0.667	-1.54	0	16.469	16.9443	0	15.3223	0
LOC_Os12g41250.1	methylcrotonoyl-CoA carboxylase subunit alpha, mitochondrial precursor, putative, expressed	0.638557	0.818	0.451	25.1606	24.9443	25.6212	25.0957	25.4815	26.5292
LOC_Os12g41400.1	eukaryotic translation initiation factor 2 subunit gamma, putative, expressed	0.955935	0.874	0.0351	23.6916	23.9085	23.3061	24.1365	22.7006	24.201
LOC_Os12g42876.1	5-methyltetrahydropteroyltriglutamate--homocysteine methyltransferase, putative, expressed	0.923644	0.87	-0.0501	21.8299	22.1892	21.9935	22.0788	21.8963	21.9139
LOC_Os12g43600.1	RNA recognition motif containing protein, expressed	0.205644	0.536	-0.406	23.4581	23.7962	23.8335	23.5755	23.3148	23.0064

## Sheet: +MG132
Extended Data Table 4. Proteins probed by OsPUX8B.2-TurboID-HA using proximity-labeling spectrometry
Note: p.adj < 0.05 and Log2(FC) > 1 were used as cutoffs for selection of putative preys.
Protein ID	Description	(PUX8B.2+biotin)_vs_(GFP+biotin)_p.val	(PUX8B.2+biotin)_vs_(GFP-biotin)_p.val	(PUX8B.2+biotin)_vs_(PUX8B.2-biotin)_p.val	(PUX8B.2+biotin)_vs_(GFP+biotin)_p.adj	(PUX8B.2+biotin)_vs_(GFP-biotin)_p.adj	(PUX8B.2+biotin)_vs_(PUX8B.2-biotin)_p.adj	(PUX8B.2+biotin)_vs_(GFP+biotin)_ratio	(PUX8B.2+biotin)_vs_(GFP-biotin)_ratio	(PUX8B.2+biotin)_vs_(PUX8B.2-biotin)_ratio	(GFP-biotin)_norm.LFQ_1	(GFP-biotin)_norm.LFQ_2	(GFP-biotin)_norm.LFQ_3	(GFP+biotin)_norm.LFQ_1	(GFP+biotin)_norm.LFQ_2	(GFP+biotin)_norm.LFQ_3	(PUX8B.2-biotin)_norm.LFQ_1	(PUX8B.2-biotin)_norm.LFQ_2	(PUX8B.2-biotin)_norm.LFQ_3	(PUX8B.2+biotin)_norm.LFQ_1	(PUX8B.2+biotin)_norm.LFQ_2	(PUX8B.2+biotin)_norm.LFQ_3
LOC_Os01g01150.3	RNA recognition motif, putative, expressed	6.08e-06	0.000546225	7.4e-07	0.0022	0.163	5.1e-07	-1.31	-0.735	-1.68	18.9137	18.88	18.4963	18.5697	18.7795	19.0315	19.2295	18.6678	18.4787	19.0603	18.8946	18.7533
LOC_Os01g01670.2	expressed protein	5.63e-05	0.000130361	0.00130777	0.0329	0.064	0.176	1.15	1.03	0.749	16.3747	13.4744	0	0	18.7422	13.747	13.7665	0	14.7619	16.0812	12.704	11.974
LOC_Os01g02020.1	acetyl-CoA acetyltransferase, cytosolic, putative, expressed	3.04e-07	9.43e-07	1.04e-06	2.55e-06	4.76e-05	1.69e-06	1.66	1.46	1.45	23.1321	23.5086	23.7528	23.2254	23.0945	23.0977	23.4471	23.3244	23.3551	23.2961	23.3483	23.2696
LOC_Os01g03040.1	expressed protein	9.8e-07	1.66e-07	0.00143041	6.43e-05	3.03e-07	0.185	1.27	1.56	0.5	17.4814	17.9453	13.9976	17.6782	16.8247	17.4401	15.308	17.7925	14.0506	18.0614	17.5038	18.1357
LOC_Os01g03070.2	transposon protein, putative, unclassified, expressed	4.42e-08	2.26e-08	2.61e-06	1.45e-09	4.28e-11	2.43e-05	1.5	1.62	0.941	18.4114	18.3827	18.577	19.1938	19.0511	18.8482	19.2523	19.333	19.6072	17.5358	17.8508	17.7808
LOC_Os01g03950.1	glycosyl hydrolase, family 31, putative, expressed	0.000130971	2.81e-05	6.3e-05	0.065	0.0147	0.0108	-0.67	-0.816	-0.737	0	14.4383	13.4177	0	0	0	13.3367	13.3018	0	13.086	13.1324	13.058
LOC_Os01g04730.1	ribosomal protein L24, putative, expressed	0.000115453	6.27e-07	0.00021407	0.0592	1.67e-05	0.0417	-0.715	-1.35	-0.659	22.1847	22.3205	22.6387	22.1861	22.0383	22.1277	23.3125	22.8301	23.1431	23.6187	23.1178	23.1155
LOC_Os01g05060.1	mitochondrial glycoprotein, putative, expressed	4.97e-05	1.49e-07	0.000215453	0.0296	2.11e-07	0.042	-1.06	-2.11	-0.875	13.0518	12.2639	11.5026	16.8176	16.6565	14.0339	0	12.8517	12.0419	14.5674	0	14.4631
LOC_Os01g05420.1	IWS1 C-terminus family protein, putative, expressed	4e-06	4.09e-07	2.04e-05	0.0011	5.19e-06	0.00196	1.75	2.29	1.44	15.8942	16.0742	16.1172	15.48	15.6651	15.7257	15.2826	15.3617	15.7277	15.3918	15.3883	15.101
LOC_Os01g05490.1	triosephosphate isomerase, cytosolic, putative, expressed	4.18e-05	0.00494433	0.00853019	0.0253	0.429	0.445	-0.74	-0.374	-0.339	18.3242	19.035	19.2744	19.7564	19.4188	19.8655	20.5128	20.2799	20.3074	20.1091	19.9487	19.7276
LOC_Os01g05560.1	expressed protein	2.59e-05	1.77e-05	0.000159224	0.0152	0.0086	0.031	0.685	0.718	0.543	17.0765	17.084	16.9911	17.2376	16.9809	17.1549	17.187	16.9543	17.4143	16.8603	17.0201	17.4059
LOC_Os01g07070.4	transposon protein, putative, CACTA, En/Spm sub-class, expressed	0.176886	0.445774	7.12e-05	0.774	0.809	0.0125	-0.16	-0.0872	-0.745	0	17.2177	13.2975	0	0	0	16.9347	16.9314	0	0	0	0
LOC_Os01g07520.1	proline-rich family protein, putative, expressed	1.98e-06	0.217891	0.0863873	0.000287	0.77	0.738	-3.41	-0.428	0.622	17.1357	17.3971	17.6467	17.2661	17.3203	17.3508	17.4158	18.1147	16.9687	16.5149	16.2816	15.9656
LOC_Os01g07760.2	phospholipase D, putative, expressed	6.8e-10	5.72e-05	0.105277	3.25e-14	0.0312	0.755	-3.31	-0.896	0.23	16.7753	16.6745	16.3125	16.3472	16.4504	16.6087	16.9855	16.5967	17.0374	17.7666	17.5697	17.53
LOC_Os01g07810.1	protein of unknown function domain containing protein, expressed	6.27e-06	2.31e-07	2.11e-05	0.0023	9.03e-07	0.00207	-1.19	-1.75	-1.03	17.456	17.1316	17.4924	17.7374	17.8215	17.9433	17.2563	16.8906	17.8769	17.6334	17.772	17.1117
LOC_Os01g07880.1	transcription factor HY5, putative, expressed	0.000158066	7.66e-05	0.000493645	0.0749	0.0407	0.0882	-1.16	-1.27	-0.99	16.2222	16.3957	12.6133	13.4994	15.0286	16.3323	15.8443	15.4709	14.4043	14.3721	15.7658	15.0195
LOC_Os01g08400.1	syntaxin, putative, expressed	1.65e-05	2.13e-05	0.00111591	0.00881	0.0106	0.16	1.02	0.985	0.58	17.1618	17.6458	17.6817	17.1974	17.6834	17.655	17.0643	17.4281	17.2648	17.4169	17.2609	17.2068
LOC_Os01g08410.1	early fruit mRNA, putative, expressed	0.000349255	1.52e-06	0.0156038	0.127	0.000141	0.537	0.693	1.37	0.373	19.8504	19.7224	19.993	19.6865	19.671	19.5984	19.9954	19.6012	20.0181	21.3371	21.3242	21.2895
LOC_Os01g08770.1	WD domain, G-beta repeat domain containing protein, expressed	7.4e-05	0.000108222	0.0535059	0.0412	0.055	0.691	0.729	0.694	0.238	16.1412	15.8806	10.4362	15.4699	15.9568	15.88	16.0039	15.7565	14.9682	15.9554	14.84	15.9328
LOC_Os01g08930.1	DEAD-box ATP-dependent RNA helicase, putative, expressed	9.95e-08	7.59e-08	0.000648045	4.86e-08	1.58e-08	0.109	1.49	1.53	0.506	16.114	16.3481	17.131	15.6882	15.7039	15.402	16.7447	16.9539	17.1441	15.3636	17.4249	16.9957
LOC_Os01g08960.1	phosducin-like protein 3, putative, expressed	5.7e-10	0.505297	0.00248368	3.25e-14	0.815	0.25	-3.74	-0.0984	0.585	18.2798	18.3156	18.1717	17.8905	16.7567	18.1251	19.5213	19.2085	17.4075	19.471	17.8094	16.922
LOC_Os01g09000.1	glutaminyl-tRNA synthetase, putative, expressed	0.00144988	6.18e-05	0.00108013	0.287	0.0335	0.156	-0.388	-0.6	-0.406	15.6992	17.3509	17.4898	17.5973	16.555	17.7026	17.3598	15.0417	14.8768	17.5661	16.6727	13.3861
LOC_Os01g09700.1	aminotransferase, classes I and II, domain containing protein, expressed	6.03e-05	0.103662	0.287548	0.0348	0.723	0.827	-5.88	-1.53	-0.954	22.1889	21.9923	22.2027	22.3903	22.3249	22.3398	22.524	22.436	22.3951	22.5178	22.4786	22.5056
LOC_Os01g09890.1	translation initiation factor SUI1, putative, expressed	4.57e-05	6.45e-05	0.000525645	0.0275	0.0349	0.0926	1.01	0.965	0.728	15.5782	14.632	15.2975	14.3167	14.1823	13.8044	14.1093	14.2471	14.4893	13.4793	14.2337	13.3124
LOC_Os01g10210.1	lachrymatory factor synthase, putative, expressed	8.3e-05	0.0127254	0.655092	0.0454	0.539	0.872	-1.08	-0.498	-0.0746	17.8343	17.9356	17.4491	17.7781	17.9233	17.5772	17.7881	18.1552	18.1131	17.9596	17.9688	17.7958
LOC_Os01g10950.1	peptide-N4-asparagine amidase A, putative, expressed	0.00524485	2.86e-05	0.00227503	0.456	0.015	0.238	-0.369	-0.775	-0.424	20.881	20.7673	21.0869	21.2578	21.1064	21.2312	22.0038	21.9861	21.9184	22.56	22.3315	22.5155
LOC_Os01g12480.1	expressed protein	7.74e-06	7.07e-07	0.000620235	0.0032	2.26e-05	0.106	4.76	6.31	2.7	13.5049	12.6969	12.7963	13.6695	13.3014	13.8693	12.8705	0	0	0	0	0
LOC_Os01g13160.1	expressed protein	5.52e-05	0.00149574	5.36e-05	0.0323	0.277	0.0088	-1.31	0.833	1.32	22.4269	22.4674	22.3463	22.5176	22.6168	22.4574	23.0433	23.0413	23.1874	23.9443	24.0724	24.0785
LOC_Os01g13210.2	salt stress root protein RS1, putative, expressed	1.46e-05	0.000692234	0.000902247	0.00757	0.186	0.138	-1.06	-0.639	-0.615	17.4114	17.7323	17.8893	17.6358	17.6442	16.8635	17.7588	17.384	17.6328	16.1288	17.0748	17.1471
LOC_Os01g13700.1	DNA-binding protein-related, putative, expressed	0.0017666	7.21e-05	1.09e-05	0.313	0.0385	0.000673	-0.434	-0.678	-0.857	16.9988	17.1559	17.7579	18.0808	14.3778	18.6104	17.8964	18.1491	19.1174	18.0996	17.353	17.9727
LOC_Os01g13730.1	WD domain, G-beta repeat domain containing protein, expressed	0.00352838	1.11e-05	0.00246753	0.405	0.00473	0.249	1.47	3.25	1.56	18.6066	15.1902	0	15.2136	12.2532	0	0	13.2109	0	0	12.0022	0
LOC_Os01g13760.1	dnaJ domain containing protein, expressed	6.81e-07	2.69e-07	1.73e-06	2.5e-05	1.46e-06	7.94e-06	1.41	1.57	1.26	20.5653	20.5814	21.0216	20.7056	20.5511	20.6671	21.1581	20.1935	20.2995	20.7715	20.2817	20.816
LOC_Os01g14950.1	importin subunit alpha, putative, expressed	0.000431328	3.94e-07	0.00156964	0.146	4.68e-06	0.195	0.484	1.15	0.401	16.374	15.6905	16.0337	15.8002	15.1777	14.803	16.1579	15.5907	15.8902	15.76	15.3529	15.6506
LOC_Os01g15020.1	lissencephaly type-1-like homology motif, putative, expressed	1.24e-08	0.426768	0.30956	1.25e-12	0.806	0.831	-2.29	-0.102	0.132	22.2962	22.0558	22.2106	21.976	21.6881	21.9682	22.1354	21.3836	21.9653	21.9583	21.9616	21.9106
LOC_Os01g15310.1	LSM domain containing protein, expressed	3.73e-08	1.93e-08	2.61e-07	6.32e-10	1.82e-11	7.56e-09	-1.8	-1.93	-1.44	17.9297	18.2273	17.6502	16.7466	17.704	15.9432	14.3798	16.665	16.073	15.3718	17.0003	16.7875
LOC_Os01g15580.1	disease resistance protein RGA2, putative, expressed	0.278884	0.99927	8.02e-05	0.8	0.85	0.0144	0.607	-0.000496	3.54	17.5474	17.4992	17.4662	17.0249	17.0371	17.0549	17.0671	16.9283	17.2216	16.56	16.4396	17.3133
LOC_Os01g16010.2	BCAS2 protein, putative, expressed	1.17e-05	4.04e-07	0.00295967	0.00576	5e-06	0.275	0.934	1.39	0.439	15.152	16.6316	14.5582	15.1086	13.1004	15.1434	11.7764	12.7301	11.5356	13.5852	16.6543	15.2947
LOC_Os01g16080.1	expressed protein	1.72e-07	0.00615512	0.0053911	3.65e-07	0.456	0.37	-3.94	-1	-1.02	22.774	22.8765	23.1185	22.8685	22.8253	22.9032	23.2863	23.3144	23.3114	23.4212	23.47	23.5281
LOC_Os01g16870.4	argonaute, putative, expressed	1.15e-06	8.13e-08	4.07e-05	9.4e-05	2.08e-08	0.00589	-1.12	-1.51	-0.728	14.3751	14.6374	13.2795	15.1178	0	15.8388	15.4159	14.0591	14.438	15.6511	14.8739	15.0014
LOC_Os01g18320.1	protoporphyrinogen oxidase, chloroplast precursor, putative, expressed	7.89e-05	3.59e-05	0.583693	0.0435	0.0194	0.866	0.639	0.706	-0.054	20.3865	20.3618	20.331	20.0956	20.3001	20.2471	20.1648	20.4123	20.2657	19.6649	19.4193	19.5475
LOC_Os01g19450.1	ATP-citrate synthase subunit 1, putative, expressed	0.0228867	0.656359	7.74e-05	0.621	0.829	0.0138	-0.254	-0.0428	-0.627	16.2893	16.8616	16.98	16.6568	16.6557	16.7167	17.0243	16.7972	14.8017	16.6643	16.6526	16.9153
LOC_Os01g21180.1	translation machinery-associated protein 20, putative, expressed	1.48e-06	1.1e-06	0.000144945	0.000157	6.89e-05	0.0281	1.03	1.06	0.586	15.386	15.6886	15.6302	0	0	0	15.9938	0	16.1021	15.6129	15.7761	15.8523
LOC_Os01g21450.3	expressed protein	6.68e-05	0.000101167	0.00374796	0.0379	0.0519	0.312	1.3	1.23	0.729	14.7001	14.9184	15.0247	14.8305	14.7738	14.667	14.5923	0	14.0027	0	15.1418	0
LOC_Os01g21940.1	WD domain, G-beta repeat domain containing protein, expressed	0.160181	2.31e-05	0.00708066	0.769	0.0117	0.415	0.164	0.84	0.369	14.3489	15.7717	15.2617	17.8754	18.4875	16.7796	15.3579	15.0094	15.3864	15.3531	15.2386	15.6099
LOC_Os01g22010.4	S-adenosylmethionine synthetase, putative, expressed	0.00021538	0.0569947	0.000192894	0.0933	0.679	0.0377	0.636	0.235	0.645	12.3451	14.3227	14.465	15.0187	14.5598	15.4958	0	15.0845	0	16.2594	15.2126	14.9932
LOC_Os01g22520.1	dihydrolipoyl dehydrogenase 1, mitochondrial precursor, putative, expressed	2.42e-05	4.07e-05	0.00993831	0.014	0.0222	0.469	0.831	0.779	0.345	25.1235	25.1571	25.4018	24.5758	24.559	24.656	24.6709	24.5093	24.4419	23.7658	23.912	23.9679
LOC_Os01g23640.2	mov34/MPN/PAD-1 family protein, expressed	4.19e-06	0.0489893	0.00116036	0.00118	0.667	0.164	-3.56	0.838	1.71	16.8766	17.0596	17.2249	15.9492	17.1118	17.1312	17.3913	17.7254	18.0883	17.7916	16.8437	17.6116
LOC_Os01g24680.1	3-hydroxyacyl-CoA dehydrogenase, putative, expressed	0.00039234	7.43e-07	0.979032	0.137	2.58e-05	0.892	0.493	1.07	-0.00245	19.6124	19.4003	19.4715	19.5356	19.6019	19.5268	19.3721	19.5483	19.5297	19.3805	19.5396	19.6334
LOC_Os01g24690.3	60S ribosomal protein L23A, putative, expressed	6.67e-06	2.93e-07	0.0689057	0.00254	1.91e-06	0.717	1.14	1.65	0.258	20.3172	20.3438	20.5224	20.4098	20.3454	15.117	20.566	21.4732	20.5593	20.1517	20.1396	20.1906
LOC_Os01g25330.3	SAC9, putative, expressed	0.002193	0.00783567	3.15e-05	0.342	0.484	0.00391	-0.645	0.52	1.16	13.2964	13.8141	13.5271	13.5776	13.571	0	14.9235	13.4067	14.8151	16.972	16.1054	15.4046
LOC_Os01g27020.2	transposon protein, putative, unclassified, expressed	0.000902711	7.79e-05	0.00487643	0.228	0.0413	0.354	0.914	1.28	0.7	16.1134	16.3216	14.6436	15.3458	15.0033	15.2448	15.2941	15.3054	16.0278	13.2183	15.3177	15.2093
LOC_Os01g31470.1	mov34/MPN/PAD-1 family protein, expressed	0.0012723	0.000384744	6.23e-07	0.271	0.135	2.75e-07	-0.814	0.968	2.14	14.0501	14.033	14.0411	13.996	13.9576	14.0127	14.5447	0	13.8107	14.1806	13.6872	13.9352
LOC_Os01g32730.2	tetratricopeptide repeat containing protein, putative, expressed	1.85e-05	0.000134259	0.0237168	0.0101	0.0655	0.595	0.701	0.546	0.236	20.3489	19.993	20.1863	19.2285	18.9343	19.2177	19.1639	18.7988	18.8645	17.9066	18.1505	18.1438
LOC_Os01g32870.2	heat shock protein DnaJ, putative, expressed	0.00186713	1.09e-06	0.000104006	0.321	6.73e-05	0.0191	0.437	1.14	0.657	20.2914	20.0752	20.1656	20.0209	19.9329	20.0464	20.0657	20.1811	19.8963	20.575	20.5727	20.5802
LOC_Os01g33030.1	Brix domain containing protein, putative, expressed	0.000106747	1.39e-05	0.00082212	0.0558	0.00639	0.13	1	1.29	0.755	16.0602	15.5923	15.5182	15.5136	15.6225	15.5705	16.104	0	16.3767	16.8584	16.5931	16.5168
LOC_Os01g34780.2	protein binding protein, putative, expressed	3.25e-06	2.36e-07	5.94e-05	0.000764	9.68e-07	0.0101	1.8	2.44	1.26	17.3105	16.9699	17.4969	17.4778	17.1751	17.4257	17.6783	17.9681	17.8927	17.3286	17.1885	16.831
LOC_Os01g35450.1	retrotransposon protein, putative, Ty3-gypsy subclass, expressed	1.39e-08	0.0854036	0.658637	2.44e-12	0.709	0.872	8.52	0.887	0.21	18.1841	18.4225	17.933	18.7758	18.7622	18.5992	19.0416	18.6722	19.3604	20.5103	20.4506	20.435
LOC_Os01g36930.1	ubiquitin carboxyl-terminal hydrolase 6, putative, expressed	1.16e-05	0.157771	0.711885	0.00568	0.75	0.876	-1.39	-0.251	-0.0622	18.7538	18.0474	17.529	19.458	19.6345	19.5919	17.7109	16.6249	18.1017	18.0345	17.0383	17.8519
LOC_Os01g38359.2	peptidyl-prolyl cis-trans isomerase, FKBP-type, putative, expressed	4.89e-07	0.000438745	0.543698	1.03e-05	0.145	0.863	-2.92	-1.26	0.149	20.2849	20.1447	20.0843	20.502	20.6004	20.5118	20.2529	20.012	20.1445	19.8964	19.7594	19.7375
LOC_Os01g39780.1	expressed protein	3.4e-06	1.24e-06	0.000132924	0.000829	9.05e-05	0.0255	2.06	2.31	1.31	21.3476	21.3612	21.534	21.5046	21.3869	21.4492	21.645	21.6012	21.5207	22.1415	22.1358	22.1184
LOC_Os01g40050.2	peptidyl-prolyl cis-trans isomerase, putative, expressed	2.15e-05	1.52e-07	0.0276042	0.0122	2.29e-07	0.615	1.13	2.02	0.374	19.2692	19.7497	20.3129	19.6229	19.7412	19.7876	20.2848	19.8322	19.6321	19.711	19.4648	20.0898
LOC_Os01g40110.1	ZOS1-11 - C2H2 zinc finger protein, expressed	3.17e-06	6.18e-07	0.0111943	0.000729	1.61e-05	0.487	1.09	1.31	0.345	17.5347	17.2295	17.5056	14.3533	17.1838	17.1336	17.4897	17.3196	17.0437	16.6454	16.3906	16.5481
LOC_Os01g40610.1	coiled-coil domain-containing protein, putative, expressed	6.17e-06	0.864932	0.00527684	0.00225	0.843	0.367	-1.44	-0.0274	-0.57	19.4634	19.3235	19.3054	19.1003	18.6131	19.0681	19.8584	20.3272	20.3139	19.502	20.0118	19.7336
LOC_Os01g41190.2	glycine-rich protein, putative, expressed	0.000120371	2.26e-07	0.203571	0.061	8.49e-07	0.805	0.914	1.94	0.197	15.1265	14.8568	14.8716	15.0231	13.5925	15.0205	15.1025	0	15.0552	16.078	15.2723	15.3394
LOC_Os01g42260.3	transcriptional corepressor LEUNIG, putative, expressed	3.06e-05	0.013485	0.114867	0.0184	0.546	0.762	-2.54	1.02	0.584	10.4876	0	0	16.0598	0	14.6267	16.7442	11.9114	0	13.1914	13.7469	13.4053
LOC_Os01g42820.3	RNA recognition motif containing protein, putative, expressed	1.21e-06	1.62e-05	0.000179443	0.000105	0.00774	0.0351	-1.71	-1.25	-0.924	24.3742	24.7518	24.8632	24.8719	24.6841	24.8502	25.3384	25.1628	25.1555	24.7774	24.706	24.8347
LOC_Os01g42830.1	adaptin ear-binding coat-associated protein 2, putative, expressed	2.65e-05	0.653091	0.703579	0.0156	0.828	0.876	-5.26	-0.317	0.268	17.2936	17.4988	17.4387	16.9268	16.9318	17.333	17.7967	17.8744	17.0465	16.8073	16.9241	16.5271
LOC_Os01g43540.1	suppressor of G2 allele of SKP1, putative, expressed	4.89e-05	2.51e-05	0.000111195	0.0292	0.0129	0.0207	-0.997	1.08	0.897	15.5992	18.1147	17.2565	17.5507	16.5797	16.9807	17.9472	16.5815	17.342	0	16.6421	17.3258
LOC_Os01g45070.1	peptide deformylase, putative, expressed	2.41e-06	3.67e-06	0.00211451	0.000427	0.000823	0.229	1.86	1.77	0.765	11.2732	0	15.0886	15.5106	15.9817	15.9671	0	0	0	12.6523	0	0
LOC_Os01g45530.1	single-stranded DNA-binding protein, putative, expressed	0.000300731	1.86e-05	0.00763588	0.116	0.00912	0.427	-2.67	-3.82	-1.61	15.993	16.4941	15.1891	13.0506	18.0157	16.4381	16.6078	15.7555	15.9715	17.2413	17.7631	17.3242
LOC_Os01g46060.1	NUC189 domain containing protein, expressed	6.4e-07	3.06e-07	3.48e-06	2.12e-05	2.18e-06	5.06e-05	1.76	1.92	1.45	19.8236	19.6157	19.5906	19.7788	19.5084	19.6515	19.7999	19.5187	19.3216	19.6587	19.912	19.9722
LOC_Os01g46380.1	ketol-acid reductoisomerase, chloroplast precursor, putative, expressed	0.0114975	8.78e-05	0.000766708	0.549	0.0459	0.124	-0.285	-0.599	-0.446	16.6535	16.5272	16.5008	16.6673	16.7574	16.4755	17.1004	17.194	17.3612	16.4214	16.5062	16.4921
LOC_Os01g46710.1	transposon protein, putative, CACTA, En/Spm sub-class, expressed	0.000109931	4.25e-07	0.172503	0.057	5.76e-06	0.793	0.759	1.48	0.175	17.0669	17.055	17.1725	17.7775	17.1998	17.3886	17.7298	17.0294	17.784	18.1034	17.7972	17.8554
LOC_Os01g47430.2	protein of unknown function DUF1296 domain containing protein, expressed	4.01e-07	1.59e-07	0.423881	5.92e-06	2.64e-07	0.849	1.45	1.61	0.0957	16.6897	15.8202	16.9898	16.9153	16.9327	16.2396	16.1617	16.193	17.1026	16.023	16.2026	16.5826
LOC_Os01g48540.1	glyoxal oxidase-related, putative, expressed	2.02e-05	1.95e-05	0.00341479	0.0112	0.0096	0.297	0.78	0.783	0.383	16.4154	16.412	15.7998	15.499	15.1604	15.7269	15.4351	16.5557	16.223	15.8849	16.1471	16.1105
LOC_Os01g48750.1	aspartic proteinase nepenthesin-2 precursor, putative, expressed	0.0416126	2.16e-05	0.0286389	0.674	0.0108	0.62	-0.496	-1.66	-0.543	21.1416	21.1024	21.0573	21.0326	20.9693	21.02	21.3953	21.2684	21.3114	21.4479	21.6321	21.717
LOC_Os01g50310.1	VIP1 protein, putative, expressed	0.000655713	0.000558096	8.6e-06	0.19	0.165	0.000417	-0.982	-1	-1.72	15.5417	15.4412	14.4303	14.5218	15.1391	15.4467	14.9505	14.9068	14.8134	15.3632	16.2008	15.6319
LOC_Os01g50320.2	surp module family protein, putative, expressed	0.00306809	1.67e-06	0.0247217	0.386	0.000171	0.601	0.939	2.53	0.632	16.3125	15.979	16.918	18.8856	19.6925	19.5671	14.9502	15.2687	15.8413	16.1448	16.1038	15.6763
LOC_Os01g51170.1	glycylpeptide N-tetradecanoyltransferase 1, putative, expressed	1.13e-05	1.05e-06	1.4e-05	0.00553	6.25e-05	0.00106	-0.827	-1.1	-0.806	12.2786	12.6302	0	13.2793	12.9474	13.0585	0	0	0	16.049	0	0
LOC_Os01g51360.2	lipase, putative, expressed	2.51e-05	0.601495	0.753812	0.0146	0.824	0.879	-2.75	-0.192	0.114	22.2341	22.2965	22.0661	24.5491	24.696	24.5915	21.2416	20.9981	20.9782	21.0851	21.3936	21.4294
LOC_Os01g54540.1	ribosomal protein L13, putative, expressed	0.000133209	4.2e-06	0.000644088	0.0658	0.00104	0.109	-0.875	-1.34	-0.705	15.0116	11.8024	17.0652	12.438	0	0	15.3198	15.09	15.2582	0	0	0
LOC_Os01g54870.1	60S ribosomal protein L18a, putative, expressed	0.000782224	2.27e-05	7.25e-05	0.211	0.0115	0.0128	-0.49	-0.783	-0.677	20.8858	21.2275	21.2152	20.5652	20.4323	20.6581	20.4181	20.2046	20.5434	19.3383	19.3703	19.3729
LOC_Os01g55030.1	DNA-binding protein-related, putative, expressed	1.51e-07	2.35e-08	1.02e-05	2.37e-07	5.17e-11	0.000584	-1.55	-1.91	-0.95	20.2015	20.7612	20.9671	20.3995	20.5496	20.6367	20.1716	20.4298	20.4847	19.2608	19.4067	19.4499
LOC_Os01g55270.1	SGS domain containing protein, expressed	4.13e-07	1.18e-07	1.87e-06	6.44e-06	9.19e-08	9.99e-06	2.44	2.81	2.05	18.6939	18.3949	17.9788	18.62	18.6709	18.7395	18.7334	18.9947	18.3525	18.6139	18.3944	18.5331
LOC_Os01g55290.3	PPR repeat domain containing protein, putative, expressed	1.79e-05	0.754393	0.199188	0.00972	0.836	0.803	2.84	-0.113	0.486	15.3349	15.3332	15.3969	15.0573	15.0719	15.4348	14.5727	14.9851	14.9812	14.7724	14.796	15.0673
LOC_Os01g57854.1	pectinesterase, putative, expressed	5.03e-06	1.7e-05	0.00146532	0.00159	0.00815	0.188	0.756	0.653	0.359	12.681	13.3779	12.3119	12.6121	0	12.2804	0	12.2014	12.3565	0	12.6553	13.6876
LOC_Os01g57910.1	KH domain containing protein, putative, expressed	0.000291855	5.63e-06	0.223755	0.114	0.0017	0.811	0.618	1.02	0.143	16.638	18.345	12.2787	19.4625	19.6615	19.5707	20.519	20.5602	19.2842	19.9175	19.0723	19.0563
LOC_Os01g59500.2	U3 small nucleolar RNA-associated protein 11, putative, expressed	3.05e-07	9.26e-08	1.36e-07	2.6e-06	3.58e-08	3.41e-10	3.53	4.05	3.88	18.1742	17.9527	18.044	18.1443	18.126	17.8063	18.3088	18.4979	18.5794	19.0977	18.9862	19.0428
LOC_Os01g60190.1	2,3-bisphosphoglycerate-independent phosphoglycerate mutase, putative, expressed	7.11e-05	0.288612	0.764892	0.0399	0.785	0.88	-0.742	-0.123	-0.0336	19.1553	19.0552	19.121	19.8964	19.685	19.7697	20.081	19.8755	20.3569	20.4944	20.4382	20.4986
LOC_Os01g61830.1	zinc finger C-x8-C-x5-C-x3-H type family protein, expressed	1.18e-05	3.14e-06	0.00111752	0.00579	0.000616	0.16	0.885	1.04	0.485	18.7068	18.9732	18.8221	18.9104	18.768	18.8267	18.5716	18.9284	18.8189	18.6418	18.6095	18.8571
LOC_Os01g62870.1	oxidoreductase, aldo/keto reductase family protein, putative, expressed	1.37e-05	6.42e-05	0.0117125	0.00702	0.0347	0.494	-1.04	-0.859	-0.391	17.123	16.2131	16.8464	17.1974	16.1204	16.2179	15.6372	17.0498	16.6146	15.829	15.8796	16.1364
LOC_Os01g63940.1	Transcription initiation factor TFIID subunit A containing protein, expressed	5.71e-05	0.000111374	0.876197	0.0332	0.0564	0.886	0.892	0.819	0.0204	21.4203	21.4081	21.3766	21.2112	21.2254	21.2257	21.6371	21.7188	21.6823	21.4048	21.4085	21.4193
LOC_Os01g64280.1	sorting nexin 1, putative, expressed	2.79e-06	0.28363	0.00506269	0.000575	0.785	0.36	-1.49	0.168	0.54	21.8759	21.9646	21.7918	21.4716	21.6889	21.4953	21.7748	21.7242	21.9387	21.6999	21.9977	21.8933
LOC_Os01g64680.1	bolA, putative, expressed	0.00258161	0.00228858	1.52e-05	0.364	0.331	0.00121	-0.447	-0.456	-0.901	17.5524	18.2102	18.2249	17.6245	17.9166	17.8448	17.511	17.7767	15.0956	16.2257	16.8674	16.6799
LOC_Os01g64770.2	polypyrimidine tract-binding protein, putative, expressed	4.33e-07	0.00708413	0.935207	7.35e-06	0.472	0.89	-2.53	-0.695	-0.0168	15.3526	15.3075	15.3549	14.5399	15.4293	15.4111	0	15.2894	15.1847	15.3442	15.3078	15.1133
LOC_Os01g64860.1	OsSub11 - Putative Subtilisin homologue, expressed	0.001015	2.88e-05	0.00102746	0.242	0.0151	0.151	-0.45	-0.726	-0.449	18.799	18.5109	18.7245	18.6494	18.6788	18.6012	19.0595	19.0527	19.2884	19.4052	19.3189	19.391
LOC_Os01g65230.1	AGC_AGC_other_PDK1_Pk61C.1 - ACG kinases include homologs to PKA, PKG and PKC, expressed	2.78e-05	4.29e-05	0.000430765	0.0165	0.0234	0.0788	3.34	3.16	2.33	17.2592	17.5246	17.9223	17.227	16.8065	18.2554	19.5953	18.4043	18.2379	17.7962	18.6697	17.792
LOC_Os01g65410.1	serine hydroxymethyltransferase, mitochondrial precursor, putative, expressed	7.73e-05	0.00187588	0.555251	0.0427	0.305	0.864	-0.794	-0.508	-0.0722	19.7167	19.6551	19.729	19.7324	19.7591	19.7475	20.5214	20.8256	20.8315	21.2428	21.2348	21.2181
LOC_Os01g66050.1	wound-responsive family protein, putative, expressed	1.29e-05	6.4e-07	0.00704506	0.00653	1.77e-05	0.414	1.67	2.37	0.683	12.9679	12.9866	12.7903	16.4809	16.5207	16.6713	12.3339	12.4035	0	12.6634	12.815	12.9711
LOC_Os01g66120.3	No apical meristem protein, putative, expressed	1.49e-06	1.49e-05	0.0227118	0.00016	0.00695	0.589	2.59	1.97	0.65	20.0335	19.9017	19.8163	20.7072	20.7345	20.7091	20.1448	20.4898	19.5895	20.5858	20.3376	20.4416
LOC_Os01g66379.1	expressed protein	4.13e-05	0.000145577	0.0194814	0.025	0.0697	0.569	1.36	1.16	0.529	20.9756	20.889	21.027	20.7175	20.7888	20.75	20.7597	20.8085	20.741	20.2718	20.4565	20.3641
LOC_Os01g66560.1	signal recognition particle 72 kDa protein, putative, expressed	3.56e-08	5.39e-10	2.68e-07	4.96e-10	2.01e-14	8.41e-09	-1.32	-2.1	-1.05	18.332	18.9551	19.065	18.4419	18.7915	19.0965	18.6457	20.1973	18.3592	17.6207	18.7392	18.7954
LOC_Os01g66600.2	rhodanese-like, putative, expressed	0.00313896	5.88e-05	0.0166953	0.389	0.032	0.547	0.593	1.04	0.437	17.421	17.4138	17.3744	18.2955	18.4412	18.4492	16.9346	16.9882	17.6176	17.4944	17.686	17.6402
LOC_Os01g67134.1	ribosomal L18p/L5e family protein, putative, expressed	8.32e-06	1.02e-05	0.000241828	0.00356	0.00423	0.047	0.858	0.837	0.56	19.3133	19.4285	19.8225	19.4516	19.0892	19.766	20.1648	20.0583	20.3975	19.7496	19.2325	18.8831
LOC_Os01g67980.1	cysteine proteinase EP-B 1 precursor, putative, expressed	0.00610876	0.000160113	0.000180659	0.475	0.0748	0.0353	0.621	1.07	1.06	22.8762	22.9081	23.0073	22.4292	22.3871	22.5102	22.8536	22.9823	22.6611	22.5353	22.1694	22.5336
LOC_Os01g68750.1	adaptin, putative, expressed	1.85e-05	0.106352	0.0688128	0.0101	0.725	0.717	-2.12	-0.47	0.541	19.1514	19.1817	18.9569	18.6185	18.8319	18.8821	18.9731	19.0146	18.9525	19.2192	18.8548	19.2237
LOC_Os01g68790.3	RNA recognition motif containing protein, putative, expressed	0.000199719	2.48e-06	0.0589759	0.0887	0.000387	0.701	-1.16	-1.99	-0.419	18.1189	18.0049	18.1324	18.0453	17.7287	17.8947	18.5377	18.9508	18.619	18.6509	18.7203	18.6214
LOC_Os01g69210.1	mannosyl-oligosaccharide glucosidase, putative, expressed	1.09e-05	0.00022136	0.000178748	0.00521	0.095	0.035	0.768	0.523	0.539	16.4169	17.1412	14.6377	20.4464	20.6397	20.155	15.072	15.6784	15.7275	16.5201	13.2487	13.8465
LOC_Os01g69950.1	ribosomal protein L27, putative, expressed	3.08e-05	1.47e-05	0.443984	0.0185	0.00688	0.852	1.36	1.49	0.144	17.1404	13.6893	15.139	17.1279	14.5263	15.7276	15.1451	16.2477	16.1901	16.407	14.2627	16.3401
LOC_Os01g70780.1	WD40-like domain containing protein, putative, expressed	0.00114842	5.39e-05	0.00120295	0.258	0.0294	0.167	-0.498	0.757	0.495	18.8262	18.5854	18.6481	18.4049	18.3736	18.3978	18.4733	18.3746	18.5367	18.4545	18.5279	18.5176
LOC_Os01g71090.1	xylanase inhibitor, putative, expressed	0.000655326	6.29e-05	0.0113789	0.19	0.0341	0.49	-0.626	-0.858	-0.391	22.3288	22.3072	22.009	22.037	22.2285	22.25	22.7129	22.3631	22.278	23.1594	23.1758	23.2043
LOC_Os01g71990.1	pyrroline-5-carboxylate reductase, putative, expressed	5.12e-07	1.58e-07	0.900355	1.17e-05	2.59e-07	0.888	1.32	1.51	0.0138	17.5183	17.9831	18.4899	18.0158	18.1058	18.3137	18.3782	18.4859	18.4946	16.6989	18.3853	18.3805
LOC_Os01g72810.1	secreted glycoprotein, putative, expressed	0.00911463	0.0992537	2.83e-05	0.523	0.72	0.00329	0.544	0.303	1.26	15.953	15.6686	15.6699	16.2829	16.4265	16.321	15.2059	15.1012	15.7125	15.19	15.3292	15.2768
LOC_Os01g72890.2	transposon protein, putative, CACTA, En/Spm sub-class, expressed	3.42e-05	0.0167312	4.42e-05	0.0206	0.568	0.00667	-0.944	-0.369	-0.915	14.7752	14.7038	0	14.8353	14.7462	15.2048	14.448	13.9331	0	14.6459	14.5094	14.7912
LOC_Os01g73000.2	copine, putative, expressed	4.39e-07	0.0100466	0.00850605	7.63e-06	0.513	0.444	-2.78	-0.718	0.741	0	14.0906	14.2646	0	0	0	14.4464	14.5629	0	14.6296	15.6019	13.6051
LOC_Os01g73560.1	leucine rich repeat domain containing protein, putative, expressed	2.01e-08	1.06e-09	1.71e-06	2.35e-11	2.01e-14	7.7e-06	1.55	2.14	0.932	15.557	15.8083	16.1951	15.2034	15.2645	15.4332	15.1952	15.1651	15.16	15.8295	15.9283	15.7679
LOC_Os01g73620.2	expressed protein	0.000118318	1.06e-05	0.00151919	0.0603	0.00447	0.192	1.98	2.68	1.38	14.2034	14.1132	14.206	13.9791	14.0079	14.0946	14.2894	14.3096	14.2641	14.7662	14.4812	14.9074
LOC_Os01g73990.1	cytochrome b5-like Heme/Steroid binding domain containing protein, expressed	0.000640829	0.000427421	6.96e-05	0.188	0.143	0.0122	0.767	0.813	1.04	19.2171	19.1495	19.1522	18.6495	18.8426	18.8084	18.677	18.9271	18.8616	18.3552	18.3471	18.49
LOC_Os02g01110.1	translation initiation factor IF-3, putative, expressed	0.000269967	6.38e-06	0.0156668	0.108	0.00207	0.538	0.977	1.57	0.506	13.6394	13.7906	13.6527	13.3167	14.4458	12.1179	13.6471	12.0431	13.9813	13.4171	14.4865	11.0598
LOC_Os02g01230.2	ribosomal protein, putative, expressed	0.000235089	3.55e-06	0.0357226	0.099	0.000776	0.646	-1.37	-2.31	-0.579	17.8657	18.3016	17.9016	17.4467	17.8669	14.6967	16.491	15.7052	17.0251	17.2416	18.0344	18.2236
LOC_Os02g01440.1	nitric oxide synthase 1, putative, expressed	4.71e-05	3.44e-06	0.370636	0.0282	0.000733	0.842	0.93	1.28	0.122	16.1045	15.4721	15.7376	17.0462	16.7866	16.8818	16.6085	16.2445	14.8737	18.2922	16.9004	16.8947
LOC_Os02g01500.1	2-oxo acid dehydrogenases acyltransferase domain containing protein, expressed	6.9e-05	1.43e-05	7.09e-06	0.0389	0.0066	0.000277	-0.565	-0.687	-0.748	17.4382	17.9366	18.2464	15.7742	17.8232	16.2296	17.2309	18.0283	17.393	16.8411	17.094	17.1374
LOC_Os02g02290.1	SNF2 family N-terminal domain containing protein, expressed	6.69e-06	9.37e-06	6.07e-05	0.00255	0.00374	0.0103	1.06	1.02	0.805	14.9991	14.8412	14.5681	15.1473	14.9297	14.8092	0	14.8515	15.0572	0	15.2236	0
LOC_Os02g02720.2	SNARE domain containing protein, putative, expressed	0.00734918	3.44e-06	0.0142493	0.497	0.000732	0.524	0.565	1.63	0.498	15.8856	15.7838	15.0593	0	0	14.8114	0	0	0	14.7535	0	15.0801
LOC_Os02g02850.1	bifunctional protein folD, putative, expressed	6.13e-06	3.61e-06	0.000257936	0.00223	0.000798	0.0499	0.857	0.912	0.534	18.5849	18.3558	17.9612	18.1704	18.4069	18.5618	18.313	17.9575	17.5279	17.9138	17.7783	18.0324
LOC_Os02g02870.1	glycine-rich protein 2, putative, expressed	0.000556886	7.66e-05	0.000320507	0.172	0.0406	0.061	-1.12	-1.47	-1.22	15.641	15.5442	16.4099	15.9757	12.8483	0	15.4713	15.9258	0	0	15.1941	15.3176
LOC_Os02g03040.2	RNA recognition motif containing protein, expressed	8.67e-07	2.21e-08	1.58e-06	4.75e-05	3.84e-11	6.14e-06	-1.7	-2.58	-1.59	13.0408	0	0	13.9659	12.8441	13.8122	15.1158	15.1246	16.5589	18.1858	18.26	18.4565
LOC_Os02g03860.1	mitochondrial ATP synthase precursor, putative, expressed	2.32e-07	2.08e-07	2.35e-05	1.06e-06	6.48e-07	0.00245	1.31	1.33	0.761	19.0091	18.9406	18.962	18.9994	18.7673	18.8136	19.1972	18.8106	19.1335	18.8873	19.3222	19.3199
LOC_Os02g04100.1	peptidase, T1 family, putative, expressed	7.55e-05	2.05e-05	0.000394502	0.0419	0.0102	0.0732	-0.58	-0.683	-0.465	13.7125	12.1963	0	12.4646	12.6626	12.6621	0	0	0	13.062	13.4227	0
LOC_Os02g04460.1	ribosomal protein L3, putative, expressed	1.94e-09	2.34e-10	6.2e-07	3.25e-14	2.01e-14	2.71e-07	2.72	3.44	1.42	14.1061	13.9917	0	12.5337	13.259	12.7731	11.7446	0	13.3459	0	13.6336	13.7001
LOC_Os02g04480.1	cleavage and polyadenylation specificity factor, putative, expressed	1.34e-05	0.0158742	0.00904656	0.00682	0.563	0.454	-0.83	-0.292	-0.326	0	15.358	0	11.0887	11.1371	11.6858	10.7159	13.3957	13.4472	0	12.7124	0
LOC_Os02g05440.1	expressed protein	0.000141642	2.62e-05	0.198132	0.0688	0.0136	0.803	0.53	0.657	0.118	19.8219	19.8839	20.5011	19.8464	19.5522	19.9312	20.4176	20.1595	20.2545	19.9671	19.7603	19.476
LOC_Os02g05510.3	GATA transcription factor 25, putative, expressed	6.86e-05	0.0621995	7.96e-05	0.0388	0.686	0.0143	-0.926	-0.287	-0.909	17.3671	17.4811	17.3937	17.3188	17.167	17.3051	17.4913	17.55	17.3133	16.9349	17.0387	17.163
LOC_Os02g06584.2	zinc finger C-x8-C-x5-C-x3-H type family protein, expressed	0.000637733	0.000490033	6.16e-05	0.187	0.154	0.0105	-0.571	-0.593	-0.782	18.4687	18.6569	16.9018	18.3818	19.0305	17.4316	18.0777	17.7417	16.2057	18.8686	18.2228	18.4847
LOC_Os02g07350.1	inositol-1-monophosphatase, putative, expressed	0.00175769	1.43e-05	0.000236856	0.313	0.00663	0.0461	-0.592	-1.13	-0.791	17.4666	17.3041	17.271	19.4461	19.4163	19.6146	16.7335	17.2835	16.5722	18.4048	17.9968	18.1386
LOC_Os02g07420.1	splicing factor, arginine/serine-rich 12, putative, expressed	2.49e-05	1.82e-07	0.638985	0.0145	4.08e-07	0.871	1.01	1.79	0.0628	18.4791	18.3382	18.4832	18.2967	18.5661	18.2324	17.4791	17.6074	17.399	18.2994	17.7121	17.7206
LOC_Os02g08360.1	RNA recognition motif, putative, expressed	5.89e-05	6.63e-07	0.135922	0.0341	1.93e-05	0.775	0.788	1.35	0.185	21.9045	21.8663	22.0674	22.425	22.2697	22.4061	21.8852	21.7085	22.1719	21.3093	21.2464	21.3647
LOC_Os02g09430.1	exostosin family domain containing protein, expressed	1.2e-05	3.04e-05	9.21e-05	0.00593	0.0161	0.0168	1.83	1.63	1.41	14.8735	15.9499	15.0394	15.0465	14.7041	14.8363	15.3123	14.5908	15.3884	15.213	14.0877	0
LOC_Os02g10510.1	Ubiquitin family domain containing protein, expressed	7.49e-05	2.08e-06	0.110063	0.0417	0.000272	0.759	1.46	2.27	0.383	14.5709	0	0	0	13.8107	14.799	16.231	0	14.3453	16.0415	16.1001	14.0817
LOC_Os02g10690.2	targeting protein for Xklp2, putative, expressed	0.000525345	2.24e-05	0.0289275	0.166	0.0113	0.621	2.26	3.42	1.12	16.5081	16.4147	16.3831	16.2659	15.0371	16.4053	16.2294	16.5469	16.4806	15.9668	16.136	16.031
LOC_Os02g11750.3	RNA recognition motif containing protein, putative, expressed	0.000400218	4.29e-05	0.00106137	0.139	0.0234	0.154	-0.815	-1.09	-0.708	0	14.5698	14.5299	16.3913	15.3955	15.4729	0	14.8714	0	14.7781	0	0
LOC_Os02g13060.1	expressed protein	0.00034962	5.97e-05	0.00288139	0.128	0.0325	0.27	1.99	2.51	1.45	17.3789	17.8513	17.0667	17.0526	17.2678	16.9565	16.3243	16.6767	17.0286	16.4937	15.3038	16.8042
LOC_Os02g13130.3	KH domain-containing protein, putative, expressed	1.34e-07	0.000465855	0.0018713	1.52e-07	0.15	0.214	-2.35	-0.866	-0.705	15.489	0	0	0	0	15.3623	15.8222	16.6894	0	16.0108	15.6931	15.9025
LOC_Os02g14440.1	peroxidase precursor, putative, expressed	0.00142007	5.57e-05	0.00149614	0.285	0.0304	0.19	-0.514	-0.802	-0.51	19.4918	19.4819	19.7544	19.3521	19.2755	19.3683	19.6901	19.8064	19.769	18.9248	18.835	18.9345
LOC_Os02g14780.2	splicing factor 3 subunit 1, putative, expressed	6.42e-05	0.791899	0.0426254	0.0367	0.838	0.667	-1.51	0.0597	-0.517	16.2109	17.1483	16.6844	18.125	18.1825	19.0549	18.882	18.0995	18.1151	20.0716	19.3602	20.349
LOC_Os02g15150.1	glutelin, putative, expressed	4.96e-05	0.000199212	0.000246676	0.0295	0.0882	0.0479	6.06	5.06	4.91	17.7231	17.5295	17.3132	17.7744	17.543	17.7219	17.7784	17.839	17.8556	19.0581	19.0646	19.1388
LOC_Os02g15220.4	bromodomain containing protein, expressed	2.22e-05	5.51e-06	2.81e-05	0.0126	0.00165	0.00325	1.1	1.3	1.06	17.3003	17.812	17.7631	17.0214	17.4444	17.3903	17.8282	17.9776	18.1479	16.7756	17.1294	17.2493
LOC_Os02g15900.1	50S ribosomal protein L21, chloroplast precursor, putative, expressed	5.33e-05	8.91e-07	2.2e-05	0.0314	4.14e-05	0.0022	-0.953	-1.56	-1.06	16.2998	16.1781	15.7314	12.0397	16.2848	15.7724	15.2826	15.6535	0	14.8887	15.3278	15.1763
LOC_Os02g16550.1	Ser/Thr protein phosphatase family protein, putative, expressed	0.014407	6.18e-06	0.143587	0.574	0.00197	0.78	-0.559	-1.71	-0.297	17.5503	17.4984	15.8717	18.3669	16.6028	17.4645	14.42	16.4021	16.0567	17.5145	15.2734	16.235
LOC_Os02g16830.1	glutelin, putative, expressed	0.00234048	7.87e-05	0.00117803	0.351	0.0416	0.165	1.16	1.87	1.29	12.8464	14.4697	14.0428	14.1875	0	14.1775	14.2507	0	14.5064	0	13.8098	0
LOC_Os02g18660.1	expressed protein	0.00503726	0.00273957	5.69e-05	0.451	0.354	0.00952	-0.332	-0.368	-0.635	19.4412	19.7194	19.6855	19.3858	19.1038	19.0301	19.1735	19.4871	18.7863	18.2496	18.2911	18.6074
LOC_Os02g21250.2	clathrin adaptor complex small chain domain containing protein, expressed	9.34e-09	0.00159481	0.642207	1.82e-13	0.285	0.871	-3.64	-0.831	0.0904	20.4634	20.3488	20.3798	21.0463	21.0284	21.1077	21.0611	21.1444	21.2269	21.4736	21.5113	21.649
LOC_Os02g21650.1	prefoldin, putative, expressed	0.000401123	4.07e-05	0.000704928	0.139	0.0222	0.116	0.648	0.875	0.598	15.9521	21.0761	22.2876	0	14.453	14.1425	18.5184	15.087	20.3763	22.6547	22.9258	19.7487
LOC_Os02g22070.1	expressed protein	7.15e-05	6.83e-05	1.46e-05	0.0401	0.0367	0.00113	-0.964	-0.97	-1.18	18.3063	18.1341	18.1618	17.7459	17.7552	17.8093	17.9323	17.9869	18.0827	18.0107	18.0911	18.1586
LOC_Os02g22780.2	T-complex protein, putative, expressed	1.58e-05	1.07e-05	1.06e-05	0.00833	0.00452	0.000633	0.796	0.834	0.835	19.4534	19.344	19.1479	21.4939	21.6104	21.4149	18.9224	19.0457	19.277	19.2331	19.2372	19.1697
LOC_Os02g25060.1	NTMC2Type1.2 protein, putative, expressed	7.4e-08	1.58e-08	2.76e-06	1.44e-08	5.65e-12	2.82e-05	1.95	2.31	1.28	14.9258	14.6324	14.7423	13.9959	14.1054	14.2007	14.481	15.0293	14.8192	14.0927	14.4644	14.3318
LOC_Os02g25580.1	Sec1 family transport protein, putative, expressed	0.000198948	0.000227042	0.000219169	0.0884	0.0967	0.0427	0.632	0.62	0.623	15.2674	15.0558	15.4717	15.2551	14.2366	15.2454	15.6492	15.099	15.4579	15.9272	15.868	15.0212
LOC_Os02g26850.1	rRNA-processing protein FCF, putative, expressed	0.000305368	6.88e-07	0.0610602	0.117	2.11e-05	0.705	-0.495	-1.05	-0.188	19.9847	19.7824	20.0913	19.7495	19.7421	19.9545	19.5155	19.382	19.486	18.0466	17.9827	18.0312
LOC_Os02g28810.1	ribosomal protein, putative, expressed	3.92e-06	0.000203929	6.18e-05	0.00106	0.0897	0.0106	1.02	0.621	0.726	16.493	16.8145	13.5253	16.5014	12.9561	16.4919	16.6443	16.2922	16.7131	14.9675	14.8233	13.5222
LOC_Os02g30730.2	SART-1 family protein, putative, expressed	0.000203689	2.21e-07	0.0765497	0.0899	7.85e-07	0.727	1	2.3	0.338	15.6372	14.9124	14.8311	0	14.7003	15.0903	0	14.4638	14.945	13.7809	14.0854	0
LOC_Os02g32350.1	TUDOR protein with multiple SNc domains, putative, expressed	3.61e-10	3.82e-07	4.28e-07	3.25e-14	4.27e-06	6.66e-08	-2.53	-1.16	-1.15	18.5054	18.557	19.7215	18.6305	17.7599	18.5705	14.2184	15.6403	16.3151	19.0403	19.0053	18.7368
LOC_Os02g33230.1	nucleoside-diphosphate-sugar epimerase, putative, expressed	0.493164	2.42e-05	0.974242	0.829	0.0123	0.892	-0.13	-1.42	-0.00606	20.2848	20.1059	19.9352	20.0478	19.948	19.7888	19.9223	19.7248	18.5915	19.1817	18.6063	18.9504
LOC_Os02g35160.1	ligatin, putative, expressed	1.7e-06	1.33e-06	4.67e-05	0.00021	0.000105	0.00725	1.52	1.57	1.02	18.2808	18.1945	18.0261	16.7311	18.4293	18.3643	18.2355	16.9296	18.2946	17.0261	17.3203	17.4709
LOC_Os02g35600.1	PHD finger protein, putative, expressed	1.4e-06	1.26e-05	6.56e-06	0.000141	0.00564	0.000235	1.3	0.997	1.08	19.393	19.0411	19.0892	19.6362	19.6058	19.6411	20.1061	20.1649	20.0974	20.4546	20.5962	20.6356
LOC_Os02g36710.1	SET, putative, expressed	0.00353929	2e-05	0.168593	0.405	0.00991	0.791	-1.19	-2.44	0.457	18.0851	18.0899	18.128	18.0042	17.9147	17.6241	18.7096	18.3938	18.2834	18.2718	17.9155	18.1309
LOC_Os02g37862.1	60S ribosomal protein L6, putative, expressed	7.52e-08	5.56e-09	2.32e-06	1.53e-08	2.01e-14	1.8e-05	-1.73	-2.31	-1.17	12.3228	12.4406	0	14.8608	15.3635	15.9186	0	0	0	11.2449	0	11.854
LOC_Os02g37870.1	Brix domain containing protein, putative, expressed	7.04e-05	0.000383869	0.000527727	0.0396	0.134	0.0929	0.703	0.561	0.536	19.7226	19.9863	19.7442	19.6166	19.5611	19.7054	19.4844	19.7006	19.5928	19.3531	19.2594	19.063
LOC_Os02g38190.1	expressed protein	2.22e-07	1.62e-09	0.000275348	9.12e-07	2.01e-14	0.0531	2.16	3.74	0.906	18.301	18.4153	18.2594	18.5379	18.6353	18.5776	18.18	18.5349	18.6171	18.1892	18.3243	18.505
LOC_Os02g38980.6	bromodomain domain containing protein, expressed	0.00115704	2.09e-05	0.0170762	0.259	0.0104	0.55	0.636	1.09	0.399	16.262	15.6315	17.7037	17.5876	17.5696	16.2435	17.9126	18.5396	18.3056	17.4236	17.6057	17.2095
LOC_Os02g39050.1	pre-mRNA-splicing factor ISY1, putative, expressed	0.000114841	6.72e-07	0.0383437	0.059	2e-05	0.655	0.653	1.22	0.247	18.4918	17.3434	18.6639	18.0793	18.4229	18.2159	18.2707	18.3637	18.4331	17.9705	18.0359	18.118
LOC_Os02g39180.1	expressed protein	0.00137895	4.24e-06	0.0031476	0.281	0.00106	0.284	0.531	1.13	0.466	17.8827	17.7216	17.6888	17.7547	17.924	16.7004	18.1687	17.2599	18.0898	17.6442	17.7824	17.6059
LOC_Os02g39350.1	eukaryotic translation initiation factor 2A, putative, expressed	3.79e-09	1.01e-05	0.00142108	3.25e-14	0.00414	0.185	-2.1	-0.852	-0.442	17.4504	17.162	18.0403	16.7043	16.7214	17.4901	17.2075	17.1409	16.091	15.8978	14.5689	15.5331
LOC_Os02g39600.1	outer envelope protein, putative, expressed	0.00019234	4.96e-05	0.250314	0.0864	0.0271	0.818	0.707	0.843	0.145	16.3445	15.5703	16.5491	17.0369	16.8672	17.2463	15.9204	0	16.5507	16.3821	15.7918	15.8954
LOC_Os02g39700.1	RNA binding protein, putative, expressed	0.000271957	5.25e-05	0.021255	0.109	0.0287	0.581	-1.81	-2.24	-0.878	18.4636	17.5689	18.4491	16.9775	17.5831	18.645	17.4623	19.263	18.1164	18.1784	17.0015	18.1063
LOC_Os02g39720.6	splicing factor, arginine/serine-rich 7, putative, expressed	1.07e-06	1.83e-07	1.14e-06	7.95e-05	4.2e-07	2.23e-06	-1.78	-2.18	-1.76	15.8471	17.6066	17.2661	16.7173	17.6844	16.3883	16.0132	16.9206	15.6442	18.3441	17.7218	17.2466
LOC_Os02g39730.1	expressed protein	0.00777682	0.00378331	2.71e-05	0.504	0.395	0.00308	-0.626	-0.71	-1.42	18.8263	18.7949	18.4137	18.6529	18.5779	18.7065	18.932	19.1902	18.5966	19.0433	18.9469	19.0326
LOC_Os02g39820.1	PPR repeat domain containing protein, putative, expressed	1.11e-06	5.71e-09	3.77e-06	8.69e-05	2.01e-14	6.06e-05	-1.22	-2.22	-1.06	22.0561	21.9327	21.8313	21.6046	21.5184	21.5117	21.1283	21.05	21.2903	20.4481	20.463	20.3746
LOC_Os02g39890.2	RNA recognition motif containing protein, putative, expressed	1.44e-06	0.000225384	0.0146991	0.00015	0.0962	0.528	-1.49	-0.796	-0.408	21.7715	21.8003	22.4575	22.1077	21.2488	21.9821	22.7874	22.3104	22.01	22.0913	21.6426	21.2364
LOC_Os02g39920.1	AT hook motif family protein, expressed	8.23e-07	4.25e-08	0.000938814	4.16e-05	1.13e-09	0.142	1.13	1.58	0.463	20.3086	20.3182	20.3161	20.0465	20.2376	20.0862	20.4891	20.355	20.0487	20.2276	20.3471	20.429
LOC_Os02g40460.1	S1 RNA binding domain containing protein, expressed	3.12e-05	0.00184646	0.00142876	0.0187	0.303	0.185	0.817	0.467	0.486	18.2134	17.8256	18.006	17.9789	18.1549	17.6953	17.7836	17.4141	17.9253	16.9791	17.9438	18.1012
LOC_Os02g40490.1	expressed protein	0.000122221	1.31e-05	9.69e-05	0.0617	0.00591	0.0178	-1.23	-1.63	-1.27	19.4488	19.5595	19.4245	19.4474	19.5204	19.4594	19.84	19.7869	19.3552	19.8561	19.8552	19.8422
LOC_Os02g42040.1	MIF4G domain containing protein, putative, expressed	1.01e-05	8.82e-06	7.43e-05	0.00472	0.00343	0.0132	1.77	1.8	1.38	16.3791	16.6696	17.0142	16.6338	16.7784	16.7569	16.7654	17.3115	17.5545	16.435	16.2608	16.2083
LOC_Os02g42230.1	RPA2B - Putative single-stranded DNA binding complex subunit 2, expressed	5.28e-05	0.0106494	0.269563	0.0312	0.52	0.823	-4.2	-1.9	-0.698	22.6535	22.6833	22.6878	22.5536	22.589	22.5773	23.044	22.9756	22.9434	22.8282	22.7477	22.917
LOC_Os02g43020.1	heat shock protein STI, putative, expressed	3.42e-07	2.24e-08	7.27e-06	3.64e-06	4.04e-11	0.000292	1.12	1.53	0.786	15.8955	0	0	16.301	16.088	16.1093	15.8302	0	0	16.3664	16.4215	15.4292
LOC_Os02g44220.1	peroxisomal biogenesis factor 19, putative, expressed	0.0117395	1.53e-07	0.00119593	0.552	2.34e-07	0.167	0.7	3.16	1.03	18.5687	16.198	16.5215	16.8634	16.9197	16.8608	16.7972	13.1162	14.3643	16.8093	13.7846	16.7837
LOC_Os02g45070.2	PINHEAD, putative, expressed	1.11e-05	5.37e-07	6.46e-05	0.00538	1.11e-05	0.0112	-0.813	-1.16	-0.653	17.1926	17.1528	17.094	17.9805	17.4608	17.6004	16.7332	14.2799	17.5786	16.9977	17.4415	15.8009
LOC_Os02g47020.1	phosphoribulokinase/Uridine kinase family protein, expressed	1.89e-06	9.35e-08	1.27e-05	0.000262	3.72e-08	0.000882	-1.15	-1.63	-0.918	18.6911	18.9398	18.9454	18.7569	19.1027	18.8428	17.8573	18.9791	18.46	18.6594	19.3333	18.5808
LOC_Os02g47440.1	syntaxin, putative, expressed	7.43e-05	3.9e-07	0.000651773	0.0414	4.53e-06	0.11	0.974	1.83	0.726	18.2278	18.23	18.5315	17.7751	17.9493	18.0504	18.338	18.2723	18.2492	17.643	17.6528	17.7211
LOC_Os02g47590.1	ornithine carbamoyltransferase, putative, expressed	0.00157814	2.46e-05	0.000369828	0.299	0.0126	0.0692	-0.425	-0.747	-0.525	17.7121	17.4293	17.3302	17.2562	17.4358	17.3706	17.5123	17.2312	15.1211	17.0371	16.8774	17.2185
LOC_Os02g48000.1	TBC domain containing protein, expressed	6.84e-06	0.149688	0.0921427	0.00265	0.747	0.743	-3.39	-0.587	0.702	16.8599	17.3709	17.3934	16.2804	16.6825	16.9297	17.3374	16.7463	16.2121	16.2915	15.6298	15.729
LOC_Os02g48010.1	nuclear matrix constituent protein 1-like, putative, expressed	5.78e-05	0.000445685	0.689604	0.0336	0.146	0.875	-0.708	0.54	0.0418	18.7739	18.5975	18.6499	18.8356	18.6903	18.697	19.464	19.3739	19.4638	19.4891	19.3174	19.3331
LOC_Os02g49090.1	WD domain, G-beta repeat domain containing protein, expressed	4.02e-07	1.59e-05	0.000478907	5.96e-06	0.00754	0.086	-1.09	-0.704	-0.452	15.7358	16.0198	16.5264	16.2912	15.9871	16.0908	16.3631	0	15.978	15.8685	15.8377	15.9152
LOC_Os02g49270.1	NOL1/NOP2/sun family protein, putative, expressed	0.00154739	7.24e-05	0.381909	0.296	0.0387	0.843	0.566	0.866	0.117	16.3003	15.5575	15.5451	15.5519	16.0366	15.5497	15.557	15.6199	15.4717	15.4223	14.8106	15.8253
LOC_Os02g49320.1	sucrase-related, putative, expressed	0.0181647	7.3e-05	0.000372996	0.598	0.039	0.0697	0.468	1.11	0.891	19.914	20.5486	20.232	20.4802	21.2925	19.9187	19.0291	18.1339	19.4158	19.5823	20.1796	19.9256
LOC_Os02g49450.1	BSD domain-containing protein, putative, expressed	3.78e-06	0.442156	0.141984	0.000996	0.808	0.779	-5.12	-0.422	-0.844	10.9664	13.541	14.0496	17.4627	11.8677	0	0	12.4987	11.8306	12.2891	12.4889	12.4986
LOC_Os02g49570.1	OsProtIV1 - Putative Protease IV homologue; Domain 2 is a SPH, expressed	0.000117232	4.61e-07	0.239235	0.0599	7.26e-06	0.815	-0.867	-1.69	-0.171	24.8721	24.9001	24.9996	25.1263	25.1133	25.1656	25.6352	25.5231	25.3657	24.8699	24.8677	24.9057
LOC_Os02g49610.1	ribosomal protein L7Ae, putative, expressed	0.000221697	1.92e-05	0.0379995	0.0952	0.00943	0.654	0.968	1.32	0.4	19.2496	19.3139	19.166	18.8405	18.782	18.8856	18.8957	19.0458	18.6399	18.9029	19.0383	19.0665
LOC_Os02g49620.1	expressed protein	5.58e-08	8.07e-09	1.31e-05	4.28e-09	5.77e-14	0.000945	2.04	2.53	1.08	18.1615	17.9734	17.6415	17.4223	17.7848	17.537	17.5741	17.3217	17.8573	18.0221	18.0849	18.0127
LOC_Os02g49780.1	expressed protein	1.08e-06	4.72e-07	0.00197605	8.08e-05	7.73e-06	0.22	1.92	2.12	0.728	21.3404	21.2117	21.3036	21.4216	21.3097	21.5099	21.7583	21.6937	21.6131	21.4803	21.2674	21.4239
LOC_Os02g50230.1	peptidase, putative, expressed	0.000461861	1.07e-06	0.0109181	0.153	6.49e-05	0.483	-0.491	-1.05	-0.295	20.7152	20.5296	20.6936	20.6563	20.7278	20.6625	21.0662	21.1071	21.2006	21.6453	21.6659	21.8194
LOC_Os02g50550.1	dynamin, putative, expressed	0.00033201	4.23e-05	0.0387996	0.124	0.0231	0.656	0.55	0.721	0.239	15.2931	15.2428	15.3131	15.1037	14.9903	15.5523	15.6347	15.6234	16.0953	16.6267	16.2588	16.6535
LOC_Os02g50560.1	DSHCT domain containing protein, expressed	9.02e-06	4.66e-07	0.00890281	0.00402	7.48e-06	0.451	1.18	1.67	0.442	16.6893	16.47	15.7761	16.6185	16.7047	16.3662	16.4458	15.8742	16.0251	16.5359	16.3243	17.2732
LOC_Os02g50690.1	GDSL-like lipase/acylhydrolase, putative, expressed	0.012876	0.00141588	9.65e-05	0.562	0.27	0.0177	0.368	0.538	0.782	18.4006	18.5069	18.5255	18.1388	18.4352	18.4585	18.5497	18.8091	18.6817	18.2743	18.1457	18.2033
LOC_Os02g51080.1	FAD binding domain containing protein, expressed	3.69e-05	3.45e-05	0.0103295	0.0223	0.0186	0.475	0.912	0.92	0.396	19.8226	19.5635	19.5817	20.3394	20.3606	20.2959	20.1065	19.9939	20.2786	20.5166	20.5068	20.4636
LOC_Os02g51140.1	N-rich protein, putative, expressed	6.47e-05	1.82e-05	0.000735754	0.0369	0.00886	0.12	1.46	1.71	1.05	20.6396	20.8207	20.6159	20.1775	20.3973	20.2992	20.2637	20.1925	20.3894	21.0398	20.8476	20.8938
LOC_Os02g51700.1	expressed protein	0.000193463	1.55e-05	0.527253	0.0867	0.00734	0.861	0.86	1.19	0.0947	18.072	17.7589	18.1379	17.8267	17.7963	16.652	17.0565	17.3323	17.8607	17.2325	17.2384	17.8343
LOC_Os02g51790.1	ribosomal protein L29, putative, expressed	0.000531471	6.13e-06	0.0661502	0.167	0.00195	0.713	0.949	1.68	-0.381	14.1533	15.3582	15.8405	15.5945	15.7539	15.8566	11.2129	16.6507	14.4668	15.3584	15.3628	14.8411
LOC_Os02g52010.1	phosphate-induced protein 1 conserved region domain containing protein, expressed	0.00560427	0.000401768	5.35e-05	0.464	0.138	0.00878	0.535	0.805	1.05	19.4638	19.3707	20.3094	19.4097	17.7994	19.2057	20.6766	19.2272	20.3088	20.1157	19.8086	18.3861
LOC_Os02g52250.1	SKIP/SNW domain containing protein, expressed	0.00516899	2.3e-07	0.917533	0.454	8.94e-07	0.889	0.36	1.33	0.0105	21.6937	21.596	21.7883	21.6119	21.6379	21.671	22.0809	22.0679	22.2297	22.3054	22.4931	22.615
LOC_Os02g52820.1	cold-induced protein, putative, expressed	7.89e-08	2.38e-07	5.77e-07	1.86e-08	9.89e-07	2.14e-07	1.61	1.42	1.28	20.0086	20.0682	20.1503	20.2001	20.1175	20.0736	21.2917	21.2659	20.95	20.508	20.5381	20.6738
LOC_Os02g53150.1	expressed protein	0.00048052	0.00497529	1.38e-05	0.157	0.429	0.00103	-0.737	-0.514	-1.17	19.9263	19.9972	20.0692	19.5962	19.7339	19.7285	19.6939	19.53	19.4468	19.8095	19.5157	19.8053
LOC_Os02g54110.1	expressed protein	1.16e-05	1.45e-06	0.00816656	0.00566	0.000127	0.438	1.82	2.33	0.718	12.9223	11.8299	12.9821	16.9627	16.9814	16.9888	11.06	0	12.4005	13.3538	13.6203	13.2743
LOC_Os02g54770.2	RNA recognition motif containing protein, expressed	3.29e-06	1.32e-06	1.12e-06	0.000781	0.000105	2.15e-06	-1.58	-1.76	-1.8	15.6253	15.6188	14.6636	15.6279	15.3455	15.5402	16.5464	16.4123	14.8101	15.1672	15.5243	15.7051
LOC_Os02g55000.1	zinc finger CCCH-type with G patch domain-containing protein, putative, expressed	4.59e-06	1.83e-06	1.26e-05	0.00137	0.000209	0.000878	4.17	4.65	3.69	20.5117	20.5614	20.7915	20.6931	20.7431	20.7136	21.1027	21.1352	21.171	20.6773	20.9112	20.7483
LOC_Os02g55120.1	translation initiation factor IF-3, putative, expressed	8.69e-08	4.9e-09	5.85e-07	2.81e-08	2.01e-14	2.24e-07	-1.3	-1.8	-1.05	13.8332	13.9838	14.1205	13.7462	13.8765	13.9374	14.2337	13.7309	14.194	14.1966	14.3798	14.397
LOC_Os02g55140.1	leucine aminopeptidase, chloroplast precursor, putative, expressed	1.95e-06	0.000225969	0.651405	0.000277	0.0964	0.872	-1.09	-0.604	-0.0482	24.4538	24.6263	24.5264	25.1508	25.1287	25.0645	25.6857	25.6002	25.5432	25.5172	25.6729	25.6317
LOC_Os02g56560.2	CK1_CaseinKinase_1.6 - CK1 includes the casein kinase 1 kinases, expressed	4.12e-06	4.32e-07	0.000930126	0.00115	6e-06	0.141	1.2	1.57	0.597	25.7178	25.8171	26.049	26.4704	26.2055	26.4149	27.4177	27.2088	27.12	27.5403	27.4809	27.5004
LOC_Os02g56850.3	glutathione reductase, putative, expressed	2.15e-06	0.0905484	0.509755	0.000341	0.714	0.859	-4.46	-0.809	0.293	21.4142	21.8317	21.5894	20.3285	19.3279	20.1246	20.7833	20.4684	21.1663	21.2507	20.6493	19.386
LOC_Os02g57220.1	WD domain, G-beta repeat domain containing protein, expressed	0.000521371	2e-05	5.5e-05	0.165	0.00993	0.0091	0.756	1.16	1.02	15.5176	15.2151	0	14.0252	11.2147	13.8721	14.0866	0	11.7501	13.1506	14.6088	13.7557
LOC_Os02g57640.1	KH domain containing protein, putative, expressed	1.49e-06	3.55e-07	1.71e-05	0.000159	3.44e-06	0.00146	-1.02	-1.2	-0.762	14.9949	17.3513	16.953	0	17.3129	16.374	16.1427	16.4517	14.902	15.924	14.7454	14.0965
LOC_Os02g57670.1	ribosomal L9, putative, expressed	0.00613982	8.84e-05	0.369547	0.475	0.0461	0.842	0.744	1.39	-0.199	18.1865	18.0249	18.0801	19.3473	19.4638	18.9749	17.2616	17.4272	17.6875	18.5445	18.5844	18.7213
LOC_Os02g58110.1	expressed protein	0.0135276	4.44e-05	0.972718	0.567	0.0243	0.892	1.36	3.21	-0.0156	13.7495	14.6719	15.6705	15.2389	15.7142	15.6249	15.6837	0	16.9016	15.121	15.5406	15.3417
LOC_Os02g58480.1	sucrose synthase, putative, expressed	5.38e-06	1.01e-05	0.000579267	0.00179	0.00416	0.0999	1.34	1.24	0.734	16.9602	18.3746	18.7446	18.3368	18.4165	18.5399	18.7244	19.5329	18.9976	18.7226	18.7486	18.8597
LOC_Os03g01900.1	40S ribosomal protein S17, putative, expressed	3.41e-06	2.37e-06	0.00218935	0.000836	0.000353	0.233	3.37	3.51	1.43	19.5625	19.5383	19.4679	19.3866	19.1023	19.6737	19.8606	20.1088	20.0506	18.1482	19.9473	19.2401
LOC_Os03g02040.1	remorin, putative, expressed	1.49e-06	1.52e-05	2.37e-05	0.000161	0.00715	0.00248	1.55	1.17	1.11	24.8693	25.0115	25.3523	25.0468	24.9476	25.059	25.4105	25.3855	25.125	24.9528	24.8269	24.9575
LOC_Os03g02590.4	peroxisomal biogenesis factor 11, putative, expressed	1.96e-05	4.73e-06	0.871767	0.0108	0.00128	0.886	0.776	0.921	0.0161	19.2327	19.1928	18.8786	17.4639	18.8958	18.33	18.633	18.6209	19.4275	18.229	18.6649	18.3384
LOC_Os03g02960.1	nascent polypeptide-associated complex subunit alpha, putative, expressed	9.21e-05	0.0648616	0.399902	0.0496	0.689	0.846	-0.659	0.21	0.0883	13.5217	12.7216	13.0216	13.5743	13.7182	13.1762	0	0	12.9737	12.6554	13.3323	12.9123
LOC_Os03g03910.1	catalase domain containing protein, expressed	1.55e-05	3.75e-05	9.23e-05	0.00817	0.0204	0.0169	-0.694	-0.623	-0.555	16.6949	16.7253	15.5956	16.9075	16.7561	16.8495	16.9129	16.2935	15.0311	12.9048	14.6007	13.3398
LOC_Os03g04300.1	ankyrin repeat domain containing protein, expressed	0.00260178	3.6e-05	0.0838471	0.365	0.0195	0.735	-1.4	-2.55	-0.666	16.728	16.5735	16.6473	16.9712	16.9428	17.1258	16.8373	17.1571	17.6892	18.0365	17.9303	17.8163
LOC_Os03g04340.1	C-methyltransferase, putative, expressed	0.000816813	0.0111492	0.000170237	0.216	0.525	0.0333	0.694	0.45	0.863	19.9577	19.8291	19.8331	19.8857	19.9181	19.9298	20.0462	20.0662	20.1935	19.9921	20.0888	20.0758
LOC_Os03g04520.2	RNA recognition motif containing protein, putative, expressed	0.000914483	6.13e-05	0.000267021	0.229	0.0333	0.0515	1.16	1.68	1.38	15.6162	16.6499	15.4325	15.7603	16.5119	14.8392	15.3867	14.8383	14.3011	16.0399	16.0333	16.4404
LOC_Os03g05290.1	aquaporin protein, putative, expressed	7.01e-05	0.00240077	8.99e-05	0.0395	0.337	0.0164	1.32	0.802	1.28	14.5192	15.2467	15.3369	12.8577	12.8902	14.7889	14.0576	12.4993	14.9385	0	14.2483	13.3927
LOC_Os03g05750.1	heavy-metal-associated domain-containing protein, putative, expressed	8.6e-05	6.38e-05	0.00512781	0.0468	0.0345	0.362	3.08	3.2	1.69	19.5801	19.8739	20.0434	20.1548	20.2712	20.1607	20.0304	19.9968	19.7841	19.8272	19.7821	20.0664
LOC_Os03g05780.1	4-coumarate--CoA ligase-like 7, putative, expressed	1.59e-06	1.71e-06	8.7e-05	0.000181	0.000181	0.0158	1.06	1.05	0.649	17.6427	20.1349	19.9502	19.2474	19.2166	19.5728	19.736	20.2267	19.0394	18.5895	18.8218	18.6365
LOC_Os03g05830.1	transposon protein, putative, CACTA, En/Spm sub-class, expressed	1.76e-05	0.000132838	2.06e-06	0.00954	0.065	1.32e-05	-1.05	-0.809	-1.35	18.6342	18.652	19.1536	18.4828	18.4423	18.4676	18.3358	18.4879	19.092	18.352	18.0259	18.2075
LOC_Os03g06220.1	DEAD-box ATP-dependent RNA helicase, putative, expressed	1.48e-05	0.235618	0.553574	0.00772	0.774	0.863	-0.856	-0.131	-0.0636	12.8047	0	12.2502	15.9127	15.8263	16.8761	15.3213	14.4935	15.2779	17.0511	0	17.4269
LOC_Os03g06240.2	YT521-B-like family domain containing protein, expressed	2.29e-05	0.0121273	0.717325	0.0131	0.534	0.877	-0.9	-0.357	0.0428	15.2847	15.287	15.0567	15.1791	15.2872	15.3825	0	15.0013	15.5062	14.9405	15.8928	15.4083
LOC_Os03g06740.1	glutathione reductase, putative, expressed	1.43e-05	4.26e-06	3.81e-06	0.00739	0.00107	6.2e-05	-1.34	-1.55	-1.57	15.1389	15.4225	15.109	15.1747	14.7934	15.0267	14.5905	14.7876	14.8441	15.18	16.4174	16.5375
LOC_Os03g06980.1	nucleic acid binding protein, putative, expressed	0.000130264	2.3e-06	2.75e-05	0.0647	0.000334	0.00315	-0.533	-0.876	-0.65	18.4349	12.4957	18.8285	0	18.82	18.6838	19.0155	19.5902	20.3786	19.3195	19.1239	19.2576
LOC_Os03g08050.1	elongation factor Tu, putative, expressed	9.53e-08	1.63e-07	4.37e-06	4.09e-08	2.85e-07	8.84e-05	1.47	1.39	0.947	19.0559	18.7696	18.3735	20.4019	20.5789	20.5638	17.5671	17.3513	17.7545	19.812	19.7202	19.5701
LOC_Os03g08450.1	eukaryotic translation initiation factor 3 subunit K, putative, expressed	6.27e-05	0.0858779	0.000666418	0.0359	0.71	0.112	0.826	0.23	0.601	18.6801	18.4775	18.1089	18.3247	18.3031	18.2962	18.2987	18.5638	18.9082	18.4524	18.6247	18.5541
LOC_Os03g08480.2	rho termination factor, N-terminal domain containing protein, expressed	7.5e-06	1.22e-07	0.293146	0.00305	1.03e-07	0.828	2.75	4.43	0.341	20.6223	20.6378	20.7645	20.6099	20.5818	20.7787	20.8724	20.7951	20.8542	20.51	20.5062	20.5864
LOC_Os03g10110.1	cupin domain containing protein, expressed	2.07e-06	2.99e-05	0.0824651	0.000314	0.0158	0.734	1.5	1.09	0.279	18.3373	18.2241	18.3755	17.7629	18.3121	18.0392	16.8674	17.5578	17.8972	16.5941	17.3144	17.2309
LOC_Os03g10510.1	outer mitochondrial membrane porin, putative, expressed	1.66e-05	0.000266995	0.000335315	0.00886	0.108	0.0634	1.02	0.714	0.692	15.3546	16.8162	16.904	16.4855	17.076	16.3733	15.6437	14.58	16.4705	15.584	15.7264	15.3759
LOC_Os03g11220.1	keratin, type I cytoskeletal 9, putative, expressed	9.18e-06	0.464236	0.0028595	0.00412	0.811	0.269	-4.51	-0.393	2.07	0	0	12.7315	14.2492	13.9628	0	11.5766	0	0	0	0	0
LOC_Os03g11580.1	expressed protein	0.001817	4.41e-06	0.0322561	0.317	0.00114	0.634	0.607	1.34	0.353	14.0219	16.8719	17.376	17.3224	17.3014	17.2102	17.5888	14.3938	18.0687	17.5323	16.9317	16.7936
LOC_Os03g12000.1	DEAD-box ATP-dependent RNA helicase, putative, expressed	9.01e-05	4.01e-05	0.00418358	0.0487	0.0218	0.329	1.26	1.4	0.723	16.7838	17.8485	18.2941	0	17.6732	17.6611	15.2889	15.6543	17.5548	15.2315	14.6476	15.2497
LOC_Os03g12020.1	50S ribosomal protein L15, chloroplast precursor, putative, expressed	0.000100618	1.16e-05	0.503214	0.0532	0.00499	0.859	0.857	1.12	0.0917	19.065	19.2212	19.2235	19.2335	19.2679	19.2767	18.9883	19.2589	18.5903	19.1136	19.0458	19.0845
LOC_Os03g13590.1	potyvirus VPg interacting protein, putative, expressed	1.4e-06	0.917915	0.295598	0.000142	0.846	0.829	-4.43	-0.0428	0.448	21.5548	21.3915	21.4663	21.3494	21.2668	21.3292	21.6954	21.7977	21.8496	21.9969	21.987	22.0656
LOC_Os03g14510.2	immature colon carcinoma transcript 1 protein precursor, putative, expressed	7.73e-05	1.05e-06	0.0506062	0.0427	6.21e-05	0.686	1.51	2.55	0.505	16.9993	15.7041	17.2096	17.5851	14.9604	17.0911	0	16.4174	16.4873	16.746	16.3692	13.8859
LOC_Os03g14530.1	S10/S20 domain containing ribosomal protein, putative, expressed	1.76e-06	4e-06	0.000190448	0.000226	0.000959	0.0372	1.16	1.05	0.649	16.6185	16.3073	16.5559	16.1055	16.3457	16.3782	16.3664	16.607	0	16.9455	17.3512	16.7019
LOC_Os03g14580.1	expressed protein	5.16e-08	1.2e-09	4.24e-05	3.02e-09	2.01e-14	0.00628	2.66	4.04	1.21	19.6627	19.9662	20.3288	19.8706	20.1373	20.154	20.6009	20.8489	20.3755	20.5403	20.3945	20.6027
LOC_Os03g15480.1	heat shock protein DnaJ, putative, expressed	5.82e-08	1.67e-08	5.03e-05	5.19e-09	7.86e-12	0.00806	2.44	2.81	1.1	18.4548	18.2643	18.2235	19.0015	19.0299	19.0341	18.6853	18.7668	18.9533	19.4334	19.4561	19.4879
LOC_Os03g15560.1	wibg, putative, expressed	7.31e-06	1.18e-05	0.00375964	0.00294	0.00514	0.312	-1.16	-1.1	-0.495	16.5512	15.9415	16.2833	15.727	15.8305	15.6971	0	15.9707	16.033	14.9843	15.9678	13.108
LOC_Os03g15870.1	ribosomal protein L4, putative, expressed	5.43e-05	6.94e-06	0.344836	0.0319	0.00237	0.838	1.1	1.42	0.156	21.1041	20.8106	20.7754	21.1384	21.138	21.2894	21.7366	21.3749	21.1875	22.2987	22.087	22.1791
LOC_Os03g16960.1	cysteine-rich repeat secretory protein 55 precursor, putative, expressed	9.22e-05	0.000340218	0.052717	0.0496	0.125	0.69	1.19	1	0.403	16.9425	16.6129	15.9431	16.6942	17.9426	16.7213	16.7602	15.8097	17.9893	14.6171	16.4679	15.1787
LOC_Os03g16980.2	NAD dependent epimerase/dehydratase family domain containing protein, expressed	0.00112571	9.37e-05	2.18e-05	0.255	0.0486	0.00218	-0.424	-0.598	-0.719	13.3088	11.5998	13.4295	16.8559	16.5637	15.0973	14.7111	14.6431	13.0929	14.3612	14.1489	14.2737
LOC_Os03g17010.1	RNA recognition motif containing protein, putative, expressed	0.000598416	2.3e-06	0.780656	0.18	0.000332	0.881	0.498	1.01	0.028	15.8873	14.4191	12.803	16.0691	15.8594	16.3787	14.8472	12.2949	16.0809	15.0751	15.5581	16.2589
LOC_Os03g17170.1	zinc finger, C3HC4 type domain containing protein, expressed	2.88e-05	1.28e-07	6.43e-05	0.0171	1.24e-07	0.0111	0.966	1.83	0.873	17.6663	17.4579	17.632	18.3177	18.2311	18.4044	17.3221	17.3041	17.4019	17.6879	17.7675	17.8484
LOC_Os03g18200.2	heat shock protein DnaJ, putative, expressed	0.000210168	5.97e-05	0.00244562	0.0918	0.0325	0.248	1.24	1.46	0.868	15.6262	15.4677	15.3415	15.3104	15.1996	15.3587	15.3999	15.3809	15.7395	15.1597	15.1665	15.3503
LOC_Os03g18570.1	40S ribosomal protein S7, putative, expressed	8.18e-05	0.000278653	0.054392	0.0448	0.111	0.693	0.605	0.515	0.2	19.4933	19.3289	19.0746	20.0546	19.8772	19.8788	20.8001	20.0818	20.5425	21.7057	21.7018	21.8046
LOC_Os03g18690.1	26S protease regulatory subunit 4, putative, expressed	0.0127308	2.64e-05	2.97e-05	0.56	0.0136	0.00354	-0.345	-0.863	-0.85	20.3007	20.0404	19.7817	0	0	0	21.3127	20.6792	20.1624	21.1439	20.7189	20.9219
LOC_Os03g18840.1	NUC189 domain containing protein, expressed	2.28e-07	3.22e-07	9.22e-07	9.95e-07	2.57e-06	1.13e-06	1.86	1.78	1.58	15.7724	15.7642	15.9611	16.2019	16.2406	16.1984	16.0002	16.3556	16.0685	15.771	15.6967	15.6507
LOC_Os03g19240.1	AMP-binding enzyme, putative, expressed	2.3e-05	0.000167831	0.000323795	0.0131	0.0776	0.0615	0.823	0.639	0.584	15.3362	15.9886	15.6876	15.0342	15.9469	15.6857	15.184	14.4783	15.6632	16.167	15.1673	15.6122
LOC_Os03g19250.1	AMP-binding enzyme, putative, expressed	2.16e-09	1.58e-09	2.57e-08	3.25e-14	2.01e-14	1.82e-13	2.3	2.38	1.75	14.4527	16.1297	16.2726	15.9444	15.1496	16.479	17.9905	17.4675	19.1057	17.1778	17.7406	17.8999
LOC_Os03g19270.4	universal stress protein domain containing protein, putative, expressed	0.00350518	0.0485775	0.00021671	0.404	0.666	0.0423	0.516	0.301	0.779	19.5022	19.7031	19.9761	19.787	19.6958	19.7937	19.9562	19.9691	19.7395	19.4458	19.5029	19.2986
LOC_Os03g19530.1	DEAD-box ATP-dependent RNA helicase, putative, expressed	7e-08	5.46e-09	4.78e-07	1.14e-08	2.01e-14	1.05e-07	-1.58	-2.11	-1.27	19.3187	19.3498	19.4387	19.422	19.314	19.3899	19.0456	18.9825	19.2299	19.3046	19.1765	19.4834
LOC_Os03g19680.1	enoyl-CoA hydratase/isomerase family protein, putative, expressed	0.0015219	2.77e-05	0.000259492	0.294	0.0145	0.0502	-0.356	-0.614	-0.459	19.0315	18.9	19.2163	20.2953	20.1298	20.148	19.0302	18.5349	19.016	18.7747	18.6239	18.9958
LOC_Os03g19960.1	ATP-dependent RNA helicase, putative, expressed	7.83e-05	0.000392377	0.0062948	0.0432	0.136	0.396	-0.952	-0.767	-0.498	18.382	17.7933	18.1362	17.6772	17.5206	17.7836	17.7817	17.6874	18.0806	17.6291	17.7455	17.8979
LOC_Os03g20100.1	S1 RNA binding domain containing protein, expressed	4.67e-05	7.49e-06	1.27e-05	0.028	0.00267	0.00089	-0.753	-0.943	-0.885	16.4535	15.8727	15.8396	16.042	16.1555	16.0723	16.7753	16.1421	16.5872	17.0047	16.5683	16.9052
LOC_Os03g21270.1	expressed protein	5.95e-07	6.87e-08	0.000340018	1.75e-05	1.03e-08	0.0641	3.14	4.02	1.44	18.3331	19.0047	18.8919	17.9135	13.7531	18.2982	18.2682	18.3169	18.4556	18.5116	18.9448	17.5779
LOC_Os03g21790.1	cupin domain containing protein, expressed	3.08e-10	2.42e-10	2.22e-07	3.25e-14	2.01e-14	3.54e-09	2.94	3.02	1.41	20.5336	20.6267	20.6618	20.7256	20.743	20.8269	20.4694	20.6158	20.5265	20.3842	20.2907	20.4394
LOC_Os03g21900.1	uroporphyrinogen decarboxylase, putative, expressed	1.13e-05	2.38e-07	2.57e-06	0.0055	9.89e-07	2.33e-05	-0.999	-1.57	-1.19	15.2999	15.8531	15.2593	15.1312	15.0414	15.2738	15.9048	16.3425	15.8749	15.8744	16.2237	15.9343
LOC_Os03g21990.1	WD domain, G-beta repeat domain containing protein, expressed	2.92e-05	8.7e-07	0.0126653	0.0174	3.89e-05	0.506	0.832	1.27	0.338	17.7186	16.8872	17.0648	17.9705	17.5572	17.266	16.5693	17.8869	17.8322	19.338	19.2574	19.3203
LOC_Os03g22320.1	utp14 protein, putative, expressed	3.59e-06	2.52e-07	0.00274348	0.000914	1.18e-06	0.263	1.77	2.4	0.73	16.6895	16.1187	16.1768	17.4211	15.6874	15.4355	15.0517	14.6738	14.7011	14.3582	14.4239	15.0237
LOC_Os03g22350.1	Brix domain containing protein, putative, expressed	0.0109635	2.25e-05	0.408238	0.544	0.0114	0.847	-0.408	-1.01	-0.111	15.6934	16.4049	16.7488	18.0123	17.8869	17.9377	14.9309	14.8764	14.8102	14.7677	15.0918	15.2049
LOC_Os03g22380.3	RNA recognition motif containing protein, expressed	2.73e-08	2.63e-08	3.02e-09	1.21e-10	9.68e-11	1.82e-13	-2.01	-2.01	-2.56	16.305	11.6505	17.8817	15.5761	16.1527	17.0822	12.6927	16.8938	17.2008	15.0539	16.6337	12.2631
LOC_Os03g22570.2	MIF4G domain containing protein, putative, expressed	8.91e-08	2.25e-05	0.00263815	3.11e-08	0.0113	0.257	-2.38	-1.25	-0.646	15.8659	13.6019	12.7994	16.2157	14.7095	14.0144	14.0496	0	16.738	16.9847	17.0793	17.0841
LOC_Os03g22730.1	nucleolar protein NOP5-1, putative, expressed	7.21e-05	4.35e-06	0.00154702	0.0404	0.00111	0.194	0.919	1.3	0.6	19.5874	19.5736	19.42	19.0934	19.2995	19.3891	19.6254	19.7801	19.3293	18.7529	18.9478	19.1104
LOC_Os03g22880.1	nucleolar protein 5A, putative, expressed	1.27e-05	1.7e-06	0.000823385	0.00641	0.00018	0.13	0.959	1.22	0.555	15.3115	15.4526	14.7897	14.6188	14.871	13.7966	14.8737	14.318	14.923	14.8598	14.8956	15.5408
LOC_Os03g23935.1	WD domain, G-beta repeat domain containing protein, expressed	6.74e-07	7.98e-08	1.81e-05	2.43e-05	1.93e-08	0.00162	1.02	1.31	0.693	18.8037	18.8866	18.5389	18.1794	18.5647	18.2889	18.1018	18.1182	18.4898	18.5688	18.8973	18.3674
LOC_Os03g24770.1	expressed protein	0.00367744	3.57e-06	0.336384	0.41	0.000783	0.836	0.957	2.43	0.251	0	0	16.086	16.3083	16.1049	0	16.6047	16.9509	16.8743	0	16.3754	0
LOC_Os03g25390.1	novel plant SNARE 11, putative, expressed	0.000253936	1.96e-06	0.000686724	0.104	0.000242	0.114	0.681	1.25	0.593	16.783	16.8516	17.1764	17.0242	16.3325	17.2169	16.6693	17.0237	17.0511	16.7161	16.2451	15.4341
LOC_Os03g25450.1	h/ACA ribonucleoprotein complex subunit 4, putative, expressed	2.64e-07	2.06e-08	1.85e-05	1.61e-06	2.6e-11	0.00167	1.35	1.79	0.816	16.2023	17.1807	17.576	16.8799	17.0174	16.3899	16.2504	15.4852	17.6605	16.2106	17.1427	17.2794
LOC_Os03g26200.1	methyltransferase, putative, expressed	2.98e-05	1.69e-05	2.83e-05	0.0178	0.0081	0.00329	-1.08	-1.16	-1.09	17.6594	17.0629	16.9976	17.458	17.3435	17.6928	18.2926	17.9395	18.5127	19.6653	19.5727	19.4261
LOC_Os03g26460.1	CS domain containing protein, putative, expressed	5.7e-07	1.2e-07	0.0290029	1.56e-05	9.83e-08	0.621	7.06	8.43	1.5	16.5504	16.2892	16.049	17.1251	17.2335	17.2055	17.8404	17.9949	18.0024	18.431	18.1169	18.4126
LOC_Os03g26630.2	SAP domain containing protein, expressed	4.06e-06	5.99e-08	0.0304396	0.00112	5.75e-09	0.627	1.16	1.89	0.307	16.0992	15.194	15.0539	14.5706	15.5926	13.9815	16.3787	16.3048	16.1867	17.2388	15.9788	15.9018
LOC_Os03g26960.1	intron-binding protein aquarius, putative, expressed	0.000188501	1.12e-06	0.185135	0.0852	7.28e-05	0.798	0.757	1.42	0.181	17.7985	17.5938	17.6429	18.0477	17.7356	17.9348	18.639	18.6539	18.6499	19.0154	18.8843	19.0785
LOC_Os03g27010.1	expressed protein	0.000210562	4.57e-05	0.0190474	0.0919	0.025	0.565	0.681	0.83	0.327	15.9198	15.5918	15.9946	15.6775	15.7886	15.3679	0	15.3081	15.4078	0	14.9584	0
LOC_Os03g27970.1	WD domain, G-beta repeat domain containing protein, expressed	6.62e-05	5.46e-06	0.000405507	0.0376	0.00162	0.0749	0.873	1.19	0.686	16.8004	16.6372	16.3721	16.1244	16.0861	15.8598	16.2753	16.2891	16.3027	16.3991	16.6268	16.9269
LOC_Os03g30430.2	nitrilase-associated protein, putative, expressed	0.116171	0.159418	0.000111345	0.749	0.751	0.0208	0.703	0.62	2.6	15.9231	16.2255	16.0045	17.5947	17.4151	17.3922	16.4808	16.5083	16.7915	15.9677	16.3068	15.7964
LOC_Os03g31360.1	glutelin, putative, expressed	8.3e-06	0.00253437	1.15e-05	0.00355	0.344	0.00074	5.35	2.48	5.15	18.0622	18.3378	18.3201	17.861	18.2652	18.1751	17.8627	18.4321	18.3263	16.9822	14.7871	16.9176
LOC_Os03g32630.1	ABC transporter, ATP-binding protein, putative, expressed	4.9e-05	6.05e-06	0.0518911	0.0292	0.0019	0.688	0.783	1.01	0.245	12.7899	0	12.1999	0	12.6833	12.3952	0	0	0	14.3574	14.4281	13.2324
LOC_Os03g34040.1	ribosomal protein, putative, expressed	0.015047	0.000151497	0.000134992	0.578	0.0719	0.026	-0.361	-0.746	-0.758	19.0173	18.7958	18.9521	18.6126	18.6656	18.4789	18.5038	18.7286	19.1245	18.4923	18.4563	18.5257
LOC_Os03g36540.1	magnesium-chelatase subunit chlI, chloroplast precursor, putative, expressed	0.00153076	7.65e-05	0.000332191	0.295	0.0406	0.0629	-0.431	-0.654	-0.538	15.5851	15.611	15.6702	16.6532	16.709	16.5916	17.1659	17.2265	17.7131	17.4481	17.591	17.6569
LOC_Os03g37320.1	expressed protein	0.0180372	6.23e-05	0.193672	0.597	0.0338	0.801	-0.464	-1.12	-0.227	17.4834	16.6407	16.3535	16.0532	14.4082	14.4796	13.8808	15.7932	15.9889	15.361	15.0652	15.3857
LOC_Os03g38260.1	60S ribosomal protein L19-3, putative, expressed	4.56e-06	3.67e-06	0.0622195	0.00136	0.000825	0.707	1.06	1.08	0.235	16.6421	17.7384	18.6267	17.9805	15.9335	12.9013	17.2329	17.4519	16.3897	14.8261	16.4038	16.78
LOC_Os03g40010.1	DEK C terminal domain containing protein, expressed	7.38e-07	4.17e-08	0.00016115	3.11e-05	1.03e-09	0.0314	1.22	1.69	0.632	14.143	13.8579	14.8244	13.1682	12.6495	13.2232	15.5444	18.8783	15.2328	15.7052	15.2942	15.8762
LOC_Os03g40110.1	nop14-like family protein, expressed	0.00872162	4.04e-05	0.369534	0.518	0.022	0.842	1.02	2.25	-0.291	20.8827	20.5521	20.3763	20.254	20.0326	20.2865	20.6023	20.8243	20.8032	20.9363	21.1267	20.8217
LOC_Os03g40180.1	60S ribosomal protein L15, putative, expressed	0.00291294	9e-05	0.000748243	0.38	0.0469	0.122	-0.75	-1.23	-0.924	17.3178	17.4853	14.5995	17.2543	17.299	17.5082	17.0154	16.5565	16.1264	16.9158	16.2017	17.1765
LOC_Os03g40270.1	alpha-1,4-glucan-protein synthase, putative, expressed	2.44e-07	1.9e-05	0.0304458	1.25e-06	0.00936	0.627	-1.59	-0.953	-0.303	14.289	13.8237	13.1417	17.3721	17.2007	17.3579	13.8373	14.153	14.5789	14.8425	14.2349	15.2429
LOC_Os03g40310.1	RNA recognition motif containing protein, putative, expressed	0.000156665	3.28e-07	0.0603665	0.0744	2.7e-06	0.704	1.02	2.14	0.354	19.479	19.4714	19.2569	19.1904	19.1464	18.9776	19.212	19.2362	19.2501	19.4346	19.0864	19.07
LOC_Os03g42130.1	gibberellin 20 oxidase 2, putative, expressed	2.03e-07	0.000245052	0.139165	6.67e-07	0.102	0.777	-6.36	-2.69	0.753	15.8026	15.013	16.2407	16.3725	16.1453	15.0893	16.5582	16.4516	16.9509	16.2528	0	0
LOC_Os03g44310.1	initiation factor 2 subunit family domain containing protein, expressed	1.29e-05	0.000492632	0.0531248	0.00649	0.154	0.691	0.827	0.516	0.218	14.3464	14.4383	14.4734	14.483	14.0295	14.5579	14.2852	14.4785	14.3646	0	13.6053	0
LOC_Os03g44900.1	CCR4-NOT transcription factor, putative, expressed	0.649307	1.58e-05	0.00166202	0.842	0.00748	0.201	-0.0625	1.09	0.584	19.5053	18.8365	19.332	18.2313	18.3092	18.0101	18.0022	17.6396	19.0847	18.5954	19.0886	19.2566
LOC_Os03g45340.1	hsp20/alpha crystallin family protein, putative, expressed	1.82e-05	5.4e-06	0.00828388	0.00996	0.0016	0.44	0.789	0.914	0.327	20.7874	20.6383	20.5978	20.9687	21.2729	21.1416	20.0672	20.3633	20.6019	19.3446	19.5874	19.328
LOC_Os03g46100.1	cupin domain containing protein, expressed	9.19e-05	0.00496024	0.00176738	0.0495	0.429	0.208	0.655	0.365	-0.433	14.2346	14.2939	14.3739	19.1971	19.4275	19.0977	15.5953	13.3811	12.1723	13.6179	14.3155	14.0186
LOC_Os03g46340.1	pleckstrin homology domain-containing protein, putative, expressed	9.63e-08	1.95e-09	1.75e-06	4.27e-08	2.01e-14	8.1e-06	1.21	1.87	0.867	15.3561	14.4939	0	16.7643	16.3385	14.5837	13.4513	15.2508	15.3909	14.7628	15.9831	14.6394
LOC_Os03g46480.2	ranBP1 domain containing protein, expressed	0.0465428	1.75e-06	0.00205853	0.683	0.00019	0.226	0.752	3.5	1.39	16.6275	16.2871	0	16.1014	16.4691	15.0002	0	0	0	0	0	0
LOC_Os03g46770.1	RNA recognition motif containing protein, expressed	0.00226867	7.75e-05	0.00515923	0.346	0.0411	0.363	-0.723	-1.16	-0.631	16.4184	17.0068	17.1765	16.8407	16.7019	17.0058	16.2082	15.9846	16.9428	12.1243	11.9095	16.2226
LOC_Os03g47740.3	homeodomain protein, putative, expressed	6.82e-08	0.330686	0.0515358	1.03e-08	0.793	0.687	-2.78	0.185	0.402	13.9376	13.5455	13.6379	13.1346	13.2353	13.3148	12.9871	0	14.1712	13.3421	13.6544	13.251
LOC_Os03g49210.1	BRCA1 C Terminus domain containing protein, expressed	1.7e-07	6.78e-08	0.000552949	3.53e-07	9.78e-09	0.0962	1.36	1.51	0.503	22.0205	22.1495	21.8954	21.6847	21.8391	21.7424	21.8118	21.8514	21.8725	22.03	22.0792	21.9575
LOC_Os03g49485.1	expressed protein	5.37e-05	3.82e-07	0.019662	0.0316	4.26e-06	0.57	1.14	2.06	0.455	18.3415	18.8498	18.3571	18.3381	18.5569	18.5171	18.4968	18.9816	18.752	18.3363	18.225	18.5276
LOC_Os03g49520.1	pinin/SDK/memA protein, putative, expressed	0.897927	0.000915938	0.000203691	0.858	0.218	0.0397	0.0162	0.59	-0.728	19.0879	19.1379	19.0511	19.0726	19.119	19.1281	18.9292	18.9122	18.8829	18.8051	18.7884	18.9467
LOC_Os03g50090.4	transposon protein, putative, CACTA, En/Spm sub-class, expressed	2.49e-08	4.25e-09	7.65e-05	7.38e-11	2.01e-14	0.0136	1.57	1.91	0.609	21.4684	21.7072	21.8848	21.6994	21.7179	21.8049	22.3929	22.3256	22.0993	21.9442	22.1417	22.1238
LOC_Os03g50290.3	14-3-3 protein, putative, expressed	0.00383668	1.28e-05	0.216655	0.416	0.00573	0.809	-0.349	-0.768	-0.121	19.5474	19.2703	19.0912	18.4199	18.8305	18.6128	18.3858	18.0406	18.8059	18.1688	18.4055	18.1738
LOC_Os03g50340.1	coatomer alpha subunit, putative, expressed	0.0104597	0.0392373	0.00020251	0.539	0.649	0.0395	0.383	0.287	0.709	16.7802	16.6087	16.1589	16.1118	16.16	16.1891	15.8148	16.5621	16.1055	16.5079	15.7558	16.9219
LOC_Os03g50520.1	dynamin family protein, putative, expressed	6.11e-06	1.14e-05	0.000101594	0.00221	0.0049	0.0187	0.898	0.833	0.633	17.3751	17.2492	17.1849	17.5554	17.3942	17.4674	17.7371	17.6707	17.8555	17.7886	17.9296	17.8507
LOC_Os03g51250.1	adenylyl cyclase-associated protein, putative, expressed	1.04e-05	7.32e-05	7.65e-05	0.00492	0.0391	0.0136	0.952	0.747	0.743	21.2368	21.1019	21.2278	20.8748	20.993	20.9836	20.7232	21.0315	21.143	20.937	21.0423	21.023
LOC_Os03g51520.2	fip1 motif family protein, expressed	0.000153775	2.01e-06	0.132206	0.0734	0.000253	0.773	1.67	2.85	0.449	18.8983	19.307	19.3127	21.226	21.2037	21.3321	19.4981	19.1586	19.421	20.1803	20.2556	20.3339
LOC_Os03g52490.1	nucleic acid binding protein, putative, expressed	1.53e-06	6.41e-08	3.95e-07	0.000169	7.69e-09	4.84e-08	-1.02	-1.47	-1.2	17.3252	16.2709	16.4139	17.582	17.9097	17.3864	17.055	16.7541	16.1079	15.575	16.6626	17.5657
LOC_Os03g52840.1	serine hydroxymethyltransferase, mitochondrial precursor, putative, expressed	1.02e-06	1.43e-05	2.13e-05	7.1e-05	0.00665	0.0021	1.51	1.1	1.05	16.4941	16.8838	16.978	17.5489	17.9563	17.7405	16.6298	16.4089	14.0663	15.8547	16.8776	16.1234
LOC_Os03g53270.1	stem-specific protein TSJT1, putative, expressed	2.83e-06	0.15812	0.242026	0.000591	0.75	0.816	-2.18	-0.332	0.27	18.7921	18.8141	17.9669	18.209	19.3847	18.4786	18.6022	18.3618	17.8825	19.3934	19.2841	19.6114
LOC_Os03g53670.2	YT521-B-like family domain containing protein, expressed	7.66e-05	0.0220215	0.0379527	0.0424	0.596	0.654	-1.31	-0.533	0.469	16.516	16.0703	16.4521	17.4546	16.4577	16.7259	16.2346	16.3613	16.8295	16.7711	16.8403	17.1438
LOC_Os03g53720.1	SRPK4, putative, expressed	0.00370038	6.86e-05	0.0232059	0.411	0.0369	0.592	-0.999	-1.77	-0.704	17.7343	17.4863	17.6869	17.5372	16.7494	17.4106	17.4098	17.1009	17.4041	17.5519	17.4545	17.3771
LOC_Os03g53860.4	periplasmic beta-glucosidase precursor, putative, expressed	0.00170878	0.000555382	2e-05	0.309	0.165	0.00191	-0.432	-0.51	-0.788	18.3633	18.3521	18.2073	18.3771	18.5711	18.4232	18.4831	18.6026	18.8674	18.9914	19.0882	19.3869
LOC_Os03g54040.1	ribosomal protein L6, putative, expressed	1.2e-09	8.03e-11	6.35e-06	3.25e-14	2.01e-14	0.000219	2.19	2.94	0.825	18.9366	18.7393	18.4728	18.7614	18.8626	18.2536	19.7918	19.6984	19.6786	20.5459	20.3069	20.6119
LOC_Os03g54790.1	ABC transporter, ATP-binding protein, putative, expressed	3.86e-08	3.97e-06	2.2e-06	7.45e-10	0.000947	1.56e-05	-1.71	1	1.08	19.155	19.3865	19.5478	19.5678	19.2781	19.2673	19.5394	19.754	19.3644	19.393	19.3706	19.2776
LOC_Os03g54890.2	ribosomal protein L13, putative, expressed	0.0355661	0.00307533	9.06e-05	0.661	0.369	0.0165	-0.282	-0.455	-0.755	23.2072	23.0863	23.1837	22.9211	22.9304	22.8623	23.0815	22.5409	23.0474	23.4164	23.4169	23.5173
LOC_Os03g56800.1	CBS domain containing membrane protein, putative, expressed	1.25e-07	0.000321137	0.659866	1.19e-07	0.121	0.872	-1.74	-0.669	-0.0546	15.3177	14.8548	14.6903	13.3343	14.7097	13.3613	13.1469	12.9291	0	10.603	0	10.8316
LOC_Os03g57430.1	expressed protein	5.07e-07	0.828261	0.313975	1.14e-05	0.84	0.832	-3.65	0.0661	-0.315	16.3996	16.9466	16.8497	15.9878	16.6093	16.1313	16.4235	16.0317	15.4276	15.8046	15.7287	15.8752
LOC_Os03g57960.1	cupin domain containing protein, expressed	0.0265382	0.184707	9.84e-06	0.634	0.76	0.000549	0.251	-0.136	-0.828	17.9542	19.78	17.9266	17.4917	16.9101	16.7921	17.8283	16.2693	19.155	16.8074	18.1707	17.4192
LOC_Os03g58060.1	XRN 5'-3' exonuclease N-terminus domain containing protein, expressed	8.18e-06	0.0811673	0.00879617	0.00348	0.706	0.45	-1.97	0.434	0.733	18.0666	17.8417	17.6917	17.8529	18.1566	18.0571	18.5798	18.1789	18.2542	19.6972	19.872	19.7801
LOC_Os03g58340.1	expressed protein	3.26e-05	7.12e-07	0.000438851	0.0196	2.3e-05	0.0801	-1.93	-3.05	-1.37	13.6502	14.602	9.60683	0	0	11.5526	0	0	11.4661	10.3073	9.46192	0
LOC_Os03g58470.1	retrotransposon protein, putative, Ty3-gypsy subclass, expressed	3.52e-06	1.56e-08	7.68e-05	0.000882	5.23e-12	0.0137	1.19	2.21	0.816	20.6909	20.5926	20.72	20.2798	20.3753	20.4055	20.402	20.5942	20.5477	20.0345	20.0566	20.116
LOC_Os03g58480.2	seed specific protein Bn15D14A, putative, expressed	1.23e-05	0.000341478	0.00656803	0.00615	0.125	0.403	6.22	4.06	2.57	14.5091	0	15.4584	0	14.5337	14.4716	12.7138	0	0	14.4057	0	0
LOC_Os03g58540.1	spo0B-associated GTP-binding protein, putative, expressed	2.11e-05	1.46e-05	0.000174751	0.0119	0.00677	0.0342	0.914	0.956	0.698	21.2442	21.1469	21.1317	21.8224	21.9785	21.8363	21.4047	21.4065	21.4985	21.4605	21.5477	21.4775
LOC_Os03g58700.1	vacuolar protein sorting-associated protein 35, putative, expressed	4.61e-05	1.11e-05	9.11e-05	0.0277	0.00473	0.0166	-1.49	-1.77	-1.36	16.7292	16.4885	17.1151	16.9637	16.7371	16.8235	17.1377	17.2067	16.1682	17.8227	18.0917	18.0413
LOC_Os03g58720.1	RNA recognition motif containing protein, putative, expressed	1.65e-06	1.47e-07	5.21e-06	0.000197	2.02e-07	0.000138	-0.932	-1.23	-0.813	21.6936	21.7486	21.6794	21.2068	21.3097	21.0485	21.3261	21.355	21.4229	21.4667	21.647	21.658
LOC_Os03g58810.1	DEAD-box ATP-dependent RNA helicase, putative, expressed	1.12e-07	9.69e-09	1.01e-05	7.79e-08	2.34e-13	0.000577	1.52	1.99	0.898	15.779	15.7824	15.727	16.3656	16.719	16.3781	17.0409	16.9567	17.2185	17.237	17.2187	17.284
LOC_Os03g59020.1	T-complex protein, putative, expressed	0.719991	8.21e-05	0.000942789	0.847	0.0432	0.143	0.046	0.831	0.595	18.0388	18.3385	17.8527	18.0058	18.3942	18.5531	18.1275	17.4037	17.6895	18.2249	18.1337	18.0659
LOC_Os03g59700.1	peptidyl-prolyl cis-trans isomerase, putative, expressed	1.49e-05	1.69e-06	0.00169089	0.00775	0.000176	0.203	1.3	1.68	0.686	20.3404	20.5287	20.6077	20.4754	20.4397	20.453	20.8348	20.8417	20.7161	20.6404	20.6405	20.7086
LOC_Os03g60090.2	methylenetetrahydrofolate reductase, putative, expressed	3.37e-07	3.5e-05	0.000469689	3.49e-06	0.0189	0.0847	-1.28	-0.738	0.524	13.0335	16.8217	18.0044	16.5938	17.2405	14.5368	17.4204	16.602	0	16.5056	14.8547	17.1992
LOC_Os03g60180.1	GTPase of unknown function domain containing protein, putative, expressed	1e-06	1.02e-08	2.52e-05	6.82e-05	3.36e-13	0.00275	1.11	1.87	0.756	20.3077	20.2817	20.3257	20.1593	20.3486	20.6094	21.1295	20.926	20.8821	20.8173	20.6494	20.7971
LOC_Os03g61030.1	transcription termination factor nusG family protein, expressed	7.46e-06	2.79e-07	0.326711	0.00303	1.63e-06	0.834	0.738	1.08	0.085	18.8875	18.6535	18.2279	18.5671	18.6588	19.2316	19.5319	18.9038	19.0797	18.0995	18.3603	18.4322
LOC_Os03g61220.2	DEAD-box ATP-dependent RNA helicase 3, putative, expressed	4.52e-05	4.57e-05	1.29e-06	0.0272	0.025	3.28e-06	-0.713	-0.712	-1.09	18.837	17.9947	17.832	18.626	18.3705	18.8666	17.1519	17.1376	17.8366	20.1879	18.6112	19.6759
LOC_Os03g61640.1	ZOS3-23 - C2H2 zinc finger protein, expressed	0.000116396	1.7e-05	0.004738	0.0595	0.00816	0.349	1.87	2.39	1.09	13.7633	13.8464	13.7631	13.8037	14.1255	13.9275	15.2374	15.457	15.2193	15.5021	15.3273	15.3715
LOC_Os03g62620.4	late embryogenesis abundant protein, putative, expressed	1.49e-05	0.00206817	0.555276	0.0078	0.318	0.864	-2.21	-1.13	0.163	0	13.3427	11.5448	16.0298	14.2978	14.2862	13.4197	0	13.4226	0	0	0
LOC_Os03g62630.1	ribosomal protein S6, putative, expressed	0.0649169	0.0104454	8.68e-05	0.709	0.517	0.0158	-0.248	-0.38	-0.785	16.2546	15.8634	16.1806	16.238	16.2825	16.3067	15.7194	16.6196	16.2296	12.458	15.5211	15.2797
LOC_Os03g63040.1	expressed protein	3.76e-05	0.00011392	0.0488307	0.0228	0.0574	0.682	2.56	2.22	0.786	16.6846	16.244	16.6186	16.6936	16.6589	16.6194	16.7713	16.9938	16.7194	16.9874	16.9155	17.0127
LOC_Os03g63480.1	ankyrin repeat domain containing protein, expressed	0.000161414	4.94e-06	9.29e-05	0.0761	0.00138	0.017	-0.728	1.12	0.782	14.659	10.6792	12.8839	0	0	0	0	0	0	15.2873	14.6779	14.3471
LOC_Os03g63530.2	histone-like transcription factor and archaeal histone, putative, expressed	0.000138961	6.18e-07	0.00875811	0.0678	1.61e-05	0.449	1.02	1.96	0.539	13.6415	12.8781	12.8545	13.215	13.3735	13.2813	0	0	0	13.1937	13.5369	13.4428
LOC_Os03g63550.1	expressed protein	2.83e-05	0.000123305	0.0149718	0.0168	0.0613	0.531	1.4	1.16	0.548	15.0324	14.7264	14.8741	15.3883	15.4301	15.362	0	0	14.5007	14.3352	14.9413	14.6076
LOC_Os03g63730.1	RNA recognition motif containing protein, putative, expressed	2.33e-05	3.23e-06	0.00396862	0.0133	0.000652	0.321	0.892	1.13	0.434	15.5966	14.799	15.639	16.3209	15.6089	15.915	15.4563	14.9467	13.9114	14.9262	15.8254	14.9261
LOC_Os03g63950.1	plastid-specific 30S ribosomal protein 1, chloroplast precursor, putative, expressed	5.28e-07	1.74e-07	5.35e-05	1.27e-05	3.51e-07	0.00877	1.82	2.07	1.05	19.4926	20.1938	19.9699	19.9263	19.7418	19.7496	19.9668	20.4519	20.3297	20.0194	19.6096	19.7468
LOC_Os03g64050.1	receptor protein kinase, putative, expressed	3.74e-05	0.00897012	0.00522693	0.0226	0.5	0.365	2.49	1.11	1.23	14.8997	14.1236	14.1372	14.6974	14.7107	14.4315	13.5445	14.284	13.8841	0	13.8593	13.8356
LOC_Os03g64110.1	WD domain, G-beta repeat domain containing protein, expressed	0.0155971	0.0255232	0.00015125	0.582	0.61	0.0294	0.425	0.382	0.885	17.7032	16.5494	16.953	13.1564	17.5354	17.4636	16.7381	18.2645	16.4702	15.9602	18.0042	17.0989
LOC_Os03g64300.1	THION30 - Plant thionin family protein precursor, expressed	7.15e-12	0.421541	2.58e-05	3.25e-14	0.806	0.00284	-5.18	-0.102	0.94	15.3038	15.2947	14.5653	15.4565	17.064	15.0801	17.2935	17.3517	16.4783	17.0649	15.9728	16.9764
LOC_Os03g64320.1	expressed protein	0.000172465	2.33e-06	0.00671612	0.0799	0.00034	0.406	1.59	2.72	0.915	18.0165	17.294	18.7524	18.6317	19.4501	18.8904	19.0611	19.0397	18.9171	18.2874	19.0883	18.8486
LOC_Os04g02000.1	zinc finger family protein, putative, expressed	4.42e-05	0.025195	0.0117383	0.0266	0.609	0.495	-1.86	-0.686	-0.806	19.1686	19.258	19.1468	19.215	19.1861	19.1829	19.5951	19.7445	19.4355	19.9357	19.9563	20.031
LOC_Os04g02150.2	tRNA methyltransferase, putative, expressed	3.99e-06	2e-06	5.39e-05	0.00109	0.000253	0.00886	-2.34	-2.54	-1.7	14.4322	15.6152	14.2453	0	0	14.7942	13.4983	0	0	14.1754	0	12.5437
LOC_Os04g02200.1	retrotransposon protein, putative, unclassified, expressed	0.000123232	5.47e-06	0.00336905	0.0621	0.00163	0.295	1.41	2.07	0.871	24.0051	24.4263	24.8634	24.6664	24.411	24.6579	25.1792	25.1256	24.8833	24.2048	24.1038	24.0203
LOC_Os04g02870.2	RNA recognition motif containing protein, putative, expressed	3.54e-06	1.34e-06	1.27e-06	0.000892	0.000107	3.19e-06	-2.15	-2.41	-2.42	15.9745	16.4638	15.5042	13.9102	16.8046	0	15.9339	15.4079	14.2725	0	15.8874	15.6566
LOC_Os04g06770.2	argonaute, putative, expressed	3.63e-10	7.36e-11	4.28e-09	3.25e-14	2.01e-14	1.82e-13	-2.13	-2.54	-1.62	15.9837	16.0502	16.2406	14.6393	15.161	14.9947	15.1071	15.2907	14.5392	14.425	14.5968	14.2865
LOC_Os04g16680.1	fructose-1,6-bisphosphatase, putative, expressed	0.00129903	2.8e-05	0.000109059	0.273	0.0146	0.0203	-0.574	-0.964	-0.811	16.8694	16.4211	16.543	16.571	16.645	17.2656	17.1513	18.0478	15.9142	16.6257	15.8403	16.6157
LOC_Os04g17050.1	glutaredoxin family protein, expressed	1.9e-05	0.000995604	0.005667	0.0104	0.228	0.379	1.11	0.657	0.497	16.0707	15.5198	14.9465	16.1181	16.3115	15.3891	12.921	16.1364	15.4826	15.3568	15.4673	15.4827
LOC_Os04g18090.1	histone H1, putative, expressed	7.93e-08	9.44e-09	2.15e-06	1.89e-08	2e-13	1.47e-05	1.88	2.39	1.29	16.7112	16.8369	16.8554	0	0	0	0	16.78	0	0	0	16.6058
LOC_Os04g23830.1	exonuclease, putative, expressed	1.43e-06	9.76e-06	5.38e-06	0.000148	0.00397	0.000149	-5.41	-4.31	-4.63	15.6995	15.4915	15.5862	15.6634	15.941	0	10.4865	9.20876	13.9903	0	0	0
LOC_Os04g24140.1	ribose-5-phosphate isomerase A, putative, expressed	5.91e-05	0.715633	0.76295	0.0342	0.833	0.88	-2.98	0.161	-0.133	18.5794	17.9679	17.9947	17.8101	17.4499	17.1997	17.7534	17.9381	17.9534	16.1153	17.8835	18.0627
LOC_Os04g26910.1	oxidoreductase, aldo/keto reductase family protein, putative, expressed	5.16e-09	0.00042987	0.801187	3.25e-14	0.143	0.882	-2.51	-0.65	-0.0315	15.8724	15.7206	15.7339	14.1905	16.0896	16.4987	16.2009	16.1291	14.5915	17.2281	17.128	16.6501
LOC_Os04g27980.1	glycosyl hydrolase, putative, expressed	1.26e-05	2.52e-07	6.74e-05	0.00633	1.17e-06	0.0118	-1.45	-2.29	-1.18	18.4841	18.5575	18.3015	17.9286	18.4458	18.2899	18.3591	18.2378	18.5549	17.7423	18.3187	17.9675
LOC_Os04g28090.1	MYB family transcription factor, putative, expressed	1.51e-06	7.63e-08	0.00553758	0.000164	1.61e-08	0.375	0.935	1.32	0.31	16.3295	12.8144	11.4647	16.6496	15.5964	15.1449	0	15.2845	15.0412	13.1128	15.2223	0
LOC_Os04g28990.1	dehydrogenase, putative, expressed	4.02e-05	8.84e-06	0.00191596	0.0244	0.00344	0.217	0.867	1.04	0.509	16.3739	12.4199	16.5803	16.9255	16.9579	17.2709	16.4428	15.9601	16.2967	17.1729	15.8245	17.2087
LOC_Os04g30430.1	nuclear transport factor 2, putative, expressed	4.64e-05	0.00409426	0.00191528	0.0278	0.405	0.217	-1.66	-0.875	-0.99	22.1327	22.0886	22.2554	21.8855	21.9358	22.0075	22.2003	22.3241	22.3715	22.1751	21.9704	22.2636
LOC_Os04g30890.1	MYB family transcription factor, putative, expressed	3.69e-06	5.3e-05	0.0812546	0.000959	0.029	0.732	1.17	0.847	0.235	20.7792	20.4236	20.6378	20.0894	20.1322	20.1534	19.8548	20.1191	20.0309	20.2269	20.1938	20.291
LOC_Os04g30910.2	SAM domain family protein, expressed	3.78e-05	9.68e-06	0.00512522	0.0229	0.00392	0.362	3.72	4.4	1.84	17.5893	17.8736	18.0883	18.4433	17.8686	17.451	18.3162	18.3375	17.819	17.575	16.6642	17.7349
LOC_Os04g32330.2	dihydrolipoyllysine-residue succinyltransferase component of 2-oxoglutarate dehydrogenase complex, mitochondrial precursor, putative, expressed	1.12e-05	0.00112619	0.0114121	0.00541	0.242	0.49	0.744	0.404	0.274	17.2671	17.1083	17.1184	17.5127	17.7278	17.8461	17.3075	17.6399	17.5225	17.4642	17.873	17.4247
LOC_Os04g32710.1	40S ribosomal protein S27, putative, expressed	0.000435326	0.00158342	3.57e-05	0.147	0.284	0.00479	-0.846	-0.7	-1.18	0	16.0013	14.9617	13.2446	14.2508	14.3934	0	14.3522	14.6218	15.0233	15.6396	14.7803
LOC_Os04g34600.1	abscisic stress-ripening, putative, expressed	2.36e-07	0.144532	0.011254	1.12e-06	0.745	0.488	-3.6	-0.427	0.847	15.8969	16.1571	15.8867	15.8396	15.5414	15.7792	15.7522	15.3773	15.6468	15.2662	15.1903	15.51
LOC_Os04g35920.2	nonsense-mediated decay UPF3, putative, expressed	3.4e-07	2.21e-07	0.000101442	3.6e-06	7.83e-07	0.0187	2.18	2.29	1.1	14.5688	18.3636	16.512	13.5493	19.3536	17.8557	18.9875	19.6377	19.1185	19.4896	19.5782	19.5236
LOC_Os04g36890.1	peptidyl-prolyl cis-trans isomerase, FKBP-type, putative, expressed	1.74e-05	1.92e-07	0.000461725	0.0094	4.9e-07	0.0835	0.896	1.52	0.585	17.0212	0	16.7336	0	14.5205	15.8607	16.0344	16.4839	0	15.9429	16.8074	16.3883
LOC_Os04g38600.3	glyceraldehyde-3-phosphate dehydrogenase, putative, expressed	2.18e-08	5.97e-08	1.57e-05	3.63e-11	5.65e-09	0.00128	1.33	1.19	0.621	14.9262	15.3396	15.7063	15.4115	15.1649	15.327	15.9486	16.1469	16.0299	14.0955	14.3294	14.5323
LOC_Os04g38750.1	plastid-specific 30S ribosomal protein 3, chloroplast precursor, putative, expressed	0.000519806	2.25e-05	0.000371581	0.165	0.0113	0.0695	-0.659	-0.994	-0.69	15.5764	14.7797	14.7711	16.4968	16.7404	16.6693	17.1327	17.0435	16.65	17.5752	17.3465	17.8004
LOC_Os04g38870.5	14-3-3 protein, putative, expressed	0.000135555	2.39e-05	0.0258013	0.0666	0.0121	0.606	-0.713	-0.889	-0.302	19.8078	19.647	20.5317	18.8683	19.4736	18.5704	20.0077	19.9504	0	19.4425	20.1706	14.6098
LOC_Os04g38960.1	expressed protein	0.00488446	0.00288062	0.000221945	0.447	0.36	0.0433	2.4	2.62	3.82	16.7382	17.8494	17.4425	19.54	19.7054	19.697	17.7285	18.1329	18.4053	18.5093	18.1004	18.2924
LOC_Os04g39040.1	UBA and UBX domain-containing protein, putative, expressed	0.626652	6.55e-06	0.000102173	0.84	0.00215	0.0188	-0.162	2.95	2.09	19.0369	19.7681	19.0944	18.9057	19.4537	18.761	19.273	19.7506	19.2429	18.4725	17.3256	17.7657
LOC_Os04g39700.1	60S ribosomal protein L6, putative, expressed	3.47e-07	6.37e-08	4.47e-06	3.83e-06	7.51e-09	9.32e-05	-1.68	-2.04	-1.25	16.4076	16.3412	16.7081	16.048	16.6018	12.0955	16.7004	16.8213	14.4497	16.8562	17.2513	17.4393
LOC_Os04g40040.1	copper methylamine oxidase precursor, putative, expressed	6.57e-05	1.05e-05	0.0123239	0.0374	0.00441	0.502	0.745	0.935	0.337	0	12.1693	13.933	0	0	0	12.7627	13.1582	14.5745	16.4615	16.9662	13.8952
LOC_Os04g40320.1	expressed protein	6.99e-09	2.78e-09	0.000367039	3.25e-14	2.01e-14	0.0687	5.36	5.93	1.47	18.2956	18.5201	17.8753	15.2504	18.1832	18.6044	19.0745	19.0872	17.916	18.7166	17.6847	18.8849
LOC_Os04g40950.1	glyceraldehyde-3-phosphate dehydrogenase, putative, expressed	9.84e-06	4.93e-05	0.000300608	0.00455	0.027	0.0576	0.84	0.689	0.543	21.8054	21.7478	21.9042	21.539	21.5478	21.5656	21.5855	21.6201	21.3836	20.6363	20.756	20.7798
LOC_Os04g41260.1	amine oxidase, flavin-containing, domain containing protein, expressed	1.44e-07	1.72e-07	1.62e-05	1.99e-07	3.41e-07	0.00135	1.82	1.78	1.05	20.9881	20.7582	20.8703	21.0715	20.9121	21.0634	21.1208	21.0907	21.1608	21.2517	21.3156	21.469
LOC_Os04g42140.1	eukaryotic initiation factor iso-4F subunit p82-34, putative, expressed	0.00259684	3.17e-06	0.00260719	0.364	0.00063	0.256	0.349	0.85	0.349	12.9173	14.5169	11.9123	13.6522	15.2185	15.0144	0	11.088	0	0	12.5349	11.5325
LOC_Os04g42320.1	AT hook motif family protein, expressed	2.29e-09	1.03e-10	3e-07	3.25e-14	2.01e-14	1.41e-08	1.9	2.67	1.1	21.9704	21.7283	21.8462	21.7326	21.7742	21.5976	21.9951	22.0883	22.2765	22.346	22.5214	22.4281
LOC_Os04g44610.1	white-brown complex homolog protein 11, putative, expressed	0.0378331	0.00136503	0.000183905	0.666	0.266	0.036	-1.12	-2.08	-2.77	19.2821	19.3147	19.0223	19.0488	19.2745	19.2312	19.6322	18.349	19.9619	20.1091	19.8598	19.7312
LOC_Os04g45070.1	remorin, putative, expressed	2.24e-05	2.07e-05	0.404944	0.0127	0.0103	0.847	0.993	1	0.11	17.4589	15.9297	16.5419	19.1193	19.3928	19.0898	16.0885	16.0695	16.8542	16.3781	16.422	16.5555
LOC_Os04g45490.1	elongation factor, putative, expressed	0.00231258	0.00153236	1.41e-05	0.349	0.28	0.00106	-0.754	-0.804	-1.51	20.149	20.191	19.9403	19.7413	19.7948	19.6485	19.9132	19.7248	19.9804	19.8524	19.9175	19.7632
LOC_Os04g45670.1	src homology-3 domain protein 3, putative, expressed	0.000931525	6.47e-08	1.13e-05	0.232	7.99e-09	0.00071	0.535	1.74	0.955	16.7102	16.955	17.8617	15.9445	17.1999	14.1887	15.7286	15.5563	14.2802	15.5205	15.725	14.2228
LOC_Os04g45930.3	RNA recognition motif containing protein, expressed	0.000805509	0.00261865	0.00025577	0.214	0.348	0.0496	-0.726	-0.606	-0.853	15.0617	14.5553	15.5344	0	13.8767	13.3102	14.7203	13.9063	14.3154	14.5305	14.4042	14.0898
LOC_Os04g46620.1	T-complex protein, putative, expressed	8.95e-05	1.85e-05	0.00142098	0.0484	0.00905	0.185	0.857	1.05	0.583	16.3188	16.224	15.4831	15.936	16.3227	16.2384	16.3807	16.8283	0	16.6365	16.5912	16.201
LOC_Os04g47520.3	growth regulator related protein, putative, expressed	0.02108	2.01e-05	0.751284	0.613	0.00997	0.879	-1.13	-3.24	-0.133	16.5803	17.4817	17.2344	15.6099	16.888	16.9673	17.5667	13.2576	17.6251	17.6662	16.7796	15.8184
LOC_Os04g47870.2	PINHEAD, putative, expressed	0.000535726	3.42e-05	0.00164079	0.168	0.0184	0.2	-0.703	-1.01	-0.596	0	10.6908	11.082	0	12.8552	0	0	0	15.8086	0	13.4568	13.1923
LOC_Os04g50204.1	protein transport protein-related, putative, expressed	0.209517	8.78e-08	0.00891717	0.784	2.88e-08	0.452	0.12	1.34	0.294	15.7998	15.1324	15.3134	15.239	15.1057	15.2022	15.3677	15.4948	15.7359	0	14.8784	14.9671
LOC_Os04g50990.1	L11 domain containing ribosomal protein, putative, expressed	3.82e-05	1.11e-05	0.000102933	0.0231	0.00471	0.0189	1.87	2.18	1.65	17.9793	15.6853	17.1205	16.8903	16.8304	16.7554	18.1346	0	16.1613	17.2112	14.8943	16.5362
LOC_Os04g51120.3	ENTH domain containing protein, expressed	0.00305959	4.04e-05	0.562296	0.386	0.022	0.864	0.522	0.959	0.0788	19.7984	19.5391	19.7586	19.6068	19.4689	19.4787	19.8403	19.6933	20.0915	20.4036	19.9529	19.5998
LOC_Os04g51900.1	expressed protein	0.0731975	7.94e-05	0.12342	0.717	0.042	0.768	-0.335	1.11	0.281	21.7433	21.5068	21.6989	21.8878	21.6339	21.8928	21.8002	21.7074	22.0527	21.4839	21.5775	21.6255
LOC_Os04g51960.1	expressed protein	1.31e-06	8.56e-09	0.000126345	0.000124	9.41e-14	0.0241	1.22	2.15	0.696	21.9854	21.5105	22.2423	22.2232	21.7275	22.1587	22.7875	22.4594	22.933	22.6081	22.7528	22.876
LOC_Os04g52130.1	coproporphyrinogen III oxidase, chloroplast precursor, putative, expressed	0.000345877	9.08e-05	0.0265731	0.127	0.0473	0.61	-1.39	-1.66	-0.665	19.181	19.7266	19.4672	19.1132	19.2027	19.5681	18.9997	19.1352	18.6096	18.3369	18.4753	18.3851
LOC_Os04g52960.1	nucleolin, putative, expressed	2.36e-05	1.11e-06	1.42e-05	0.0136	7.1e-05	0.00108	0.853	1.23	0.908	16.4744	15.8882	16.8391	16.4229	16.5785	15.9769	16.4859	16.1795	16.6124	16.1229	15.7071	16.0884
LOC_Os04g53230.1	aminomethyltransferase, putative, expressed	1.71e-06	1.15e-05	6.29e-05	0.000214	0.00497	0.0108	1.11	0.885	0.717	14.655	14.6375	14.7327	14.9744	14.6471	15.0918	15.0851	15.0238	15.5007	14.8641	13.2465	15.0052
LOC_Os04g54440.3	RNA binding protein, putative, expressed	2.39e-06	1.44e-06	1.44e-05	0.000422	0.000127	0.00111	-1.27	-1.35	-1.02	14.767	15.3118	13.4292	0	14.6449	15.0814	15.1486	14.9188	14.0428	15.0918	15.0186	13.7061
LOC_Os04g55220.1	C2 domain containing protein, expressed	1.84e-05	1.15e-05	0.00268679	0.0101	0.00495	0.26	0.859	0.91	0.434	18.8139	18.579	17.925	18.8863	18.6602	18.4871	18.9154	18.6617	19.0645	19.1331	19.2256	19.1433
LOC_Os04g55520.1	AP2 domain containing protein, expressed	5.1e-05	5.81e-07	0.00172001	0.0303	1.37e-05	0.205	-1.03	-1.77	-0.636	17.9671	17.929	18.1321	17.9778	17.9077	18.1395	18.9312	18.3903	17.9384	17.7977	17.9531	18.0916
LOC_Os04g56350.1	nucleolar protein,Nop52 containing protein, expressed	2.05e-05	6.65e-05	0.101055	0.0115	0.0359	0.751	1	0.865	0.23	18.9675	18.4165	18.9624	19.0015	18.2418	19.1353	19.2897	19.3908	19.3301	17.4929	17.3695	18.6732
LOC_Os04g56400.1	glutamine synthetase, catalytic domain containing protein, expressed	5.98e-05	3.32e-07	2.15e-06	0.0345	2.81e-06	1.47e-05	-0.612	-1.14	-0.917	17.5249	17.643	16.9926	17.4975	17.5074	12.6121	15.947	15.5559	15.0973	13.7532	15.3379	11.8884
LOC_Os04g56590.1	ATP/GTP binding protein, putative, expressed	0.0206732	7.22e-05	0.0152671	0.611	0.0386	0.534	-0.315	-0.767	-0.336	17.2337	17.4287	17.4034	17.7381	18.0595	17.5421	18.1451	18.1836	18.2584	17.735	17.3385	17.5404
LOC_Os04g56720.1	RCC2, putative, expressed	1.18e-06	4.49e-08	1.61e-07	9.92e-05	1.48e-09	7.91e-10	-0.919	-1.33	-1.15	18.0535	18.563	18.1863	17.8875	18.0185	17.4704	18.0912	18.3547	16.3316	16.1231	18.3538	17.5056
LOC_Os04g57610.3	auxin response factor, putative, expressed	0.000739896	7.41e-06	4.15e-06	0.204	0.00263	7.75e-05	-0.578	1.05	1.13	21.9748	22.0588	22.0859	21.6509	21.6954	21.7645	21.9025	22.0502	21.9392	21.906	21.8496	21.9395
LOC_Os04g57810.2	GA18008-PA, putative, expressed	2.31e-06	0.129464	0.835097	0.000394	0.738	0.884	-2.56	-0.413	-0.0531	16.2045	17.9529	18.1824	17.6626	17.7455	17.5865	18.1969	18.0717	18.4031	18.8539	18.685	18.6962
LOC_Os04g58640.1	cleavage and polyadenylation specificity factor subunit 5, putative, expressed	1.28e-05	0.00059954	5.98e-05	0.00645	0.172	0.0102	-0.95	-0.576	-0.785	17.5076	17.0901	17.0999	17.5087	17.7603	17.8048	17.6317	18.1403	17.6879	18.2017	18.6009	18.0925
LOC_Os04g58830.1	ribosome biogenesis regulatory protein, putative, expressed	2.58e-08	1.03e-09	7.04e-06	8.97e-11	2.01e-14	0.000273	1.58	2.25	0.826	16.3077	17.121	17.3508	17.795	17.9597	17.6614	18.5957	17.9739	18.3265	18.3337	18.3806	18.5248
LOC_Os04g59200.1	peroxidase precursor, putative, expressed	0.0129907	0.00331716	0.000190868	0.563	0.378	0.0373	-0.326	-0.417	-0.635	15.5183	14.6185	15.986	15.9442	15.8758	15.8797	15.6259	15.878	16.0023	14.9695	15.5382	0
LOC_Os04g59494.1	transportin-2, putative, expressed	2.45e-06	3.99e-08	0.0246382	0.000444	8.36e-10	0.6	1.33	2.12	0.347	16.8894	17.5603	16.6202	17.3665	16.5917	16.7169	16.4734	16.978	17.1951	17.5156	17.4637	17.9907
LOC_Os05g01050.3	DNA-binding protein-related, putative, expressed	0.000138247	1.5e-05	0.0370348	0.0676	0.00703	0.651	0.974	1.29	0.38	14.6988	15.1336	15.503	15.5339	16.0868	15.6971	15.3333	15.6631	15.0273	14.8312	15.2864	15.3815
LOC_Os05g01820.1	cytochrome b5-like Heme/Steroid binding domain containing protein, expressed	2.45e-05	2.38e-05	4.44e-06	0.0142	0.0121	9.18e-05	0.872	0.875	1.07	16.6161	16.5352	16.4903	15.8483	16.0821	15.6783	13.3699	0	14.262	15.15	15.4323	11.0679
LOC_Os05g02400.1	RNA recognition motif containing protein, expressed	0.00052947	7.62e-05	0.0292841	0.167	0.0405	0.622	-2.56	-3.32	1.27	23.8064	23.5204	23.7121	23.2956	23.128	23.2097	23.1958	22.7681	23.1597	22.2369	22.3077	22.4651
LOC_Os05g02680.1	nuclear factor related to kappa-B-binding protein, related, putative, expressed	0.00223742	3.7e-05	0.0464913	0.345	0.0201	0.676	3	5.29	1.64	16.2581	15.2133	16.0997	15.6144	15.2088	12.2428	0	14.9794	0	14.9298	12.6223	0
LOC_Os05g02820.1	protein transport protein-related, putative, expressed	3.92e-05	1.37e-06	0.0115374	0.0237	0.000114	0.492	0.852	1.28	0.365	15.0838	15.97	15.1327	16.2258	12.7826	16.3864	16.8238	16.5712	15.4094	17.8139	17.7902	18.0675
LOC_Os05g03190.1	IQ calmodulin-binding motif domain containing protein, expressed	1.85e-06	2.8e-06	0.0273169	0.00025	0.000495	0.614	1.5	1.42	0.369	23.6205	23.6075	23.822	23.4461	23.3379	23.3861	23.6334	23.464	23.6336	22.8904	22.8289	22.9805
LOC_Os05g04850.2	RNA recognition motif containing protein, putative, expressed	8.9e-06	0.0279859	3.69e-05	0.00394	0.619	0.00506	-1.04	-0.308	-0.874	15.0737	16.9221	16.8896	16.2078	17.5265	18.6001	18.6544	19.4862	19.5502	19.2727	19.5253	19.7578
LOC_Os05g05660.1	PWWP domain containing protein, expressed	1.17e-06	1.64e-06	0.00171351	9.69e-05	0.000165	0.204	1.25	1.2	0.489	17.1077	17.5175	17.1574	17.1974	16.9523	17.2213	17.1407	16.1926	16.9106	17.175	16.8148	17.3341
LOC_Os05g05670.1	1-aminocyclopropane-1-carboxylate oxidase, putative, expressed	1.42e-05	3.6e-06	0.000117065	0.00732	0.000795	0.022	1.28	1.5	0.977	15.89	15.9009	15.8953	15.5704	15.4892	15.5413	15.0905	14.7364	14.9726	13.9236	14.1137	13.9128
LOC_Os05g05830.1	bifunctional protein folD, putative, expressed	3.07e-05	0.00210069	7.14e-05	0.0184	0.32	0.0126	0.626	0.35	0.562	16.7543	15.7714	16.299	18.9894	19.3929	17.6702	17.1143	16.0991	17.6284	18.3803	17.8238	15.3631
LOC_Os05g06350.1	importin subunit alpha, putative, expressed	5.29e-05	2.1e-06	0.00447589	0.0312	0.000277	0.34	0.606	0.897	0.321	16.6329	16.8036	16.6284	16.8662	17.427	16.8921	17.4108	17.2788	17.6688	19.7742	19.2376	19.4891
LOC_Os05g06970.1	peroxidase precursor, putative, expressed	3.34e-05	1.13e-05	0.0199615	0.0202	0.00485	0.572	-0.988	-1.13	-0.371	15.6231	15.5036	15.3225	0	0	0	14.9923	14.7313	14.9292	15.1006	15.5769	15.4322
LOC_Os05g07730.1	retrotransposon protein, putative, unclassified, expressed	1.44e-05	0.160988	0.309762	0.00748	0.751	0.831	-5.37	-0.986	0.695	17.692	16.0444	15.0852	16.2824	17.3342	15.0101	15.4304	15.3931	15.5311	16.3909	17.308	17.4248
LOC_Os05g08360.1	rRNA 2-O-methyltransferase fibrillarin 2, putative, expressed	2.4e-06	4.16e-07	0.000608164	0.000424	5.42e-06	0.104	0.907	1.11	0.449	18.988	18.9032	19.2484	18.9893	19.4775	19.2066	19.2848	19.3876	19.5302	18.5983	18.5374	18.7058
LOC_Os05g08990.1	glutaminyl-tRNA synthetase, putative, expressed	0.000343587	1.5e-05	0.00033221	0.126	0.00702	0.0629	-0.718	-1.07	-0.721	15.1222	14.5778	14.8999	0	0	14.4162	15.3214	12.485	15.2276	0	0	0
LOC_Os05g16630.2	thioredoxin domain-containing protein 9, putative, expressed	9.64e-07	0.0777218	0.179226	6.18e-05	0.703	0.796	-4.1	-0.711	-0.521	18.499	18.1808	18.2938	18.4354	18.6968	18.4542	18.4794	18.3806	18.5899	17.9249	17.9346	18.1867
LOC_Os05g22260.1	crooked neck, putative, expressed	1.9e-06	2.35e-08	5.01e-05	0.000263	5.18e-11	0.00801	1.1	1.81	0.737	0	0	16.6248	0	0	12.3177	13.9852	14.476	13.3828	18.5426	19.2551	16.7864
LOC_Os05g22614.1	PTAC16, putative, expressed	5.4e-07	2.09e-07	0.00605142	1.35e-05	6.57e-07	0.389	1.37	1.53	0.398	19.5353	19.5672	19.5006	19.1877	19.1013	18.971	20.371	19.9453	20.484	20.151	20.1231	19.8086
LOC_Os05g22940.1	acetyl-CoA carboxylase, putative, expressed	3.31e-11	2.2e-09	0.00136017	3.25e-14	2.01e-14	0.18	4.08	2.57	0.512	19.7832	19.5496	19.8738	19.5592	19.3769	20.181	19.2924	19.702	19.6045	20.4058	19.3366	20.6472
LOC_Os05g22970.1	glyoxalase family protein, putative, expressed	9.12e-05	0.000290559	0.542499	0.0492	0.114	0.862	-4.7	-4.03	0.451	16.3736	16.08	16.1065	16.1818	17.09	16.853	15.8962	16.3715	0	16.544	16.5359	0
LOC_Os05g24160.2	double-stranded RNA binding motif containing protein, expressed	0.00305118	9.88e-06	0.00120216	0.386	0.00404	0.167	-0.404	-0.882	-0.468	14.5267	18.2189	16.5824	17.0472	17.7871	16.2893	17.2095	16.561	15.9876	18.328	17.3028	17.3485
LOC_Os05g24601.2	coatomer subunit delta, putative, expressed	3.67e-05	0.00403004	0.79702	0.0223	0.403	0.882	-0.862	0.443	-0.0308	16.3627	16.3104	15.7464	15.5322	16.7988	14.4936	12.6147	16.2843	15.9122	16.7982	16.5971	16.718
LOC_Os05g28280.1	peptidase, M24 family protein, putative, expressed	5.31e-08	1.01e-07	3.74e-06	3.43e-09	5.03e-08	5.95e-05	-1.33	-1.24	-0.817	0	0	16.6785	0	0	0	0	14.699	13.0453	13.4086	14.1066	0
LOC_Os05g28740.1	universal stress protein domain containing protein, putative, expressed	6.92e-09	0.00122695	2.11e-05	3.25e-14	0.253	0.00206	-1.89	0.434	0.749	17.7276	18.858	18.8895	18.6563	18.6501	18.7729	19.6222	19.3273	19.0932	20.193	20.3661	20.194
LOC_Os05g28940.1	GTP-binding protein, putative, expressed	7.05e-06	1.7e-05	5.98e-05	0.00278	0.00817	0.0101	1.02	0.916	0.783	20.5453	20.5283	20.6971	20.497	20.6466	20.5668	20.7062	20.8574	20.8409	20.669	20.63	20.7729
LOC_Os05g30140.2	RNA recognition motif containing protein, expressed	3.85e-06	1.6e-06	3.03e-06	0.00103	0.000159	3.58e-05	-1.97	-2.18	-2.03	11.0057	12.9702	0	14.1859	16.907	14.4639	0	0	0	13.337	0	12.0866
LOC_Os05g30420.1	expressed protein	6.05e-05	5.41e-06	0.000380618	0.0348	0.0016	0.0709	1.94	2.61	1.52	14.9656	15.6628	15.6835	15.5561	15.6944	15.8034	15.0484	15.6568	15.4352	14.7026	14.6974	14.0624
LOC_Os05g31000.1	nascent polypeptide-associated complex subunit alpha, putative, expressed	0.00061648	8.75e-06	0.443515	0.183	0.00339	0.852	-0.481	0.834	-0.0757	15.068	15.9718	0	14.863	14.7972	14.6028	16.0551	14.9478	14.7259	11.9379	14.4904	14.3906
LOC_Os05g31140.3	glycosyl hydrolases family 17, putative, expressed	5.83e-05	2.28e-06	0.00023163	0.0338	0.000328	0.0451	-0.729	-1.08	-0.608	16.5075	15.9215	16.3102	15.7217	15.797	11.7553	15.8504	15.9618	0	15.6626	16.1629	16.1589
LOC_Os05g32590.1	methyltransferase, putative, expressed	1.53e-05	0.0113868	0.0151805	0.008	0.527	0.533	-2.98	-1.14	1.08	15.3925	15.042	14.5335	16.8894	16.5949	16.7184	0	14.7768	15.3348	17.358	17.4056	17.2017
LOC_Os05g35710.1	coiled-coil domain-containing protein 47 precursor, putative, expressed	5.15e-05	0.000131731	0.00318872	0.0305	0.0646	0.286	0.751	0.666	0.419	18.122	17.8861	18.0046	18.0146	17.6326	18.081	17.7264	17.9778	18.0268	17.5025	16.8805	18.1413
LOC_Os05g38570.1	riboflavin biosynthesis protein ribAB, chloroplast precursor, putative, expressed	5.13e-05	0.0732708	0.204029	0.0304	0.698	0.805	1.34	0.382	0.258	20.2378	20.2301	20.2011	20.1011	20.0988	20.1593	20.567	20.4776	20.5069	20.8643	20.8122	20.9519
LOC_Os05g38810.1	PWWP domain containing protein, expressed	0.000683887	5.74e-05	0.0177125	0.195	0.0313	0.555	-1.12	-1.56	-0.642	14.8941	14.8526	14.6927	15.2157	15.1839	15.2401	15.4783	15.7805	15.806	15.8265	15.7959	15.8706
LOC_Os05g39610.2	exo70 exocyst complex subunit domain containing protein, expressed	0.00166662	0.00134646	0.000247976	0.306	0.264	0.0481	-0.965	0.997	1.27	16.9998	17.5192	16.9485	16.8654	17.2462	16.5222	17.7826	17.3623	17.1425	16.9972	16.7891	16.9193
LOC_Os05g42350.1	ferredoxin--nitrite reductase, putative, expressed	8.59e-06	2.62e-05	0.0193795	0.00373	0.0135	0.568	-0.995	-0.868	-0.318	17.6824	17.6833	17.616	17.8353	17.8171	17.4151	18.3675	18.6117	18.4924	17.8973	17.8343	18.2296
LOC_Os05g43650.1	expressed protein	3.62e-08	1.63e-07	1.64e-05	5.38e-10	2.87e-07	0.00137	1.88	1.59	0.925	17.4647	17.8038	17.4327	17.0999	17.0318	17.4473	16.5288	15.2807	16.7182	16.2706	14.7137	13.5609
LOC_Os05g45830.1	expressed protein	0.000437846	5.24e-06	0.0129672	0.147	0.00152	0.51	0.932	1.64	0.536	19.3893	19.5422	19.703	19.202	19.1221	19.4038	19.4091	19.4281	19.2375	19.4569	19.2153	19.5244
LOC_Os05g46230.1	NAP domain containing protein, putative, expressed	2.5e-06	6.23e-07	7.8e-05	0.000461	1.65e-05	0.0139	-0.87	-1.02	-0.571	20.1332	19.9981	20.1714	20.0264	20.0275	20.257	20.2386	19.8363	20.0698	20.3881	20.3321	20.4123
LOC_Os05g46270.1	FEN1A - Putative flap endonuclease protein, expressed	1.41e-08	2.76e-09	0.000746161	2.67e-12	2.01e-14	0.121	1.84	2.2	0.492	0	0	0	14.4551	15.0523	15.0925	14.6385	15.1219	15.3567	0	17.1783	17.4851
LOC_Os05g46430.1	60S ribosomal protein L28-1, putative, expressed	1.41e-05	1.56e-06	0.42822	0.00724	0.00015	0.85	1.79	2.32	0.178	18.2366	18.3184	18.8331	19.3593	19.2921	19.5055	18.4617	18.38	18.4931	18.3333	18.3107	18.5961
LOC_Os05g46490.2	mov34 family protein, putative, expressed	8.17e-06	7.64e-06	0.000418535	0.00346	0.00276	0.0769	6.07	6.12	3.66	18.8948	18.5398	18.6319	18.2707	18.4965	18.4452	18.0411	18.241	18.7441	18.6378	18.7301	18.7669
LOC_Os05g46780.1	transposon protein, putative, CACTA, En/Spm sub-class, expressed	0.00749495	2.95e-06	6.86e-08	0.5	0.000546	5.57e-12	-0.364	1.07	-1.65	12.1871	14.0358	15.7988	13.8243	14.1608	14.7636	13.3493	13.8039	0	0	15.2272	14.2079
LOC_Os05g47850.1	chloroplastic group IIA intron splicing facilitator CRS1, chloroplast precursor, putative, expressed	6.81e-05	3.67e-05	0.00793777	0.0385	0.0199	0.433	0.861	0.931	0.425	17.4493	17.9165	18.1537	16.5417	16.2105	13.4288	13.8607	13.147	14.9636	14.8174	14.7549	13.705
LOC_Os05g48422.1	60S ribosomal protein-related, putative, expressed	9.43e-06	3.89e-07	0.00613768	0.00428	4.49e-06	0.392	0.913	1.33	0.369	17.0749	17.0501	17.1145	16.9771	17.1401	17.1321	17.3313	17.2669	16.5788	17.2206	16.7647	17.0474
LOC_Os05g48500.3	expressed protein	1.53e-06	0.557556	0.737045	0.000169	0.82	0.878	-2.7	-0.152	0.0863	17.2082	17.2123	17.6024	16.7675	16.7012	16.7026	17.0895	17.7215	17.3453	17.0387	17.0283	16.4176
LOC_Os05g48510.1	phenylalanyl-tRNA synthetase beta chain, putative, expressed	5.38e-05	1.56e-06	0.0028113	0.0317	0.00015	0.267	0.756	1.16	0.433	16.8833	18.6616	18.3658	18.226	14.4966	18.2216	17.7178	0	15.8896	15.7821	15.7739	15.838
LOC_Os05g48630.2	expressed protein	0.00192613	0.00190628	9.6e-05	0.325	0.308	0.0176	-1.46	-1.47	-2.23	17.8083	18.1632	17.5097	17.6962	17.6192	17.8046	17.7258	18.2163	17.9376	18.2879	17.7856	17.8154
LOC_Os05g48960.4	splicing factor U2AF, putative, expressed	5.28e-06	1.45e-06	7.94e-06	0.00174	0.000129	0.000352	-1.01	-1.18	-0.965	18.4896	18.5745	18.6279	18.141	18.3082	18.3844	18.6282	18.5402	18.8545	18.8991	19.4235	19.097
LOC_Os05g49030.1	60S ribosomal protein L18a, putative, expressed	0.000672269	3.96e-05	0.00097974	0.193	0.0216	0.146	-0.675	-0.986	-0.639	18.6757	18.9622	18.6498	18.006	18.2878	17.9997	17.5971	17.1454	18.2575	18.8074	18.8823	18.8895
LOC_Os05g49050.1	CobW/P47K family protein, putative, expressed	0.00224124	6.42e-05	0.00147174	0.345	0.0347	0.188	-0.55	-0.906	-0.588	14.5768	14.4693	14.1567	14.9164	14.4936	15.3313	14.061	14.8097	14.8464	18.5655	18.5876	18.1922
LOC_Os05g49130.2	16S rRNA processing protein RimM containing protein, expressed	0.00376542	4.98e-05	0.000103385	0.413	0.0272	0.019	-0.705	-1.31	-1.19	19.4749	19.383	19.2123	19.0434	19.4237	19.2049	19.1818	19.1879	19.4156	19.0944	19.3751	19.3351
LOC_Os05g49180.1	protein of unknown function DUF1296 domain containing protein, expressed	5.45e-07	1.05e-07	0.00146768	1.38e-05	5.78e-08	0.188	1.31	1.58	0.479	15.0563	15.6715	15.8746	16.2312	16.2902	16.2166	16.5814	16.2277	16.4828	14.7751	16.5189	16.1147
LOC_Os05g49230.1	ribosomal RNA large subunit methyltransferase J, putative, expressed	3.89e-06	3.13e-08	0.00341756	0.00105	2.43e-10	0.297	1.06	1.84	0.425	16.6929	16.5358	16.6093	16.1694	16.3142	16.5678	16.5398	16.4795	17.2589	16.2492	15.7003	16.445
LOC_Os05g49610.1	ubiquitin carboxyl-terminal hydrolase, family 1, putative, expressed	0.00103006	1.24e-06	0.000806384	0.244	9.14e-05	0.128	-0.731	-1.72	-0.757	15.9843	15.6112	15.294	15.5373	15.4904	15.2047	15.4344	16.7304	16.0445	15.6502	15.3156	15.6796
LOC_Os05g51540.1	expressed protein	2.47e-07	2.07e-08	6.1e-06	1.29e-06	2.68e-11	0.0002	2.71	3.58	1.86	0	8.877	15.4355	0	13.016	11.9371	12.2084	10.293	11.7754	16.1409	16.3621	12.7525
LOC_Os05g51700.1	nucleoside diphosphate kinase, putative, expressed	0.00228161	0.00127545	9.76e-05	0.347	0.257	0.0179	-0.737	-0.806	-1.15	20.2532	20.2303	20.2654	19.9858	19.9415	20.3159	20.2601	20.3747	20.1883	20.157	19.9837	19.635
LOC_Os06g01390.1	acyl-coenzyme A oxidase 1.2, peroxisomal, putative, expressed	0.000272679	6.26e-05	0.0397949	0.109	0.0339	0.659	0.489	0.593	0.205	14.0658	0	13.5002	12.4543	12.756	12.2205	0	12.2451	12.8025	12.2099	12.6369	13.0518
LOC_Os06g01630.6	2-oxo acid dehydrogenases acyltransferase domain containing protein, expressed	0.000125453	9.55e-05	2.27e-05	0.0629	0.0494	0.00231	-0.822	-0.852	-1.02	17.0624	17.872	15.7987	15.7692	15.7198	16.2128	16.4929	16.298	16.3347	15.6824	15.124	15.4536
LOC_Os06g01700.1	CWC15 homolog A, putative, expressed	0.000206464	5.7e-07	0.037341	0.0907	1.31e-05	0.652	0.685	1.41	0.282	20.1346	20.1004	20.4245	19.6495	19.5408	20.0189	20.1386	20.0425	18.8648	20.1613	20.4545	20.4278
LOC_Os06g02510.3	ribosomal protein L13, putative, expressed	5.51e-06	6.37e-06	0.00310705	0.00187	0.00206	0.282	0.967	0.95	0.412	14.7726	15.4208	15.033	15.5048	15.3733	14.742	15.4837	15.083	0	14.3798	14.1443	11.6673
LOC_Os06g03530.1	pentatricopeptide, putative, expressed	0.000200221	7.69e-05	0.818311	0.0888	0.0408	0.883	-2.67	-3.02	0.106	19.2826	19.7363	20.4206	20.3947	20.2176	20.2854	21.1247	21.1513	20.5465	20.8825	20.672	20.9628
LOC_Os06g03640.1	BAG domain containing protein, expressed	0.0334176	0.00253521	0.000145102	0.655	0.344	0.0281	1.86	3.05	4.61	20.232	20.4957	20.4457	20.9832	21.0466	21.0004	20.2642	20.4666	20.1751	20.2136	20.2672	20.3244
LOC_Os06g03860.1	uncharacterized membrane protein, putative, expressed	1.2e-05	4.11e-06	0.0074734	0.00592	0.00101	0.423	0.772	0.877	0.31	20.9407	21.0606	21.1647	21.2914	21.2766	21.1584	21.3743	21.3138	21.1135	21.3713	21.5472	21.4355
LOC_Os06g03920.1	expressed protein	0.00201713	9.38e-06	0.615029	0.331	0.00375	0.869	0.704	1.45	0.086	21.759	21.58	21.6934	21.2676	21.2433	21.2464	20.9726	21.1494	21.2922	21.4467	21.4343	21.5484
LOC_Os06g04270.1	transketolase, chloroplast precursor, putative, expressed	4.5e-06	5e-07	9.96e-06	0.00133	9.12e-06	0.000563	-1.12	-1.45	-1.02	16.8412	17.7071	16.5478	18.2888	16.9573	16.7152	18.4888	16.5241	18.491	15.9602	17.5649	17.0325
LOC_Os06g04600.2	Brix domain containing protein, putative, expressed	5.1e-05	0.000265161	0.209276	0.0303	0.107	0.807	1.52	1.23	0.29	19.2291	19.132	19.2892	19.1551	19.1078	19.2571	19.7596	19.9041	19.7359	19.8373	20.1093	19.563
LOC_Os06g05660.1	NAP domain containing protein, putative, expressed	4.78e-06	5.84e-07	0.0536149	0.00146	1.39e-05	0.692	-2.91	-3.72	-0.679	18.3438	17.3349	17.4755	18.2343	17.2422	17.6426	17.6349	17.4991	17.5137	17.3416	17.3247	18.3013
LOC_Os06g05660.3	NAP domain containing protein, putative, expressed	1.07e-05	1.29e-06	0.00712266	0.00514	9.88e-05	0.416	-1.14	-1.46	-0.454	21.1197	21.1145	21.4357	21.0626	21.0395	21.1452	21.3625	21.4573	21.2167	21.0776	21.3675	21.303
LOC_Os06g05720.1	expressed protein	0.0124388	8.23e-05	0.000233899	0.558	0.0433	0.0455	0.929	2	1.74	16.7685	16.7272	16.4662	16.0183	16.6286	16.0151	16.603	16.5313	16.4406	15.6936	0	15.9614
LOC_Os06g05740.1	expressed protein	5.93e-07	4.83e-06	1.44e-06	1.73e-05	0.00133	4.67e-06	5.36	4.19	4.83	16.2066	0	16.0988	0	0	16.4705	0	15.879	16.3129	16.0103	15.9495	16.0932
LOC_Os06g07350.1	RNA-binding motif protein, putative, expressed	0.332422	1.2e-05	0.00599137	0.809	0.00523	0.388	0.114	0.948	-0.396	15.97	15.939	16.1285	15.9461	13.6661	15.5467	15.8286	16.3644	16.0223	15.4752	15.5883	15.3928
LOC_Os06g07780.2	vesicle-associated membrane protein, putative, expressed	1.93e-06	2.5e-07	0.000354882	0.000271	1.16e-06	0.0667	0.89	1.13	0.463	12.6447	15.8033	14.3586	17.0769	17.326	17.3377	14.6525	0	12.6264	14.6348	14.5179	14.7983
LOC_Os06g08480.1	CHD3-type chromatin-remodeling factor PICKLE, putative, expressed	0.0260381	8.49e-06	0.000138413	0.633	0.00324	0.0267	-0.276	-0.923	-0.651	17.5189	17.5186	17.4907	16.9499	17.072	17.0277	17.365	17.5105	16.985	16.938	17.0496	16.842
LOC_Os06g09290.1	26S protease regulatory subunit 7, putative, expressed	0.0450114	8.81e-05	0.0330846	0.68	0.046	0.637	-0.234	-0.667	-0.252	15.9283	13.5678	16.2568	15.7043	15.3126	17.3193	16.2532	0	12.17	14.0741	15.3382	14.8434
LOC_Os06g09688.1	chaperonin, putative, expressed	0.000231689	0.000947758	0.000157071	0.098	0.222	0.0306	-1.79	-1.46	-1.88	16.0256	15.9695	15.8915	16.9412	16.9768	17.0243	15.9371	0	0	16.7093	16.7254	16.7568
LOC_Os06g10430.3	protein of unknown function DUF1296 domain containing protein, expressed	3.99e-06	2.06e-06	0.00432947	0.00109	0.000267	0.335	1.2	1.3	0.467	20.2583	20.1586	20.2174	20.305	20.3851	20.3987	20.7668	20.6049	20.9188	21.1784	21.2099	21.3567
LOC_Os06g11170.2	formin-binding protein-related, putative, expressed	0.000652526	1.26e-06	0.00865913	0.19	9.45e-05	0.447	1.29	2.83	0.848	16.201	15.7465	16.0131	16.0911	15.9051	16.0097	16.4054	16.1625	17.0842	17.0344	17.1995	16.996
LOC_Os06g11430.1	GRAM domain containing protein, expressed	3.5e-05	0.983303	0.632358	0.0212	0.849	0.87	-3.36	0.00972	-0.224	13.6758	15.3672	15.4075	16.1666	15.5137	11.1171	16.8814	14.4436	15.8475	17.3764	17.625	16.5575
LOC_Os06g11620.1	RNA recognition motif containing protein, putative, expressed	5e-07	1.88e-06	0.000137803	1.1e-05	0.000221	0.0266	-1.85	-1.58	-0.934	15.6906	15.9034	0	0	0	0	0	0	0	0	15.1623	0
LOC_Os06g12260.1	N-rich protein, putative, expressed	1.62e-06	2.31e-08	0.138722	0.000189	4.81e-11	0.777	1.02	1.66	0.154	13.7349	14.4719	13.4497	0	13.445	13.1788	11.9917	0	0	13.497	13.6571	12.9713
LOC_Os06g12530.1	CS domain containing protein, putative, expressed	1.85e-06	5.79e-09	3.75e-05	0.000251	2.01e-14	0.00517	1.54	2.97	1.07	19.0533	19.1063	18.912	19.2976	19.0003	19.0679	19.2415	20.0109	19.2162	19.5634	19.6052	19.2397
LOC_Os06g13820.1	dynamin, putative, expressed	4.05e-05	5.72e-06	0.0352219	0.0245	0.00175	0.645	0.595	0.756	0.201	0	13.4546	14.8856	15.3749	0	14.7662	16.5802	16.6229	14.0013	0	14.9315	15.515
LOC_Os06g16290.1	ribosomal protein L7Ae, putative, expressed	4.87e-05	1.65e-06	0.0147219	0.029	0.000168	0.529	0.971	1.46	0.407	16.1527	16.5289	16.9159	0	0	0	0	18.742	17.2923	16.0744	15.8364	18.9607
LOC_Os06g17840.1	expressed protein	6.33e-06	6.14e-06	0.00172408	0.00234	0.00195	0.205	0.909	0.912	0.433	18.5929	20.2343	21.1332	19.9103	19.4996	20.1545	21.5817	21.8589	21.5087	20.354	20.8456	19.8116
LOC_Os06g19480.1	expressed protein	3.33e-06	1.2e-06	1.81e-05	0.0008	8.47e-05	0.00162	1.98	2.23	1.61	16.4866	16.928	15.7552	14.7498	17.463	16.4088	15.9595	0	14.7683	17.3662	17.4566	11.6325
LOC_Os06g19660.2	WD domain, G-beta repeat domain containing protein, expressed	6.27e-07	5.65e-05	0.177865	2.01e-05	0.0309	0.795	-1.36	-0.791	-0.165	18.868	18.7986	18.5117	18.2994	18.6255	18.569	18.5049	19.2784	18.9312	18.786	18.8412	18.5339
LOC_Os06g20150.1	peroxidase precursor, putative, expressed	4.72e-05	9.08e-06	0.000826171	0.0283	0.00358	0.13	-1.21	-1.48	-0.821	17.7285	17.7801	16.2058	18.7891	18.8745	17.9236	0	0	0	0	15.0585	16.7736
LOC_Os06g20370.1	microtubule associated protein, putative, expressed	1.6e-07	7.8e-08	6.64e-06	2.88e-07	1.76e-08	0.000241	1.3	1.41	0.845	0	14.3828	13.7648	16.3368	16.121	16.4546	0	13.9259	0	13.8322	0	13.7531
LOC_Os06g20390.1	expressed protein	0.00013043	1.75e-05	1.64e-07	0.0648	0.00843	8.39e-10	0.874	1.13	1.95	20.8217	20.8976	20.9495	21.0798	20.9984	21.137	20.5071	20.5864	20.1703	20.082	20.1117	19.8983
LOC_Os06g22650.1	VHS and GAT domain containing protein, expressed	0.000653113	1.07e-05	0.680676	0.19	0.00448	0.874	0.651	1.11	-0.0549	15.7297	0	15.1968	15.3882	15.2702	15.9293	0	0	0	10.473	0	0
LOC_Os06g22820.1	cyclin-dependent kinase F-1, putative, expressed	5.93e-05	0.781611	0.00893947	0.0343	0.837	0.452	-2.4	-0.0982	1.14	20.6356	20.4903	20.5915	20.2318	20.182	20.2271	20.4363	20.3869	20.6037	19.7488	20.0663	20.1064
LOC_Os06g23430.2	signal recognition particle 19 kDa protein, putative, expressed	1.1e-05	5.82e-06	0.0288556	0.0053	0.0018	0.62	1.24	1.33	0.373	19.9021	20.045	19.8589	19.9556	20.0963	19.9214	20.5387	20.5742	20.5878	20.3177	20.4549	20.5062
LOC_Os06g24870.3	bromodomain domain containing protein, expressed	0.00013519	9.18e-07	0.0469986	0.0665	4.45e-05	0.678	1.28	2.36	0.47	0	0	14.2837	14.4022	0	14.5019	14.785	14.9433	13.112	15.5509	13.737	14.8317
LOC_Os06g30310.1	alpha-glucan water dikinase, chloroplast precursor, putative, expressed	8.01e-05	4.16e-05	0.0745415	0.044	0.0227	0.724	0.8	0.87	0.24	14.4393	15.4139	16.336	16.4167	16.3685	13.5857	17.258	17.4331	16.2846	16.9396	16.2555	16.562
LOC_Os06g34690.1	T-complex protein, putative, expressed	0.553614	1.72e-05	0.000100501	0.834	0.0083	0.0185	0.0515	0.681	0.545	16.3959	16.7057	0	14.7125	15.6068	13.0604	16.0478	15.5592	17.0625	16.3359	14.5559	15.3663
LOC_Os06g35030.1	RNA recognition motif containing protein, putative, expressed	6.52e-05	7.92e-06	0.105657	0.0371	0.00292	0.755	-2.09	-2.71	0.544	0	0	0	0	0	0	0	10.5208	14.9538	0	0	0
LOC_Os06g35470.1	L1P family of ribosomal proteins domain containing protein, expressed	1.26e-06	2.47e-07	0.000447489	0.000114	1.11e-06	0.0814	1.41	1.7	0.677	15.377	15.241	15.0803	15.2271	15.1694	15.0809	15.9812	15.8486	16.2628	15.9838	16.1085	16.0615
LOC_Os06g35650.1	reticuline oxidase-like protein precursor, putative, expressed	7.56e-06	7.11e-05	0.0119835	0.00309	0.0381	0.498	-1.08	-0.819	-0.376	13.7203	14.5536	15.4362	14.461	13.281	0	15.6427	15.7975	15.2934	15.3227	15.2146	16.0893
LOC_Os06g36700.1	T-complex protein, putative, expressed	4.83e-05	3.41e-05	0.000191012	0.0289	0.0184	0.0373	0.619	0.646	0.518	19.6631	21.0093	20.9044	21.0632	20.8046	20.5958	20.9219	20.4684	20.7463	20.6011	19.7588	20.1401
LOC_Os06g39700.1	DNA-directed RNA polymerase subunit alpha, putative, expressed	0.00133983	0.000406145	5.74e-05	0.277	0.139	0.00964	-0.726	-0.864	-1.12	15.9849	16.4041	16.422	15.6609	15.7241	15.8566	15.7625	15.7319	15.2196	15.3376	14.9649	15.3051
LOC_Os06g39760.1	WD domain, G-beta repeat domain containing protein, expressed	3.09e-05	0.00168082	0.0538617	0.0185	0.292	0.692	-1.16	-0.674	-0.34	15.6543	15.7766	15.8297	15.6673	15.6756	15.8078	15.6789	15.3863	15.6727	15.9127	16.0113	15.8709
LOC_Os06g40040.1	protein of unknown function domain containing protein, expressed	1.33e-05	4.31e-07	2.29e-05	0.00674	5.96e-06	0.00234	-1.05	-1.58	-0.985	16.9513	16.7371	16.4569	0	0	16.7662	16.6963	16.5145	16.2764	16.5487	16.3294	16.6158
LOC_Os06g40190.1	phospholipase D, putative, expressed	1.05e-06	0.0853275	0.00110068	7.56e-05	0.709	0.158	-1.89	-0.321	0.778	18.4131	18.4719	18.1719	19.8629	20.1785	19.9996	17.7109	18.0727	18.1564	18.6078	18.5269	18.4268
LOC_Os06g40450.3	targeting protein for Xklp2, putative, expressed	3.85e-06	8.93e-07	0.00157772	0.00103	4.16e-05	0.196	1.26	1.5	0.573	16.8434	16.6219	16.9926	16.9644	16.7887	16.788	16.908	17.2135	16.9925	16.6736	16.5495	16.617
LOC_Os06g40600.1	elongation factor, putative, expressed	0.120622	2.31e-05	0.687534	0.751	0.0117	0.874	0.155	0.708	0.0375	20.5247	20.6571	20.6448	19.8454	20.0926	20.0859	20.1296	19.9149	20.3412	20.281	20.5918	20.4457
LOC_Os06g40640.3	fructose-bisphospate aldolase isozyme, putative, expressed	2.39e-10	0.00131251	0.00432406	3.25e-14	0.261	0.335	-3.01	-0.473	0.391	16.8854	16.8621	17.0029	16.4463	16.3874	16.8777	12.3366	16.9242	16.5626	17.3518	17.4105	17.5241
LOC_Os06g43560.1	phox domain-containing protein, putative, expressed	0.000523847	1.81e-05	0.00154504	0.166	0.00881	0.193	1.71	2.66	1.46	16.4927	17.2383	15.958	19.0475	19.5455	19.0571	14.8492	15.1221	13.8114	16.8646	12.4013	14.8398
LOC_Os06g43760.1	tRNA synthetase class I, putative, expressed	0.0594964	4.3e-05	0.921444	0.702	0.0235	0.889	-0.195	-0.658	0.00919	20.5274	20.6416	20.5114	20.1693	20.3924	20.3417	20.547	20.6513	20.5519	20.9799	20.7392	20.7
LOC_Os06g44890.1	villin protein, putative, expressed	4.28e-06	1.71e-05	0.000314852	0.00122	0.0082	0.06	2.34	1.98	1.36	16.1894	15.972	16.0465	15.5389	15.2921	15.3037	0	14.7555	15.787	14.6686	16.5479	16.4236
LOC_Os06g45390.1	expressed protein	0.000455453	2.86e-05	0.000320534	0.151	0.015	0.061	-1.06	-1.53	-1.12	17.6509	17.4795	17.5716	17.6088	17.3857	17.6815	17.897	18.0475	18.0937	17.0643	17.1903	17.0799
LOC_Os06g45820.1	OsFtsH2 FtsH protease, homologue of AtFtsH2/8, expressed	9.88e-05	1.59e-06	4.84e-05	0.0525	0.000157	0.00763	-0.623	-1.03	-0.683	12.9367	14.6608	10.2634	12.812	12.2993	12.7803	12.3012	12.1871	14.6927	12.3894	11.5612	11.3839
LOC_Os06g45990.2	patellin-5, putative, expressed	2.18e-05	0.00080292	0.00860786	0.0123	0.203	0.446	0.852	0.529	0.359	18.7006	18.6939	18.9053	20.5597	20.6529	20.5937	18.3614	18.3194	17.5843	17.8784	18.0745	18.2616
LOC_Os06g46930.1	ribosomal protein L24, putative, expressed	0.000285313	5.68e-05	0.0850833	0.112	0.031	0.736	1.01	1.25	0.344	23.6551	23.7881	23.6676	23.3747	23.5052	23.4032	23.4228	23.4743	23.3837	22.8401	23.0642	23.0285
LOC_Os06g48530.1	ZOS6-09 - C2H2 zinc finger protein, expressed	0.0804019	3.31e-05	0.000525939	0.724	0.0178	0.0926	0.2	0.764	-0.53	13.8465	13.3925	12.1359	11.9045	12.3091	0	11.5234	11.3844	0	12.0121	11.5389	11.9467
LOC_Os06g48750.1	DEAD-box ATP-dependent RNA helicase, putative, expressed	2.78e-05	8.71e-05	0.137982	0.0164	0.0456	0.777	-0.649	-0.562	-0.138	23.6495	23.7678	23.7967	23.1892	23.0888	23.3083	23.7366	23.5416	23.5841	23.6045	23.3856	23.5334
LOC_Os06g49120.1	Complex I intermediate-associated protein 30 domain containing protein, putative, expressed	1.71e-05	8.05e-06	1.63e-05	0.00921	0.00299	0.00136	-0.819	-0.897	-0.823	16.2891	15.9038	15.9688	14.7272	15.985	14.4567	0	16.2654	16.3754	15.9283	15.7547	0
LOC_Os06g50170.1	BRE, putative, expressed	5.9e-09	3.61e-09	3.52e-06	3.25e-14	2.01e-14	5.18e-05	5.21	5.5	2.52	16.9682	15.8951	15.663	16.0659	15.8712	14.9749	15.0094	15.3138	15.7008	14.2923	15.0868	15.3314
LOC_Os06g50890.1	RNA recognition motif containing protein, expressed	0.0114742	6.84e-05	5.66e-05	0.549	0.0368	0.00946	-0.344	-0.747	-0.765	15.8571	15.3307	15.7491	17.4626	15.8286	15.8173	16.6944	16.3759	17.4402	16.186	15.5888	15.0423
LOC_Os06g51084.8	1,4-alpha-glucan-branching enzyme, chloroplast precursor, putative, expressed	0.000653691	0.000213062	2.24e-05	0.19	0.0925	0.00227	0.971	1.13	1.51	0	13.5351	0	0	12.3825	13.2019	13.4361	13.4442	13.4697	15.6513	15.8007	15.8853
LOC_Os06g51250.1	EF hand family protein, putative, expressed	8.97e-05	0.00747197	0.367641	0.0485	0.479	0.841	-0.753	0.389	-0.108	15.3691	15.6227	16.3118	16.7803	16.2207	0	16.6132	13.1149	16.6264	16.3089	15.4491	16.0035
LOC_Os07g01920.1	nucleolar GTP-binding protein 1, putative, expressed	0.000345647	1.24e-06	0.205065	0.127	9.04e-05	0.805	0.837	1.69	0.207	13.4742	14.4875	0	0	0	0	12.7396	0	0	14.4849	14.2082	15.874
LOC_Os07g02100.1	flavin-containing monooxygenase family protein, putative, expressed	5.68e-05	9.62e-06	0.0505748	0.0331	0.00389	0.685	-2.13	-2.65	0.684	19.9373	19.6677	19.479	19.7632	19.7158	19.6034	19.8242	19.7492	20.2465	19.3799	19.5275	19.2578
LOC_Os07g02340.1	expressed protein	0.000310482	0.000280074	0.000153109	0.118	0.111	0.0298	1.16	1.17	1.27	18.0828	17.8085	17.9134	18.1956	18.2702	18.1965	17.6051	17.2727	17.6199	17.4474	17.4042	17.4296
LOC_Os07g02350.1	casein kinase II subunit alpha-2, putative, expressed	8.47e-07	2.22e-07	7.91e-07	4.47e-05	7.95e-07	6.49e-07	1.56	1.81	1.57	15.0387	15.1363	15.1367	14.0576	14.8265	14.1068	13.8224	13.9707	11.3613	14.0494	13.993	14.0459
LOC_Os07g04550.1	pleckstrin homology domain-containing protein, putative, expressed	4.14e-06	5.05e-07	0.000107121	0.00116	9.32e-06	0.0198	1.51	1.93	1.01	14.5185	14.0775	12.7244	14.1565	14.8135	14.0949	12.4987	12.7986	13.8192	14.0187	14.8519	14.2866
LOC_Os07g05470.1	AIR9 protein, putative, expressed	6.11e-11	2.33e-11	6.5e-10	3.25e-14	2.01e-14	1.82e-13	3.03	3.36	2.33	17.1879	17.442	17.6461	17.0093	17.2794	17.322	17.3295	17.6918	17.7345	16.9803	16.977	16.9226
LOC_Os07g05820.2	hydroxyacid oxidase 1, putative, expressed	1.13e-05	0.000109376	0.0270274	0.00547	0.0555	0.612	0.767	0.577	0.235	0	13.9886	13.7052	13.9844	13.9977	0	13.5906	13.8792	0	14.5029	0	0
LOC_Os07g07040.1	erythrocyte binding protein 3, putative, expressed	2.94e-08	1.91e-09	2.5e-05	1.81e-10	2.01e-14	0.0027	1.89	2.57	0.864	14.72	17.8684	16.3019	16.9838	17.5256	16.0884	16.1112	0	0	13.9509	11.9619	13.7941
LOC_Os07g07310.1	polynucleotide phosphorylase, putative, expressed	0.000789756	3.28e-05	3.66e-05	0.212	0.0176	0.00499	-0.723	-1.11	-1.09	14.9569	15.0812	0	15.2037	0	13.7901	0	0	0	0	0	0
LOC_Os07g08710.1	AT hook-containing DNA-binding protein, putative, expressed	3.08e-07	1.51e-09	3.69e-05	2.67e-06	2.01e-14	0.00504	1.37	2.49	0.778	15.5909	14.7862	15.6252	14.2941	14.445	0	13.841	14.1846	14.4546	12.4183	15.9779	0
LOC_Os07g09510.1	retrotransposon protein, putative, unclassified, expressed	0.0043816	3.31e-05	0.757476	0.433	0.0178	0.879	0.842	1.68	0.0714	16.3406	15.3385	16.3957	16.7908	14.2576	15.9367	16.824	16.0172	16.0594	16.767	16.1943	16.2035
LOC_Os07g10350.1	S1 RNA binding domain containing protein, expressed	2.09e-05	1.36e-05	4.52e-05	0.0117	0.00619	0.0069	1.45	1.53	1.32	16.6129	16.9091	16.7425	17.7836	17.0849	17.522	18.256	18.4612	18.6216	18.8884	19.1476	19.3512
LOC_Os07g11410.1	RAL5 - Seed allergenic protein RA5/RA14/RA17 precursor, expressed	0.000148908	9.68e-05	0.00519839	0.0716	0.05	0.365	1.41	1.49	0.829	16.811	16.7812	17.444	16.6485	16.7478	16.6087	17.1829	17.6502	17.5693	17.6221	17.7727	17.8284
LOC_Os07g12320.1	WD domain, G-beta repeat domain containing protein, expressed	4.96e-06	8.71e-06	0.00794691	0.00156	0.00336	0.433	1.45	1.35	0.517	14.7177	14.676	14.7384	14.3977	13.8822	13.9943	15.6365	15.8254	16.6233	16.6946	16.602	16.7373
LOC_Os07g12830.2	cytochrome b5-like Heme/Steroid binding domain containing protein, expressed	6.45e-05	0.177438	0.500651	0.0368	0.757	0.858	5.01	1.06	0.509	20.8586	17.1893	15.5589	21.1196	15.5042	21.3184	16.2448	19.9747	16.7692	19.923	19.0869	16.5232
LOC_Os07g18720.1	tetratricopeptide repeat containing protein, putative, expressed	6.06e-05	2.97e-05	0.030547	0.0349	0.0157	0.628	0.855	0.935	0.314	16.1486	16.1799	16.2283	16.0771	16.0802	15.7867	17.1493	16.4436	16.8586	17.1091	17.3767	17.552
LOC_Os07g19190.1	ribosomal protein L24, putative, expressed	7.73e-05	4.86e-06	0.110217	0.0427	0.00134	0.759	1.13	1.59	0.296	16.8527	17.4697	16.2798	16.1304	16.4696	15.8091	16.5539	17.2307	17.5258	18.1014	17.4262	16.9256
LOC_Os07g22640.1	lipid binding protein, putative, expressed	6.99e-08	1.71e-08	7.61e-06	1.14e-08	9e-12	0.000322	1.46	1.71	0.848	23.6971	23.6419	23.669	22.8539	22.9294	22.8842	22.6487	22.5385	22.674	21.5751	21.57	21.5688
LOC_Os07g25440.2	WD domain, G-beta repeat domain containing protein, expressed	3.9e-07	9.78e-08	0.00116429	5.45e-06	4.45e-08	0.164	1.36	1.59	0.495	14.0026	14.2472	13.8378	14.5757	14.4348	14.4263	14.935	14.5111	14.4608	15.1029	15.0754	15.0383
LOC_Os07g28940.1	ATGRIP/GRIP, putative, expressed	0.000177011	1.44e-05	0.696485	0.0814	0.00668	0.875	-3.22	-4.43	0.215	15.6969	15.3653	15.4491	15.3209	0	0	15.5779	15.7673	15.8725	15.7492	0	14.9875
LOC_Os07g29320.1	rRNA-processing protein EBP2, putative, expressed	4.55e-05	0.000291531	0.00933287	0.0273	0.114	0.459	0.679	0.532	0.309	18.2697	18.1882	18.5034	18.7704	19.3695	18.3547	18.5275	18.7351	18.6493	18.4839	17.1986	17.7654
LOC_Os07g30220.1	expressed protein	0.00998917	4.22e-07	3.01e-06	0.533	5.63e-06	3.53e-05	0.716	2.79	2.22	13.3462	11.1335	14.7686	13.5487	16.8465	9.90648	18.2691	15.5808	14.5764	0	14.0752	14.1429
LOC_Os07g31280.3	casein kinase II subunit beta-4, putative, expressed	0.00118075	2.28e-06	0.00177007	0.261	0.000328	0.208	0.818	1.83	0.769	18.1715	19.0627	18.8373	18.8176	18.4826	18.401	19.6026	19.8141	19.7871	19.2674	19.7498	19.3284
LOC_Os07g31340.1	regulator of nonsense transcripts 1, putative, expressed	1.73e-07	1.44e-07	3.76e-05	3.73e-07	1.89e-07	0.00519	-1.16	-1.18	-0.614	22.3704	22.1979	22.1919	22.0951	22.0784	22.166	22.1344	21.8636	22.1769	21.9743	21.8909	21.9465
LOC_Os07g32380.1	protein phosphatase 2C, putative, expressed	2.84e-07	0.0204186	0.881793	2.06e-06	0.588	0.887	-2.8	-0.595	0.0325	22.2122	22.3579	22.18	22.0055	22.0278	22.1057	22.4527	22.5444	22.3045	22.5234	22.4739	22.5599
LOC_Os07g32460.1	src homology-3 domain protein 3, putative, expressed	1.03e-06	2.98e-07	7.78e-06	7.27e-05	2e-06	0.000338	1.22	1.41	0.962	24.5177	24.4661	24.4838	24.4807	24.4897	24.4344	24.8138	24.6734	24.8117	25.1717	25.3515	25.4552
LOC_Os07g33630.1	HEAT repeat family protein, putative, expressed	0.0310844	5.61e-06	0.0139884	0.649	0.00169	0.521	0.378	1.38	0.45	17.2997	17.1825	17.0869	16.9656	16.4871	16.7208	16.0582	0	16.4752	0	0	16.5284
LOC_Os07g34570.1	FAD dependent oxidoreductase domain containing protein, expressed	0.000371727	9.92e-05	0.000156513	0.132	0.051	0.0305	-0.588	-0.702	-0.661	14.0633	13.3563	0	13.881	0	0	0	0	0	0	0	0
LOC_Os07g34640.2	pyruvate Pi dikinase regulatory protein, putative, expressed	0.00291735	0.0168075	1.35e-05	0.38	0.569	0.00099	-0.437	-0.317	-0.912	18.6399	18.4043	18.2487	18.1433	18.1305	18.1012	18.1533	18.7858	18.8251	17.4572	18.4542	18.4588
LOC_Os07g35600.2	expressed protein	4.55e-06	2.85e-07	3.51e-05	0.00135	1.74e-06	0.00467	3.89	5.36	3.03	15.3475	15.3904	15.658	14.6676	15.2758	15.3481	14.7372	0	12.68	15.0108	15.162	14.9766
LOC_Os07g36940.2	eukaryotic translation initiation factor 4G, putative, expressed	6.84e-05	0.00195556	0.760577	0.0387	0.311	0.879	-0.811	0.508	0.0372	19.3016	19.2325	18.8581	19.2377	19.3271	19.1607	19.3503	19.8162	18.708	19.4819	19.3842	19.2952
LOC_Os07g37030.1	cytochrome b6-f complex iron-sulfur subunit, chloroplast precursor, putative, expressed	1.66e-05	0.00034417	0.0013343	0.00891	0.126	0.178	0.909	0.615	0.506	15.7402	15.5827	15.5078	16.6662	16.0399	16.7304	16.8785	16.1385	15.7443	16.1926	16.446	15.9174
LOC_Os07g37140.1	expressed protein	1.42e-05	6.7e-07	0.000143437	0.00735	1.98e-05	0.0278	-0.858	-1.23	-0.64	24.5718	24.9327	24.7999	25.1814	25.3	25.2565	25.0371	24.9501	25.0771	25.159	25.4401	25.4707
LOC_Os07g37270.1	MSP domain containing protein, putative, expressed	5.32e-05	5.46e-05	0.000525945	0.0314	0.0298	0.0926	0.601	0.599	0.443	15.5118	15.1612	15.6684	15.4982	16.1645	15.6719	15.4276	15.4654	16.3209	15.6588	16.2665	16.0584
LOC_Os07g37830.2	peptidyl-prolyl cis-trans isomerase CYP37, chloroplast precursor, putative, expressed	0.017653	0.000339907	0.000143258	0.595	0.125	0.0278	-0.461	-0.884	-0.994	15.8463	15.5356	15.9623	16.3029	16.2246	16.1764	15.4977	15.924	15.9739	16.5948	16.9227	17.0506
LOC_Os07g38430.1	WD domain, G-beta repeat domain containing protein, expressed	5.41e-05	3.81e-06	0.00029084	0.0318	0.00088	0.0559	1.67	2.31	1.34	15.8346	15.4833	15.4325	16.7046	16.7906	16.7563	15.3852	15.4643	15.8569	15.7966	15.8458	15.9846
LOC_Os07g38490.1	GDP-fucose protein-O-fucosyltransferase 2, putative, expressed	0.00238476	1.38e-05	0.0519383	0.353	0.0063	0.688	-0.941	-1.9	-0.507	19.229	19.0859	19.1262	18.4142	19.1595	18.8947	19.2728	19.1933	19.4657	19.3945	19.4896	19.4242
LOC_Os07g38580.1	zinc finger family protein, putative, expressed	4.54e-05	0.0223699	0.00138437	0.0273	0.597	0.182	-2.48	0.944	1.55	20.8215	20.706	20.8359	20.563	20.6319	20.6855	20.658	20.5468	20.8218	20.7229	20.724	20.8506
LOC_Os07g39620.2	C2 domain containing protein, putative, expressed	6.02e-05	0.00240633	0.000878271	0.0347	0.337	0.136	-1.66	0.986	1.15	16.1086	15.5696	15.9447	17.0694	17.6728	17.5443	16.6505	14.0676	16.4254	16.3185	16.2824	16.1906
LOC_Os07g40620.1	saccharopine dehydrogenase, putative, expressed	0.0052318	6.95e-05	0.318383	0.455	0.0373	0.833	0.388	0.727	0.112	16.4486	15.6582	15.67	15.9435	15.8195	15.917	16.161	16.0987	16.2077	16.2612	16.263	16.3059
LOC_Os07g40930.1	WD repeat-containing protein 12, putative, expressed	9.85e-05	9.46e-05	0.000597082	0.0523	0.049	0.102	2.85	2.86	2.23	0	14.5456	15.269	12.9441	15.2197	15.3679	15.8268	15.6009	15.5852	0	0	14.5607
LOC_Os07g43900.1	protein kinase domain containing protein, expressed	2.02e-06	0.101295	0.0156349	0.000299	0.721	0.537	-2.03	-0.351	0.571	16.8556	16.48	16.9059	15.9876	16.1568	16.0757	15.8314	15.9044	16.6766	16.2684	16.1148	15.9914
LOC_Os07g44190.1	h/ACA ribonucleoprotein complex subunit 4, putative, expressed	1.46e-06	1.03e-07	8.07e-05	0.000154	5.37e-08	0.0145	1.14	1.55	0.701	18.2103	17.8367	17.6189	18.0997	17.6848	18.454	18.8241	18.9552	17.6663	18.4852	18.682	18.3698
LOC_Os07g44350.1	sec20 domain containing protein, expressed	3.94e-05	1.44e-07	0.000116347	0.0238	1.87e-07	0.0219	0.691	1.34	0.602	18.0846	17.8938	17.7619	19.2467	19.4374	19.9921	17.4552	16.6603	16.5928	17.3695	17.3114	17.6497
LOC_Os07g44550.1	peroxidase precursor, putative, expressed	1.29e-07	1.07e-07	6.6e-05	1.32e-07	6.23e-08	0.0115	-1.3	-1.32	-0.618	16.6615	16.3407	16.4599	16.1058	15.7856	16.4316	13.8023	15.8203	16.5492	16.1268	14.3521	16.4628
LOC_Os07g44970.1	XPA-binding protein 2, putative, expressed	4.73e-05	1.26e-07	0.470481	0.0283	1.18e-07	0.855	0.728	1.47	0.0764	18.4856	18.8485	18.7758	18.0493	17.7187	17.8279	17.1053	17.4026	16.8753	17.0548	16.544	16.5264
LOC_Os07g46410.1	bifunctional thioredoxin reductase/thioredoxin, putative, expressed	0.000131075	5.65e-05	0.00389305	0.065	0.0308	0.318	-1.98	-2.2	-1.2	18.1173	17.8121	17.3069	18.0222	18.2921	17.9861	18.3672	18.3804	16.7794	18.9967	19.3832	19.4273
LOC_Os07g46460.1	ferredoxin-dependent glutamate synthase, chloroplast precursor, putative, expressed	2.76e-06	1.11e-07	3.21e-06	0.000561	7.35e-08	4.17e-05	-1.12	-1.63	-1.1	18.0596	16.9709	17.8036	17.9461	18.021	17.392	17.887	17.8892	15.9406	18.2196	18.3144	17.9651
LOC_Os07g46590.1	SNF2 family N-terminal domain containing protein, expressed	0.000119206	2.25e-05	0.00520787	0.0606	0.0113	0.365	0.895	1.11	0.512	17.9159	18.8369	17.3652	19.5871	18.6636	18.7196	19.1274	19.4943	18.7332	20.1544	19.1693	19.453
LOC_Os07g46790.1	4-alpha-glucanotransferase, putative, expressed	5.14e-05	0.000922555	0.0400152	0.0305	0.219	0.66	-1.3	-0.881	-0.439	14.7622	12.7459	15.8617	13.9927	13.5602	13.2379	14.5107	14.7736	14.8543	16.3592	15.7903	15.2457
LOC_Os07g47180.1	transposon protein, putative, unclassified, expressed	1.7e-05	1.03e-05	7.36e-05	0.00915	0.00428	0.013	1.28	1.36	1.07	19.158	19.2855	19.0162	18.8807	18.9858	18.764	19.288	19.0313	18.9317	19.3292	19.1542	19.2393
LOC_Os07g47340.1	expressed protein	3.26e-05	2.73e-07	0.00415548	0.0197	1.54e-06	0.328	3.46	6.09	1.74	19.8142	19.7093	19.658	19.518	19.4457	19.4854	19.763	19.5917	19.7812	20.2347	20.279	20.2382
LOC_Os07g47420.1	60S ribosome subunit biogenesis protein NIP7, putative, expressed	5.51e-08	1.18e-07	0.000121262	4.06e-09	9.14e-08	0.023	2.23	2.04	0.892	17.8383	16.9433	18.1943	17.596	17.5972	17.1836	17.3246	17.1266	17.7092	18.14	18.176	17.7047
LOC_Os07g47630.1	RNA recognition motif containing protein, expressed	6.24e-08	5.94e-08	5.23e-09	6.99e-09	5.53e-09	1.82e-13	-1.82	-1.83	-2.4	16.1639	16.2532	16.0414	15.5324	15.9635	15.7417	15.7559	15.1468	16.029	16.2913	15.9423	16.0798
LOC_Os07g48780.1	OsCam1-2 - Calmodulin, expressed	4.4e-05	0.00869019	0.000170587	0.0265	0.496	0.0333	-0.713	-0.327	-0.598	18.2199	17.9756	18.1978	18.0199	18.258	18.009	17.8601	17.9667	17.8926	17.8438	17.9861	18.007
LOC_Os08g01054.2	retrotransposon protein, putative, unclassified, expressed	5.97e-05	4.45e-05	0.00164715	0.0345	0.0243	0.2	2.43	2.52	1.53	22.3914	22.7008	23.0964	22.8898	22.8117	22.8761	24.2858	24.0472	23.894	24.3763	24.1968	24.0855
LOC_Os08g01620.2	shwachman-Bodian-Diamond syndrome protein, putative, expressed	3.33e-05	6.02e-06	0.00141073	0.0201	0.00189	0.184	1.03	1.27	0.621	18.8557	18.9954	18.9672	19.0461	18.389	17.0677	19.3167	18.9839	16.3963	17.6078	16.6159	18.4487
LOC_Os08g02130.2	RNA recognition motif containing protein, putative, expressed	1.24e-08	3.9e-09	1.01e-06	1.23e-12	2.01e-14	1.55e-06	-1.78	-2.02	-1.08	14.5343	13.7468	14.385	14.1536	14.2622	13.9968	0	14.2558	14.6309	12.5618	0	13.3547
LOC_Os08g02690.1	MA3 domain containing protein, expressed	1.5e-07	0.00462951	0.208638	2.28e-07	0.42	0.806	-1.45	-0.38	-0.138	17.4077	17.2057	16.3523	18.9607	19.4993	19.2964	16.9435	17.4353	18.7007	18.1179	17.5918	18.1554
LOC_Os08g02700.1	fructose-bisphospate aldolase isozyme, putative, expressed	0.0400823	0.000205557	1.08e-05	0.671	0.0902	0.000653	-0.249	0.616	0.896	20.3334	20.2418	20.1618	19.7068	20.1013	20.2177	20.2153	19.9129	19.2203	18.8067	19.6011	18.8526
LOC_Os08g03290.1	glyceraldehyde-3-phosphate dehydrogenase, putative, expressed	3.75e-07	3.87e-05	3.32e-06	4.83e-06	0.021	4.53e-05	1.55	0.893	1.2	25.7901	25.4843	25.6087	25.4753	25.33	25.3837	25.8171	25.4382	25.8995	25.5342	25.4966	25.593
LOC_Os08g04920.8	OsDegp11 - Putative Deg protease homologue, expressed	2.42e-07	1.92e-07	0.000140803	1.21e-06	4.92e-07	0.0272	2.63	2.7	1.22	20.4235	20.8697	20.8529	20.5902	20.6103	20.9284	20.9168	20.9992	19.9823	19.3979	19.1113	19.2949
LOC_Os08g05840.1	DNA topoisomerase 1, putative, expressed	7.27e-09	4.68e-10	7.02e-07	3.25e-14	2.01e-14	4.25e-07	1.76	2.39	1.05	19.9284	19.8098	19.9735	19.8155	19.9378	19.915	19.8113	20.0888	19.8698	19.3324	19.5443	19.4692
LOC_Os08g05880.1	Brix domain containing protein, putative, expressed	1.97e-08	2.14e-09	7.39e-07	2.07e-11	2.01e-14	5.07e-07	1.74	2.23	1.15	12.0094	14.8134	15.7224	14.8161	12.4159	15.0443	0	0	14.4602	14.7198	0	15.1327
LOC_Os08g05910.2	peptide transporter PTR2, putative, expressed	0.361336	0.375388	7.08e-05	0.813	0.8	0.0125	0.533	-0.517	3.78	0	13.6379	0	13.7331	0	13.8022	14.2056	14.305	0	15.1479	14.6875	14.8367
LOC_Os08g06344.3	transposon protein, putative, CACTA, En/Spm sub-class, expressed	0.00420623	5.95e-06	0.217064	0.428	0.00186	0.809	0.435	1.06	0.153	20.5849	20.4932	21.64	21.5603	20.1745	20.3219	21.4273	20.1934	21.3744	21.0968	21.3998	20.9273
LOC_Os08g06360.1	THO complex subunit 7, putative, expressed	1.79e-06	3.99e-06	0.000178219	0.000235	0.000957	0.0349	1.2	1.09	0.681	16.4475	16.0424	16.2605	16.0223	15.8803	15.7102	15.1969	15.1677	15.4498	15.8875	16.2912	13.7222
LOC_Os08g06460.1	dnaJ domain containing protein, expressed	0.000358791	4.35e-06	0.000230499	0.13	0.00111	0.0449	1.63	2.85	1.73	16.9084	18.3285	18.4454	18.7883	15.2454	16.159	18.7422	18.0012	17.921	18.2514	18.3547	18.9886
LOC_Os08g08080.2	BUD13, putative, expressed	0.90542	0.0761588	7.3e-06	0.858	0.701	0.000294	-0.0283	0.463	-2.09	18.4667	18.4416	18.3349	19.5592	19.6091	19.8395	18.6093	18.6685	18.7508	19.0581	19.2692	19.1857
LOC_Os08g08830.1	expressed protein	1.29e-05	0.165113	0.01129	0.0065	0.753	0.489	-3.3	-0.591	1.24	17.579	17.7795	17.2432	17.8624	17.4487	17.8241	18.0725	18.1293	17.5697	18.472	18.2193	18.2622
LOC_Os08g09100.1	RNA recognition motif containing protein, putative, expressed	0.000101639	4.71e-05	0.997625	0.0537	0.0258	0.893	-2.99	-3.3	0.00141	15.3176	15.2979	0	15.1482	14.8195	15.0815	15.4988	14.1889	14.2051	16.333	15.9589	16.0559
LOC_Os08g12760.4	YT521-B, putative, expressed	1.24e-06	3.85e-05	2.22e-06	0.00011	0.0209	1.61e-05	-1.66	1.1	1.55	19.0492	19.4233	19.4928	19.2349	19.4114	19.3211	19.3615	19.4865	19.2043	19.3133	19.2823	19.3006
LOC_Os08g12840.1	FabA-like domain containing protein, expressed	9.35e-06	1.91e-05	0.00107167	0.00423	0.00942	0.155	1.01	0.928	0.543	16.2472	13.9881	17.921	17.1518	16.5843	17.5394	16.9485	16.6558	10.2792	16.359	17.2114	16.1644
LOC_Os08g13350.1	expressed protein	0.000183739	2.23e-05	0.425759	0.0836	0.0112	0.85	1.11	1.45	0.154	15.9331	15.3205	16.0005	0	13.8667	16.0728	16.0686	0	16.1852	15.5234	15.9037	16.0519
LOC_Os08g13440.3	cupin domain containing protein, expressed	2.15e-05	1.71e-06	0.0208168	0.0121	0.000181	0.578	-2.2	-2.98	-0.775	17.2537	16.9127	16.9697	17.0849	16.8457	16.9474	17.0335	17.2007	17.6002	17.1089	16.9282	17.3473
LOC_Os08g13840.2	WRKY25, expressed	3.72e-05	2.37e-05	0.000396722	0.0225	0.012	0.0735	-1.73	-1.82	-1.26	21.5718	21.5985	21.6918	21.3943	21.2565	21.514	21.352	21.0324	21.0771	20.6265	20.7522	20.9084
LOC_Os08g14440.2	uridylyltransferase-related, putative, expressed	3.44e-05	5e-05	0.000114832	0.0208	0.0273	0.0215	-1.19	-1.13	-1.02	15.9594	16.1661	16.8861	17.0818	16.4859	16.655	15.9656	16.7351	15.1891	15.8242	14.5669	15.7226
LOC_Os08g22864.1	sec8 exocyst complex component specific domain containing protein, expressed	1.15e-07	3e-08	6.36e-06	8.63e-08	1.97e-10	0.000219	1.55	1.8	0.975	16.3434	16.5417	0	16.0565	0	15.8755	16.9649	17.2146	15.4456	15.8809	13.9414	0
LOC_Os08g23360.1	signal recognition particle 68 kDa protein, putative, expressed	5.02e-08	2.22e-09	5.45e-07	2.67e-09	2.01e-14	1.75e-07	-1.41	-2	-1.08	18.6549	18.1338	18.5298	17.8355	18.1258	17.8628	18.674	17.5451	17.8154	16.365	17.7092	16.7806
LOC_Os08g23430.1	starch binding domain containing protein, putative, expressed	0.000931092	1.92e-06	0.00119326	0.231	0.000231	0.166	-0.853	-1.88	-0.822	23.0109	22.9511	23.3487	23.4273	23.141	23.493	23.506	23.2868	23.4276	23.1965	23.0353	23.1229
LOC_Os08g23710.1	ribosomal protein L7Ae, putative, expressed	5.22e-05	6.52e-06	0.000275941	0.0309	0.00214	0.0532	-0.793	-1.02	-0.638	19.6325	19.5657	19.5641	19.4046	19.5285	19.5393	19.6537	19.9635	19.5966	19.7787	19.8905	19.8881
LOC_Os08g25460.1	transcription initiation factor, putative, expressed	0.000253806	1.3e-06	1.15e-05	0.104	0.000102	0.000736	0.623	1.2	0.925	19.135	19.1521	18.9221	18.7258	18.8132	18.812	18.8926	19.1199	18.8861	18.9054	18.9347	19.1117
LOC_Os08g27850.1	endothelial differentiation-related factor 1, putative, expressed	1.42e-06	2.54e-06	2.97e-05	0.000145	0.000405	0.00353	1.62	1.51	1.12	18.6506	18.3407	18.0479	18.3035	18.5403	16.9663	18.0646	18.1532	17.8952	18.1379	17.9375	17.9439
LOC_Os08g28690.1	expressed protein	8.18e-09	4.09e-10	0.00235087	6.27e-14	2.01e-14	0.243	2.45	3.42	0.52	15.9742	16.3674	15.7804	16.0759	16.4961	16.2636	17.7482	16.9147	16.4954	16.5255	16.6252	16.5128
LOC_Os08g29650.1	RNA recognition motif containing protein, expressed	4.22e-08	6.5e-08	5.69e-08	1.16e-09	8.13e-09	1.97e-12	-1.76	-1.67	-1.7	18.1367	18.6202	18.5033	18.2119	18.1882	18.2062	18.0492	17.4139	17.958	18.4336	18.4413	18.577
LOC_Os08g30060.2	proton pump interactor, putative, expressed	1.31e-07	3.59e-08	2.33e-06	1.41e-07	4.99e-10	1.82e-05	1.35	1.56	0.971	17.562	17.4729	16.9317	17.0378	17.4593	16.5618	16.7066	17.1541	17.0875	16.2131	16.4587	16.4605
LOC_Os08g32090.1	DEAD-box ATP-dependent RNA helicase, putative, expressed	1.87e-05	3.33e-06	0.00495037	0.0102	0.000689	0.357	0.873	1.07	0.398	16.5243	16.6146	15.6824	12.8124	16.7138	15.2606	15.7077	15.9523	16.5191	15.4701	15.4827	13.7109
LOC_Os08g32100.1	transposon protein, putative, CACTA, En/Spm sub-class, expressed	6.57e-05	5.92e-09	0.0013077	0.0374	2.01e-14	0.176	1.04	3.08	0.689	19.833	19.8978	19.9119	20.0546	20.0466	20.1089	21.3878	21.4191	21.3142	21.3882	21.1939	21.5804
LOC_Os08g32690.1	expressed protein	1.71e-07	8.35e-10	0.000190386	3.62e-07	2.01e-14	0.0372	1.42	2.57	0.608	15.5823	15.6691	15.8214	17.2604	15.7716	15.8944	15.9633	15.7874	15.5121	15.1695	14.4042	0
LOC_Os08g32850.1	methylcrotonoyl-CoA carboxylase beta chain, mitochondrial precursor, putative, expressed	1.08e-10	3.53e-09	2.02e-05	3.25e-14	2.01e-14	0.00193	3.33	2.27	0.839	20.34	20.9706	20.4775	20.7236	20.5758	20.8508	20.6755	20.4041	21.093	21.3907	20.2222	20.1289
LOC_Os08g33120.1	RNA recognition motif containing protein, putative, expressed	2.81e-06	8.12e-07	0.883813	0.000583	3.26e-05	0.887	1.31	1.51	0.0195	15.5029	16.5292	15.7098	14.329	15.5249	15.416	14.9939	13.9545	14.4442	15.3739	15.2038	15.7044
LOC_Os08g33190.1	linker histone H1 and H5 family protein, expressed	0.0146426	0.976849	8.48e-05	0.576	0.849	0.0153	-0.423	0.00421	-0.938	16.9183	16.494	0	16.6919	16.2361	16.7458	14.6763	16.1097	16.5413	16.1125	15.5893	16.4295
LOC_Os08g33370.2	14-3-3 protein, putative, expressed	0.000121306	4.89e-05	0.00531685	0.0614	0.0267	0.368	-0.586	-0.659	-0.335	17.5999	17.2131	17.2121	17.4039	17.2859	17.0863	16.6127	16.6219	17.3442	16.9626	16.3119	17.0045
LOC_Os08g33440.1	2-oxo acid dehydrogenases acyltransferase domain containing protein, expressed	0.000118531	5.48e-05	1.98e-05	0.0603	0.0299	0.00187	0.542	0.599	-0.681	16.2334	16.2777	15.4568	18.0413	17.9773	17.6234	16.2061	17.2332	15.6364	16.4439	15.6086	16.2273
LOC_Os08g35740.1	12-oxophytodienoate reductase, putative, expressed	4.64e-05	1.5e-05	0.000157761	0.0279	0.00701	0.0307	-0.684	-0.787	-0.584	15.9285	16.3233	18.8063	18.476	17.0558	17.7584	18.1814	19.229	18.9787	18.752	16.9251	18.9239
LOC_Os08g36450.1	transcription regulator, putative, expressed	0.000267372	1.56e-05	0.000238697	0.108	0.00739	0.0464	-0.734	-1.06	-0.746	15.2767	14.8461	14.8757	14.7266	14.8904	14.6595	13.9326	14.0328	14.1527	15.1637	15.6037	15.1399
LOC_Os08g37444.4	signal recognition particle receptor, putative, expressed	1.12e-06	3.11e-06	0.000188447	8.76e-05	0.000605	0.0368	1.18	1.04	0.627	14.4548	14.2709	14.0889	14.1189	14.1339	13.7486	12.7776	13.2237	13.3591	13.3604	13.3399	13.3834
LOC_Os08g37700.2	RNA recognition motif containing protein, putative, expressed	0.000212328	2.12e-05	0.00139972	0.0924	0.0106	0.183	-1.42	-1.91	-1.08	16.0587	15.3894	16.5834	12.8455	12.8979	14.9702	14.7486	16.6699	12.9749	16.6462	16.5823	16.3465
LOC_Os08g37960.3	RNA recognition motif containing protein, expressed	0.000144224	0.00177312	0.000236501	0.0698	0.298	0.046	-2.45	-1.72	-2.3	20.3602	20.2628	20.2734	20.953	20.7932	20.8765	20.902	20.7494	20.8815	19.6552	20.0244	20.1097
LOC_Os08g38086.4	heat shock protein, putative, expressed	0.000564507	9.27e-05	0.00723908	0.174	0.0481	0.418	-2.09	-2.67	-1.39	18.7426	18.3196	17.9945	17.6158	17.6416	17.9171	18.8705	18.6369	18.8252	18.3993	18.8118	18.7108
LOC_Os08g38240.1	transposon protein, putative, CACTA, En/Spm sub-class, expressed	2.72e-05	0.000411998	8.33e-06	0.0161	0.14	0.00039	-1.25	-0.876	-1.44	14.5732	15.8573	14.5764	15.5228	15.8195	15.6892	14.7646	15.1737	15.3594	15.2459	15.0107	12.7682
LOC_Os08g39090.1	coiled-coil domain containing 49, putative, expressed	3.1e-06	2.44e-08	0.0113247	0.0007	6.34e-11	0.489	1.35	2.36	0.428	15.8398	15.4147	15.4315	17.5735	17.6702	17.641	14.117	13.7094	14.4852	14.52	15.1266	14.8866
LOC_Os08g39160.1	formyl transferase, putative, expressed	0.000202757	1.3e-05	0.000180211	0.0896	0.00585	0.0352	-0.762	-1.08	-0.774	16.4406	0	0	16.6151	0	16.3129	12.1963	15.5762	12.2684	17.5034	15.6957	17.1346
LOC_Os08g39300.4	aminotransferase, putative, expressed	1.31e-05	7.78e-06	9.18e-06	0.00661	0.00284	0.000478	-1.06	-1.13	-1.11	19.9988	19.745	19.118	20.16	19.9908	20.0565	20.8008	20.6201	20.5545	20.612	20.5855	20.9112
LOC_Os08g39850.4	lipoxygenase, chloroplast precursor, putative, expressed	1.84e-06	0.000191292	0.048149	0.000247	0.0856	0.68	-3.93	-2.21	0.844	22.0097	22.1872	22.0633	22.0445	22.0859	22.1597	21.956	22.1419	21.8516	22.1669	22.2529	22.0872
LOC_Os08g39860.1	Os8bglu27 - beta-glucosidase homologue, similar to Os4bglu12 exoglucanase, expressed	6.55e-06	1.56e-05	1.5e-05	0.00247	0.00736	0.00118	-0.724	-0.652	-0.655	0	0	12.1615	0	13.9252	15.2922	13.8865	0	0	12.3412	0	0
LOC_Os08g40090.1	leucine rich repeat containing protein, expressed	9.49e-06	0.849174	0.994921	0.00432	0.842	0.893	-1.54	0.0346	0.00116	20.9409	20.7963	20.8844	21.501	21.4517	21.4624	22.0752	22.0638	22.1173	22.958	22.9632	23.1316
LOC_Os08g40250.1	expressed protein	0.000122103	5.69e-05	0.00496929	0.0617	0.031	0.357	0.604	0.666	0.349	16.0298	15.4347	15.6779	16.951	16.5393	15.7489	17.0401	16.8346	17.1572	18.3047	18.0724	18.8085
LOC_Os08g40560.2	ZOS8-11 - C2H2 zinc finger protein, expressed	0.00177557	8.63e-05	0.204595	0.314	0.0452	0.805	0.553	0.845	0.174	15.3287	15.9201	12.656	13.8931	0	13.9449	9.41544	0	0	8.82542	15.7232	15.5251
LOC_Os08g41390.2	peptidyl-prolyl isomerase, putative, expressed	3.84e-05	8.08e-08	0.016276	0.0233	2.02e-08	0.543	0.671	1.39	0.268	17.3205	17.3245	17.4247	18.5801	18.7258	18.8636	17.0332	17.4977	15.9402	17.5464	17.5145	18.1474
LOC_Os08g41810.1	ribosomal protein L22, putative, expressed	1.74e-07	6.8e-07	6.13e-06	3.77e-07	2.05e-05	0.000202	1.7	1.45	1.12	16.8133	16.7158	16.557	16.801	16.5318	16.8893	16.533	16.2857	16.5994	17.6694	17.5844	17.2706
LOC_Os08g42920.1	60S ribosomal protein L7, putative, expressed	0.00722113	7.46e-05	0.0568571	0.495	0.0397	0.698	0.905	1.78	0.573	14.4957	14.9039	14.6127	14.725	14.6349	14.6508	14.526	14.4692	0	14.5967	14.745	14.6836
LOC_Os08g43560.1	OsAPx4 - Peroxisomal Ascorbate Peroxidase encoding gene 5,8,9, expressed	1.47e-06	9.15e-06	0.000300924	0.000155	0.00362	0.0576	0.931	0.75	0.48	16.4899	16.4491	16.1549	16.3844	16.5657	16.4474	16.8366	16.4047	15.9081	16.0624	17.3292	17.1811
LOC_Os08g44380.1	L1P family of ribosomal proteins domain containing protein, expressed	8.43e-05	0.00015772	0.000240377	0.046	0.074	0.0468	-5.46	-5.03	-4.75	10.7498	14.0478	0	13.2699	15.3877	12.1227	0	0	11.6304	15.829	16.0342	14.0202
LOC_Os08g44440.1	multiple myeloma tumor-associated protein 2, putative, expressed	0.000102264	6.69e-07	0.0242011	0.0539	1.97e-05	0.598	1.98	3.65	0.823	12.9361	12.2281	12.6336	12.1242	12.6723	12.6852	0	12.4234	12.6481	13.7784	15.1995	15.1241
LOC_Os08g44480.1	40S ribosomal protein S25, putative, expressed	0.000785273	9.43e-05	0.885837	0.211	0.0488	0.887	1.61	2.15	-0.0483	16.4238	15.9283	16.2268	16.4685	16.2286	16.1402	16.3694	16.197	16.6306	16.7119	16.7088	16.6464
LOC_Os08g44520.3	peptidyl-prolyl cis-trans isomerase, putative, expressed	0.00235838	6.19e-05	0.424778	0.352	0.0336	0.849	-0.462	0.77	-0.0928	20.7365	20.5761	20.447	20.4555	20.548	20.5548	20.6672	20.7644	20.5674	20.3279	19.9461	20.2357
LOC_Os08g44680.1	photosystem I reaction center subunit II, chloroplast precursor, putative, expressed	4.54e-05	0.00259032	0.779292	0.0273	0.347	0.881	0.755	0.429	0.0302	16.2409	16.1733	16.2049	16.5341	17.6399	16.8554	17.2557	17.2446	17.4817	17.8404	19.2493	18.2662
LOC_Os08g44780.1	expressed protein	0.000540731	0.0010895	6.9e-05	0.169	0.238	0.0121	2.97	2.68	3.91	18.5247	18.4348	18.1592	17.9783	18.1267	18.1388	17.9736	18.0014	18.188	17.8453	17.8111	18.1291
LOC_Os08g44810.1	lactate/malate dehydrogenase, putative, expressed	6.05e-05	3.17e-06	3.78e-06	0.0349	0.000629	6.1e-05	-0.79	-1.13	-1.11	15.9599	16.3782	15.7752	16.394	16.7989	16.6964	16.9638	17.1829	17.1546	17.7331	17.559	17.5282
LOC_Os08g44850.1	C2 domain containing protein, putative, expressed	0.000743275	1.66e-05	0.730287	0.205	0.00794	0.877	0.619	1.02	0.0444	22.4384	22.5772	22.5182	22.2346	22.2771	22.38	22.3748	22.4091	22.0664	21.8093	21.7095	21.8942
LOC_Os09g01630.1	transposon protein, putative, CACTA, En/Spm sub-class, expressed	5.78e-09	0.022082	1.79e-05	3.25e-14	0.596	0.00159	-1.85	0.249	-0.732	18.1151	18.3214	18.5785	18.4654	18.5459	18.5188	18.0037	18.4608	18.0531	18.0819	18.3995	18.4295
LOC_Os09g02284.1	DNA-directed RNA polymerase subunit, putative, expressed	0.0343573	7.31e-05	0.17378	0.658	0.039	0.794	-0.293	-0.801	-0.174	18.7402	18.4302	18.5802	17.5273	17.7712	17.6203	16.7439	16.9131	16.8919	15.7466	16.23	16.8364
LOC_Os09g02700.1	polyadenylate-binding protein, putative, expressed	6.07e-08	1.4e-08	1.36e-05	6.23e-09	2.73e-12	0.001	-1.55	-1.82	-0.825	19.5662	19.3503	19.8298	19.6508	18.8416	19.4908	20.2257	19.9548	19.5737	19.9061	19.3624	18.841
LOC_Os09g03610.4	flowering time control protein FCA, putative, expressed	5.43e-07	0.000118315	0.00052712	1.37e-05	0.0592	0.0928	-3.2	-1.67	-1.36	16.4457	16.5243	16.3292	16.141	16.83	16.2235	14.2674	16.4586	17.1635	15.6956	16.439	16.4702
LOC_Os09g07500.1	expressed protein	1.27e-08	7.25e-10	2.55e-06	1.44e-12	2.01e-14	2.3e-05	2.05	2.82	1.12	16.1059	16.3129	15.3527	15.3639	15.4485	15.3987	15.2289	0	16.1246	16.2524	0	15.9299
LOC_Os09g10720.1	AP2-associated protein kinase 1, putative, expressed	2.3e-05	0.737833	0.242382	0.0132	0.835	0.816	-3.11	-0.137	-0.495	19.6394	20.1139	19.5597	19.7423	19.9211	19.9021	20.1733	19.618	18.9076	20.4248	20.1104	20.4115
LOC_Os09g10760.1	RNA recognition motif containing protein, putative, expressed	0.000197004	2.17e-05	0.00319278	0.0878	0.0109	0.286	-1.07	-1.42	-0.709	17.7186	16.59	15.7273	17.7845	15.876	17.6859	17.8126	17.9725	17.822	18.0589	18.0005	18.1553
LOC_Os09g12270.1	peptidyl-prolyl cis-trans isomerase, FKBP-type, putative, expressed	6.82e-07	1.72e-07	1.58e-05	2.51e-05	3.37e-07	0.00129	2.39	2.8	1.65	20.0705	20.1058	19.9973	20.2645	20.3661	20.5897	21.3814	21.2795	20.9839	21.3964	21.3716	21.243
LOC_Os09g12800.1	zinc finger Ran-binding domain-containing protein 2, putative, expressed	0.000255798	0.000453422	2.82e-05	0.105	0.148	0.00327	-0.761	-0.703	-1.01	17.9695	17.8	17.6902	17.2219	18.2935	15.4411	18.668	18.9394	18.394	14.9531	16.5246	17.5085
LOC_Os09g15775.1	expressed protein	4.13e-05	8.13e-05	0.0124446	0.025	0.0428	0.503	1.02	0.938	0.435	20.3818	20.3034	20.2997	20.1904	20.1593	20.2671	20.354	20.4357	20.377	19.7123	19.5826	19.6278
LOC_Os09g17730.2	proton pump interactor, putative, expressed	7.16e-08	4.73e-09	3.15e-05	1.26e-08	2.01e-14	0.00391	1.21	1.64	0.594	19.7942	19.8382	19.7216	19.6118	19.838	19.614	19.3221	19.2569	19.0333	19.1114	19.5822	19.5949
LOC_Os09g23160.1	annexin, putative, expressed	1.04e-07	3.53e-08	6.57e-08	5.79e-08	4.54e-10	4.49e-12	1.58	1.79	1.66	15.9017	15.2258	15.6592	14.2648	14.2978	14.725	15.2557	15.2334	0	15.9516	16.0929	16.5191
LOC_Os09g23690.1	UBX domain containing protein, expressed	0.0264037	9.16e-05	0.164708	0.634	0.0476	0.79	0.398	0.993	0.227	21.4534	21.2511	21.1925	20.7506	20.6366	20.4745	20.6837	20.4656	21.1004	21.3712	21.4596	21.6711
LOC_Os09g23730.1	HMG-Y-related protein A, putative, expressed	0.000103118	0.00521085	4.31e-05	0.0543	0.435	0.00642	-0.934	-0.524	-1.04	16.25	16.5332	15.7973	15.8383	16.0979	16.0149	16.1972	16.203	16.6628	16.9509	17.0804	16.6491
LOC_Os09g24414.1	chloroplast 50S ribosomal protein L22, putative, expressed	0.00046667	1.31e-05	8.15e-05	0.154	0.00588	0.0146	-0.736	-1.17	-0.931	20.7451	20.7276	20.7336	20.9862	21.1745	20.9977	20.9478	21.0864	21.232	21.1183	21.417	21.192
LOC_Os09g24540.1	peptidyl-prolyl cis-trans isomerase, putative, expressed	7.58e-05	5.77e-06	0.0207103	0.042	0.00177	0.577	0.832	1.14	0.344	13.7012	14.188	0	12.4457	13.5573	12.9676	13.3533	12.5248	12.3433	14.2744	13.0127	13.779
LOC_Os09g26440.1	expressed protein	0.0635491	0.000229992	6.16e-05	0.707	0.0975	0.0105	0.444	-1.23	-1.46	18.7506	18.8117	18.9218	18.803	18.3145	19.0615	19.1297	19.1585	17.5193	19.442	18.8822	19.0725
LOC_Os09g26920.1	OsSub57 - Putative Subtilisin homologue, expressed	4.33e-05	0.000112345	0.01128	0.0261	0.0568	0.488	-1.16	-1.02	-0.505	18.7838	18.032	18.0997	17.7671	18.2184	18.1268	17.5498	17.4276	17.9277	17.1798	16.8356	17.4506
LOC_Os09g27850.1	transcription regulator, putative, expressed	0.0241802	0.000559194	0.000201833	0.626	0.165	0.0394	-0.429	-0.822	-0.946	15.8475	15.5258	15.1188	15.5861	15.2807	14.5204	15.795	16.0382	15.3811	15.2243	0	15.4752
LOC_Os09g29840.1	heat shock protein, putative, expressed	0.00198804	0.00136472	0.000160439	0.329	0.266	0.0313	-0.422	-0.447	-0.605	19.6304	19.4542	19.3897	19.556	19.374	19.4183	19.7702	19.5263	19.8067	20.4682	20.4357	20.6155
LOC_Os09g29980.2	transposon protein, putative, CACTA, En/Spm sub-class, expressed	4.67e-05	0.000781032	0.000129762	0.028	0.2	0.0249	-1.15	-0.787	-1.01	16.4183	16.5631	16.7952	16.4962	16.528	16.3314	0	16.5192	16.454	15.9185	16.0504	16.2517
LOC_Os09g33970.1	expressed protein	2.17e-05	0.000226788	8.63e-06	0.0123	0.0966	0.00042	-1.27	0.941	1.42	15.501	15.6359	0	15.7685	16.2527	16.218	0	0	0	0	15.0541	0
LOC_Os09g34070.2	RNA recognition motif containing protein, expressed	8.59e-05	0.265887	0.7654	0.0467	0.781	0.88	-3.63	-0.647	0.168	17.6017	17.0714	16.6059	16.4255	16.4486	16.776	17.5614	17.2478	16.9339	17.431	17.2053	17.5946
LOC_Os09g34910.1	DEAD-box ATP-dependent RNA helicase 7, putative, expressed	0.290546	0.295525	0.000203185	0.802	0.787	0.0396	-0.112	0.11	-0.59	22.1074	22.1375	22.1058	21.819	21.9917	21.8141	21.8551	21.9227	21.8789	21.4768	21.5254	21.658
LOC_Os09g35670.2	expressed protein	4.27e-05	4.94e-07	0.528868	0.0258	8.81e-06	0.861	2.03	3.45	0.183	23.9922	23.9846	24.0956	23.9817	23.9808	24.0061	24.2912	24.3557	24.3312	24.3434	24.3126	24.3627
LOC_Os09g35710.3	UBX domain-containing protein, putative, expressed	1.49e-05	1.72e-05	0.000416734	0.00779	0.0083	0.0766	8.42	8.27	5.47	17.3093	17.0061	16.7108	16.2388	16.6755	16.5649	16.1504	15.4365	16.7083	16.9194	16.8073	16.4562
LOC_Os09g36440.1	transcription initiation factor IIB, putative, expressed	0.00134603	3.18e-05	0.000156803	0.278	0.017	0.0305	1.75	2.92	2.38	18.3392	17.8338	18.0172	17.6336	17.4109	17.4829	18.3963	18.5216	18.0167	17.923	17.7089	17.0324
LOC_Os09g36700.1	ribonuclease T2 family domain containing protein, expressed	2.3e-08	5.5e-10	2.47e-06	4.83e-11	2.01e-14	2.11e-05	-2.8	-4.23	-1.64	13.0376	12.65	13.1982	9.94029	12.7164	0	0	0	12.956	14.5286	0	0
LOC_Os09g36770.3	NTMC2Type1.2 protein, putative, expressed	3.73e-09	1.4e-09	1.77e-07	3.25e-14	2.01e-14	1.21e-09	1.82	2.02	1.18	16.4506	13.9398	13.5528	0	14.3338	14.7058	15.5387	13.6317	12.0188	14.1514	0	13.5584
LOC_Os09g36860.1	acyl carrier protein, putative, expressed	0.000705505	0.00139707	2.24e-05	0.199	0.268	0.00227	-0.897	-0.811	-1.42	15.7531	15.9738	15.6821	0	15.8214	15.7718	15.9747	15.6458	13.5152	0	15.9154	16.1047
LOC_Os09g37006.2	protein of unknown function domain containing protein, expressed	1.18e-05	4.71e-07	9.52e-05	0.00583	7.72e-06	0.0175	-1.29	-1.89	-0.996	17.83	18.0043	18.0351	18.9796	18.9428	19.1362	19.1071	19.4082	18.7457	19.7118	19.4368	19.606
LOC_Os09g37760.1	bromodomain domain containing protein, expressed	7.91e-06	1.67e-07	0.13476	0.00331	3.1e-07	0.775	1.42	2.22	-0.26	13.6122	14.8486	14.5434	14.2717	14.1829	14.6825	14.5327	14.2394	14.3747	14.5628	14.5434	14.6212
LOC_Os09g37860.1	NOL1/NOP2/sun family protein, putative, expressed	0.000121405	4.44e-06	0.0559089	0.0614	0.00115	0.696	0.603	0.908	0.208	19.6206	19.5106	19.737	19.6432	19.7147	19.6776	20.0494	19.988	19.9654	20.4507	20.5268	20.6279
LOC_Os09g38090.1	expressed protein	0.000197684	2.16e-06	0.00536137	0.088	0.000295	0.37	0.576	1.01	0.351	18.9228	19.1585	18.9554	18.7988	19.8494	19.1405	19.3521	19.372	19.3454	19.0166	19.609	19.5668
LOC_Os09g38772.1	MOSC domain-containing protein, mitochondrial precursor, putative, expressed	4.24e-06	0.061942	0.976719	0.0012	0.686	0.892	-2.69	0.595	0.0084	21.0045	20.7717	21.1169	20.6022	20.5699	20.687	20.8946	20.5068	20.7286	19.6853	19.8377	18.9616
LOC_Os09g39770.1	C2 domain containing protein, putative, expressed	4.72e-06	1.64e-06	0.000263207	0.00144	0.000167	0.0509	1.13	1.28	0.683	23.0149	23.2999	23.333	23.1916	23.0259	23.1715	23.3447	23.1257	23.1527	22.8331	22.7588	22.7843
LOC_Os09g39960.1	dynamin family protein, putative, expressed	0.000108055	0.00778258	1.04e-05	0.0563	0.484	0.000617	1.1	0.58	1.48	19.7738	19.8747	19.6545	20.1228	19.8342	20.0088	20.561	20.0051	20.1757	20.0829	19.1632	20.0349
LOC_Os10g02040.1	peroxidase precursor, putative, expressed	1.02e-06	6.3e-07	1.12e-05	7.1e-05	1.7e-05	0.000701	-1.33	-1.41	-1	17.4459	16.9265	18.2914	18.5118	18.4144	19.1967	17.0557	16.8946	17.4868	17.8277	17.0111	17.7796
LOC_Os10g06130.5	RNA recognition motif containing protein, expressed	4.42e-06	6.62e-05	0.221538	0.00129	0.0357	0.81	-1.23	-0.88	-0.168	19.2016	19.3029	18.7656	19.1085	18.6374	18.8498	19.4645	19.8014	19.8012	19.0826	19.1871	18.5082
LOC_Os10g06540.1	vesicle-associated membrane protein, putative, expressed	7.42e-05	0.000809582	0.00804642	0.0414	0.204	0.435	1.03	0.744	0.513	20.9444	21.1451	21.124	20.1599	20.1487	20.2724	20.2596	19.7843	20.1929	18.6457	18.3062	18.5266
LOC_Os10g07200.1	hsp20/alpha crystallin family protein, putative, expressed	1.9e-05	8.43e-07	1.66e-05	0.0104	3.6e-05	0.0014	2.39	3.46	2.43	15.9153	15.5674	16.1007	16.6361	16.6683	16.6082	14.3417	17.1099	16.4896	15.3674	16.1563	16.3206
LOC_Os10g10990.3	transcription initiation factor IIF, alpha subunit domain containing protein, expressed	8.58e-05	1.29e-06	0.000860842	0.0467	9.88e-05	0.134	1.06	1.77	0.776	15.6164	15.5403	16.0431	15.8404	10.9687	16.0547	15.8053	15.7727	15.5473	15.9482	15.7778	16.191
LOC_Os10g17280.1	ATP synthase gamma chain, putative, expressed	6.03e-06	4.22e-05	6.54e-05	0.00217	0.023	0.0113	1.1	0.864	0.818	13.2013	13.9244	0	0	0	12.3091	0	0	0	13.7247	13.1665	12.5292
LOC_Os10g17790.1	remorin C-terminal domain containing protein, putative, expressed	1.17e-06	1.74e-07	0.000511422	9.69e-05	3.53e-07	0.0907	2.54	3.16	1.19	19.4028	19.2075	19.6037	19.3574	18.8583	19.4095	19.3953	19.6238	19.5256	19.4194	19.251	19.3098
LOC_Os10g18340.1	expressed protein	8.11e-10	0.0698842	5.97e-06	3.25e-14	0.695	0.000191	-3.26	-0.264	1.19	18.7238	18.4624	18.9129	16.1938	18.4047	18.5787	19.0806	19.1427	18.7902	18.9266	18.471	17.9877
LOC_Os10g21314.1	chloroplast 50S ribosomal protein L20, putative, expressed	0.00023165	5.99e-06	0.00120045	0.098	0.00188	0.167	-1.52	-2.41	-1.2	16.4875	16.1181	16.8405	16.1701	16.1755	15.6295	16.0083	16.5382	16.5568	16.8583	16.6828	16.8209
LOC_Os10g21342.1	chloroplast 50S ribosomal protein L14, putative, expressed	0.000246711	8.85e-06	3.06e-06	0.102	0.00344	3.68e-05	-0.894	-1.36	-1.55	17.1794	16.8744	17.1067	16.4797	16.2705	16.4018	15.5519	15.9013	16.1618	16.2158	16.3258	16.5063
LOC_Os10g21344.1	chloroplast 50S ribosomal protein L16, putative, expressed	0.00791491	0.000157785	5.53e-05	0.506	0.0741	0.00916	-0.61	-1.11	-1.27	0	8.47996	17.4148	7.75145	7.95847	12.4075	17.716	10.355	16.7257	10.5709	8.89897	0
LOC_Os10g21910.1	acetyl-CoA carboxylase, putative, expressed	5.81e-12	1.57e-10	2.11e-07	3.25e-14	2.01e-14	2.87e-09	4.24	2.95	1.32	15.5764	14.8164	14.9742	15.4797	14.992	15.4889	15.7582	15.7469	16.2387	16.4993	16.4812	15.596
LOC_Os10g25450.1	OsSub60 - Putative Subtilisin homologue, expressed	4.64e-06	1.69e-07	4.76e-06	0.00139	3.21e-07	0.00011	-0.881	-1.29	-0.878	21.0762	20.9288	20.8948	20.4161	20.5318	20.6332	20.4448	20.4579	20.7136	20.5592	20.62	20.5483
LOC_Os10g25770.2	transcription initiation factor IIE subunit beta, putative, expressed	4.96e-05	3.17e-05	0.000551451	0.0295	0.0169	0.096	1.48	1.57	1.07	17.4457	17.3623	17.3808	17.0636	17.0933	16.9102	17.3232	17.7008	17.5011	17.7003	17.052	17.4715
LOC_Os10g26130.1	phenylalanyl-tRNA synthetase, putative, expressed	2.49e-06	3.52e-07	0.000266829	0.000457	3.36e-06	0.0515	0.894	1.12	0.499	18.4703	18.4991	18.9563	18.1966	17.3088	18.9175	19.795	20.1838	20.0578	20.3193	20.0243	14.3733
LOC_Os10g27190.1	40S ribosomal protein S17, putative, expressed	1.52e-07	2.83e-09	0.050794	2.42e-07	2.01e-14	0.686	1.83	2.86	0.291	21.4633	21.3751	21.5577	21.4746	21.4516	21.5196	22.131	22.0402	21.9236	22.7528	22.7231	22.9011
LOC_Os10g29560.1	transposon protein, putative, CACTA, En/Spm sub-class, expressed	5.33e-05	1.26e-07	0.00530217	0.0314	1.16e-07	0.368	1.32	2.69	0.677	17.8357	17.8243	0	17.73	17.8124	17.6911	17.3541	16.2274	10.9069	17.2707	16.619	16.6244
LOC_Os10g30370.2	RNA recognition motif containing protein, putative, expressed	0.00345812	0.202051	1.36e-06	0.402	0.765	3.93e-06	-0.412	-0.145	-1.16	18.2823	19.4179	18.8542	20.1173	20.129	19.3517	18.7945	18.0267	18.4533	18.4017	18.2563	18.029
LOC_Os10g30870.1	expressed protein	1.87e-05	1.66e-05	0.000107007	0.0103	0.00796	0.0198	-1.54	-1.56	-1.23	16.4055	17.566	17.6892	17.1797	17.3669	17.3344	17.3506	17.8707	17.0758	17.7771	17.7046	17.666
LOC_Os10g31520.1	ribosomal RNA assembly protein mis3, putative, expressed	0.00037929	9.25e-06	0.205547	0.134	0.00368	0.805	0.696	1.12	0.174	17.4226	17.3152	17.2162	17.4037	17.7067	17.2275	16.6869	17.3047	17.1858	17.2213	17.9943	17.6206
LOC_Os10g31770.1	START domain containing protein, expressed	5.14e-07	6.22e-07	1.59e-06	1.18e-05	1.64e-05	6.28e-06	1.44	1.41	1.27	19.1618	19.1657	19.2088	19.0631	19.0541	19.1098	18.9921	18.8929	18.9977	18.4934	18.597	18.397
LOC_Os10g32550.1	T-complex protein, putative, expressed	9.79e-05	1.57e-05	0.00981686	0.0521	0.00746	0.467	0.61	0.767	-0.303	16.1964	15.9487	15.856	15.5464	15.7001	15.4743	15.5414	15.3745	15.0655	15.5266	15.7867	15.8297
LOC_Os10g32710.3	WD domain, G-beta repeat domain containing protein, expressed	4.82e-11	0.0100254	0.14115	3.25e-14	0.513	0.778	-3.32	-0.31	0.155	14.9528	14.6675	14.7588	14.9651	14.6658	0	14.8037	0	14.0683	14.0946	13.6505	9.30287
LOC_Os10g32880.1	WD domain, G-beta repeat domain containing protein, expressed	1.85e-05	1.18e-06	0.000775664	0.0102	8.1e-05	0.125	0.974	1.35	0.595	19.6074	19.5527	19.5572	19.5986	19.7453	19.3363	19.8396	20.0804	20.2478	19.8185	20.1391	19.9378
LOC_Os10g33370.1	3-ketoacyl-CoA synthase precursor, putative, expressed	0.0158944	0.649598	9.84e-05	0.584	0.828	0.0181	1.96	0.313	4.35	22.5253	22.5489	22.578	23.2293	23.1832	23.3838	24.784	24.5545	24.3528	25.9375	26.0344	25.9929
LOC_Os10g33720.3	methyltransferase, putative, expressed	1.3e-05	0.00132995	4.74e-05	0.00658	0.262	0.0074	0.842	0.455	0.717	20.3618	20.239	20.138	20.7802	20.8911	20.6817	20.1863	20.3646	20.2906	19.9533	19.9725	19.9365
LOC_Os10g33800.1	lactate/malate dehydrogenase, putative, expressed	0.000115662	2.35e-05	9.04e-05	0.0593	0.0119	0.0165	-0.637	-0.781	-0.658	14.5881	14.4819	13.9007	0	14.6413	14.8179	14.6587	15.3338	14.9892	15.2147	15.5703	15.4463
LOC_Os10g34380.1	retrotransposon protein, putative, unclassified, expressed	4.88e-06	5.85e-08	0.000334071	0.00152	5.18e-09	0.0632	1.1	1.83	0.644	15.7424	16.182	16.1315	16.339	16.4048	16.0098	16.7716	16.8068	16.08	17.2719	17.293	17.5446
LOC_Os10g34750.2	LIG1 - Putative DNA ligase I, expressed	3.04e-06	9.11e-07	0.100143	0.000676	4.37e-05	0.751	0.894	1.03	0.163	0	9.91813	13.1741	16.6419	17.3051	16.3889	13.3997	14.1887	9.23364	0	0	13.1323
LOC_Os10g35560.2	expressed protein	1.39e-07	0.24259	0.323949	1.78e-07	0.776	0.834	-2.1	-0.184	0.154	18.3274	18.4301	18.0471	18.0966	17.9411	17.8556	17.4666	17.1435	17.2468	17.5253	17.8092	17.3898
LOC_Os10g35870.1	cytochrome b5-like Heme/Steroid binding domain containing protein, expressed	0.00124903	0.0317639	0.000124357	0.268	0.63	0.0237	0.781	0.431	1.08	12.8938	12.9263	12.0208	13.2706	13.4325	13.7123	0	13.174	13.5797	12.3193	12.8927	0
LOC_Os10g36870.1	src homology-3 domain protein 3, putative, expressed	1.22e-06	7.55e-09	2.88e-05	0.000107	3.93e-14	0.00337	1.2	2.14	0.825	16.6453	16.6464	16.7588	16.7361	16.763	16.7425	15.1329	16.9028	16.7276	0	16.1392	0
LOC_Os10g38060.1	phospholipase D, putative, expressed	0.000291526	6.13e-06	0.00125602	0.114	0.00194	0.172	1.48	2.41	1.2	20.7322	20.8676	20.4664	20.876	21.0713	20.8013	21.0467	21.1193	21.0673	20.7275	20.8693	20.7064
LOC_Os10g38214.1	chloroplast 30S ribosomal protein S4, putative, expressed	0.0008242	5.04e-06	2.92e-05	0.217	0.00143	0.00344	-0.422	-0.816	-0.659	12.8917	15.3836	0	0	0	0	0	0	0	12.5499	0	12.152
LOC_Os10g38278.1	chloroplast 30S ribosomal protein S2, putative, expressed	6.6e-05	1.3e-05	7.15e-05	0.0375	0.00583	0.0126	-0.872	-1.07	-0.863	21.8376	21.8248	21.8178	21.3851	21.5896	21.4873	21.5727	21.6472	21.4902	21.272	21.3907	21.2745
LOC_Os10g41030.1	agenet domain containing protein, putative, expressed	1.13e-08	3.41e-09	1.01e-06	7.18e-13	2.01e-14	1.56e-06	1.98	2.26	1.19	18.7375	18.7392	18.7825	18.9535	18.7905	18.897	19.2315	19.293	19.3517	19.4374	19.447	19.3461
LOC_Os10g41400.1	peptide methionine sulfoxide reductase, putative, expressed	1.74e-05	0.406914	0.0503847	0.00939	0.804	0.685	-1.69	-0.181	-0.468	16.2733	16.1929	16.2406	16.9907	16.6582	16.974	16.7106	17.0713	16.7883	16.0865	15.8192	15.9387
LOC_Os10g41440.1	KH domain containing protein, putative, expressed	1.42e-08	3.18e-08	1.59e-05	2.73e-12	2.64e-10	0.00131	-1.95	-1.78	-0.866	18.1129	17.9194	17.7293	17.3148	17.6312	17.7864	18.4215	17.9643	17.7334	18.4167	17.9276	18.3547
LOC_Os10g41820.2	dynamin family protein, putative, expressed	5.68e-06	2.05e-05	0.000301532	0.00197	0.0102	0.0577	0.951	0.814	0.575	0	0	0	0	0	0	11.9533	0	17.7159	18.0811	13.5834	0
LOC_Os10g41960.1	eukaryotic translation initiation factor 3 subunit B, putative, expressed	5.97e-05	4.97e-06	7.25e-05	0.0345	0.00139	0.0128	0.57	0.773	0.556	17.1552	18.1194	17.1269	17.2839	17.2643	17.4923	17.0996	17.4917	17.8421	16.9659	17.4042	17.9357
LOC_Os10g42230.3	AT hook motif domain containing protein, expressed	7.72e-05	0.605521	0.625765	0.0427	0.824	0.87	4.18	-0.332	0.313	16.2523	16.2039	18.1974	17.5829	17.4466	17.5007	18.7421	18.6612	17.9239	17.7611	16.7379	17.0128
LOC_Os10g42724.1	VHS and GAT domain containing protein, expressed	6.41e-06	0.978226	0.356475	0.00239	0.849	0.84	-4.64	0.0142	0.491	17.4906	17.4391	15.8505	16.895	17.1355	11.9498	17.0818	17.0078	16.1709	17.1336	17.3342	17.0754
LOC_Os11g02369.1	LTPL7 - Protease inhibitor/seed storage/LTP family protein precursor, expressed	0.0329086	0.0118658	6.58e-05	0.654	0.532	0.0114	-0.226	-0.282	-0.619	15.9282	15.7163	15.42	15.4194	15.6296	15.0494	15.4419	15.5236	17.9018	15.4654	13.9542	15.3823
LOC_Os11g05556.2	signal recognition particle 54 kDa protein, putative, expressed	1.05e-05	7.65e-07	0.272029	0.00499	2.8e-05	0.823	0.915	1.25	-0.124	18.9507	19.7325	19.9726	19.8892	19.6268	20.1031	20.7422	21.1543	19.8145	20.1466	19.0788	19.3774
LOC_Os11g06720.1	abscisic stress-ripening, putative, expressed	6.4e-05	0.859743	0.369303	0.0366	0.842	0.842	-4.11	-0.108	-0.562	19.6727	19.6547	19.648	19.646	19.6848	19.5792	19.7064	19.798	20.0385	18.9145	19.0942	19.189
LOC_Os11g07470.1	expressed protein	6.54e-05	0.35101	0.000898112	0.0372	0.796	0.138	-0.597	-0.0852	-0.418	23.9106	24.2101	24.4584	24.3177	24.0106	24.3167	24.8911	24.7775	24.551	24.5061	24.3525	24.2325
LOC_Os11g08330.1	POLD1 - Putative DNA polymerase delta catalytic subunit, expressed	0.000460952	4.59e-05	0.0430748	0.152	0.0251	0.668	0.51	0.692	0.225	14.5337	15.5627	15.6928	15.9058	16.8064	17.3145	14.8815	14.1318	15.0806	15.45	0	14.8441
LOC_Os11g08980.1	preprotein translocase secA family protein, putative, expressed	0.00552699	8.69e-05	0.0248337	0.462	0.0455	0.601	1.45	2.66	1.08	13.7672	14.081	0	13.2802	13.9229	13.8583	14.8163	14.7059	14.918	14.7383	14.6412	14.8155
LOC_Os11g10510.1	dehydrogenase, putative, expressed	0.000121504	0.00250505	0.000131444	0.0615	0.342	0.0252	1.13	0.73	1.11	0	0	15.9702	0	0	0	12.9975	0	15.0189	14.5775	0	14.6244
LOC_Os11g13420.2	RNA binding protein, putative, expressed	0.00084566	5.41e-05	0.0642142	0.22	0.0296	0.71	3.77	5.47	1.63	14.446	15.1448	13.9389	17.4775	17.386	17.8511	11.3636	14.1667	15.0488	13.1035	13.8108	12.2834
LOC_Os11g19810.2	PWWP domain containing protein, expressed	7.76e-06	5.11e-07	0.00563124	0.00321	9.67e-06	0.378	0.767	1.06	0.308	17.9653	17.0275	18.2123	18.3393	18.1003	18.2491	17.9626	18.9337	18.4692	17.4047	18.0906	18.3612
LOC_Os11g26850.2	erythronate-4-phosphate dehydrogenase, putative, expressed	0.00129658	4.52e-05	0.00104341	0.273	0.0247	0.153	-0.465	-0.735	-0.48	18.0751	17.5864	17.7266	17.6559	17.9768	17.8332	17.9879	17.7624	17.8607	17.4764	16.9016	17.3695
LOC_Os11g29390.1	bifunctional dihydrofolate reductase-thymidylate synthase, putative, expressed	3.14e-05	0.273889	0.608344	0.0189	0.783	0.868	-1.22	-0.189	0.086	22.8	23.0177	23.1076	22.9428	22.8547	23.0399	23.5498	23.5971	23.3746	23.7334	23.4923	23.7946
LOC_Os11g29400.1	6-phosphogluconate dehydrogenase, decarboxylating, putative, expressed	7.91e-05	8.78e-06	2.03e-05	0.0435	0.00341	0.00195	-0.554	-0.728	-0.658	17.9148	17.8872	17.5717	17.0485	17.4212	17.2864	17.3056	17.5785	17.4672	16.698	16.6457	16.6354
LOC_Os11g32240.1	cytochrome P450 51, putative, expressed	0.00690148	9.68e-05	0.0294417	0.49	0.05	0.623	-0.453	-0.856	-0.337	19.1159	19.3023	19.4752	20.2712	19.8512	20.1365	20.9987	21.0248	21.064	21.0806	21.0799	21.1152
LOC_Os11g34190.1	expressed protein	3.86e-05	2.34e-06	0.00315594	0.0234	0.000344	0.285	1.05	1.47	0.565	19.8132	19.7219	19.9132	19.8083	19.7962	19.7687	19.8612	20.1319	19.955	20.3996	20.412	20.4338
LOC_Os11g34300.2	chromatin modification-related protein EAF3, putative, expressed	6.73e-05	0.000161732	0.000908432	0.0381	0.0754	0.139	1.11	0.994	0.782	15.1982	15.504	14.7572	15.0814	15.2144	15.1969	15.2043	15.4267	15.1914	15.2667	15.5344	15.1838
LOC_Os11g36060.2	THUMP domain-containing protein, putative, expressed	1.32e-07	1.74e-07	1.79e-05	1.44e-07	3.49e-07	0.00158	-2.74	-2.65	-1.54	12.4385	15.1971	15.2137	15.8642	18.7997	14.019	15.4174	15.2569	15.393	15.6185	15.3512	15.5382
LOC_Os11g36340.1	lymphoid organ expressed yellow head virus receptor protein, putative, expressed	3.29e-07	2.33e-07	0.000276713	3.27e-06	9.24e-07	0.0533	2.26	2.35	0.994	13.5639	15.6266	15.7008	14.5557	15.3281	14.775	15.882	16.2251	16.538	13.2899	15.2459	0
LOC_Os11g36420.1	sialyltransferase family domain containing protein, expressed	0.0777116	5.58e-05	0.0143561	0.722	0.0305	0.525	-0.303	-1.07	-0.46	16.9688	16.2955	16.1419	16.3386	16.1605	16.2709	16.1186	15.6705	16.4052	16.1504	15.8937	16.0275
LOC_Os11g37080.1	h/ACA ribonucleoprotein complex subunit 1-like protein 1, putative, expressed	1.5e-06	4.23e-07	2.83e-05	0.000161	5.7e-06	0.00328	1.4	1.62	0.982	16.7895	16.8012	15.4929	16.1131	17.153	16.6382	16.1966	16.8495	16.6716	17.2172	16.9799	17.0015
LOC_Os11g37690.1	TBC domain containing protein, expressed	6.01e-07	2.84e-07	1.46e-06	1.79e-05	1.74e-06	4.87e-06	2.31	2.51	2.08	15.1045	15.397	15.4779	14.85	16.0876	14.7768	13.1333	15.0782	15.4857	14.7079	15.7077	13.8304
LOC_Os11g38010.1	targeting protein for Xklp2, putative, expressed	4.05e-06	2.41e-06	0.0173314	0.00112	0.000364	0.552	1.92	2.04	0.575	16.6211	17.6104	16.5298	16.8403	16.8702	16.9493	17.4415	17.442	16.3046	16.7815	16.5158	16.1504
LOC_Os11g38670.1	DEAD-box ATP-dependent RNA helicase, putative, expressed	0.00776781	0.00301132	0.000100943	0.504	0.366	0.0186	-0.391	-0.46	-0.75	22.8079	22.7995	22.9545	22.613	22.6841	22.7062	23.1267	23.2233	23.1678	22.6589	22.9144	22.6853
LOC_Os11g38920.1	HVA22, putative, expressed	9.69e-05	8.04e-05	0.0210286	0.0517	0.0424	0.579	1.58	1.62	0.673	17.2262	17.2006	18.4809	17.0886	16.8087	16.7837	17.5825	16.3892	16.8479	16.1305	18.1971	16.4145
LOC_Os11g40090.1	A49-like RNA polymerase I associated factor family protein, expressed	0.000393113	9.18e-06	0.675351	0.137	0.00364	0.874	0.874	1.41	0.0698	17.6987	17.2454	17.3449	17.4596	17.3662	17.3118	17.7678	17.5639	17.7678	18.4031	17.8844	18.237
LOC_Os11g40140.1	peptidase, T1 family, putative, expressed	1.9e-05	7.3e-05	0.000186112	0.0104	0.039	0.0364	-0.96	-0.81	-0.717	17.0089	17.4813	17.346	17.1109	16.9663	16.9673	16.6289	16.9028	17.2517	15.5291	17.7179	17.8402
LOC_Os11g45590.1	transposon protein, putative, CACTA, En/Spm sub-class, expressed	7.29e-06	0.00238631	3.38e-06	0.00292	0.336	4.71e-05	-1.23	-0.564	-1.35	18.1289	18.1326	18.2047	18.7321	18.6152	18.8066	19.1328	19.4865	19.3443	19.5628	19.3936	19.5613
LOC_Os11g46240.1	retrotransposon protein, putative, unclassified, expressed	0.00119253	0.0120089	0.000163508	0.262	0.533	0.0319	-0.925	-0.625	-1.22	17.6402	17.3291	17.7164	17.1305	15.6538	17.2754	18.7486	18.6209	15.0797	14.9642	14.8374	16.543
LOC_Os11g47770.1	selT/selW/selH selenoprotein domain containing protein, expressed	2.29e-08	1.51e-08	1.47e-05	4.67e-11	4.25e-12	0.00114	1.48	1.55	0.7	14.8817	16.1107	15.5327	16.0615	15.8734	15.9825	15.8341	15.9297	15.2111	15.8304	15.977	15.9071
LOC_Os12g01390.1	clathrin heavy chain, putative, expressed	0.00145214	4.55e-05	0.000201246	0.288	0.0249	0.0392	-0.6	-0.964	-0.794	0	0	13.6423	13.7647	12.8953	12.9491	15.8143	16.1331	0	0	0	12.3772
LOC_Os12g04290.1	PP2A regulatory subunit TAP46, putative, expressed	7.05e-05	0.574256	0.145641	0.0396	0.822	0.781	-6.24	-0.533	-1.45	16.9864	16.9457	17.4609	16.8115	16.7533	16.4651	16.5767	0	16.6594	16.6045	16.966	15.9741
LOC_Os12g06020.1	mRNA-decapping enzyme, putative, expressed	8.87e-06	0.0158621	0.351063	0.00392	0.563	0.839	-3.58	-1.2	0.4	14.1508	14.8223	14.3411	13.6274	0	13.4933	14.0011	0	14.0305	12.1976	13.9563	13.8018
LOC_Os12g06910.1	nucleolar protein family 6, putative, expressed	4.05e-09	9.42e-10	3.52e-07	3.25e-14	2.01e-14	2.91e-08	1.95	2.29	1.18	17.3321	17.1655	17.517	16.583	15.8412	15.5478	17.4891	18.1055	17.8056	16.5479	16.6395	17.551
LOC_Os12g07300.1	N-acetyltransferase 10, putative, expressed	3.46e-05	2.69e-05	0.0441864	0.0209	0.014	0.671	0.882	0.91	0.276	18.0592	17.7851	17.7656	17.8836	17.5068	17.6262	17.8257	17.8427	18.5823	19.3663	19.7019	19.4274
LOC_Os12g08170.1	2-oxo acid dehydrogenases acyltransferase domain containing protein, expressed	6.06e-05	4.56e-05	0.000670778	0.0349	0.0249	0.112	0.675	0.7	-0.488	22.701	23.0843	23.2556	23.4225	23.0037	23.1966	24.0376	23.9965	24.1868	23.7651	23.8967	23.6166
LOC_Os12g09089.2	protein kinase PKN/PRK1, effector, putative, expressed	5.91e-05	0.07962	0.130209	0.0342	0.704	0.772	-2.26	0.638	0.538	16.7585	17.7583	17.3391	17.2252	17.5602	17.5319	17.4419	17.7293	17.1287	17.3578	17.0704	17.4606
LOC_Os12g15420.1	nucampholin, putative, expressed	3.97e-05	0.00110754	3.07e-06	0.024	0.24	3.71e-05	-0.728	-0.464	-0.993	14.8176	14.7793	14.7738	14.6364	14.5782	14.6177	14.3844	14.6878	14.7689	14.8609	15.017	15.0724
LOC_Os12g16720.1	cytochrome P450 71A1, putative, expressed	0.313541	1.9e-06	0.060321	0.806	0.000226	0.704	-0.306	-3.03	0.614	15.2725	14.9291	14.9588	15.3719	15.6004	15.8135	14.1802	15.1824	15.2112	14.7552	0	15.0362
LOC_Os12g18880.1	mago nashi, putative, expressed	4.2e-07	0.005753	0.0275285	6.74e-06	0.447	0.615	-1.58	-0.449	-0.328	16.5243	16.394	16.23	17.9441	0	0	16.5233	16.6471	17.2988	17.0558	16.8096	17.3603
LOC_Os12g23180.1	3-beta hydroxysteroid dehydrogenase/isomerase family protein, putative, expressed	0.000592272	0.0322998	1.89e-05	0.179	0.632	0.00173	0.494	0.243	-0.776	16.8466	18.444	18.5865	18.4937	13.3677	18.0927	18.622	17.8485	17.8792	17.5037	18.0005	16.9831
LOC_Os12g32190.2	expressed protein	2.58e-05	1.76e-05	0.033273	0.0151	0.00854	0.638	4.45	4.66	1.44	20.9079	20.8526	21.0116	20.8821	20.9955	21.0778	21.0519	21.0768	21.1033	20.9221	21.0607	21.0915
LOC_Os12g35030.1	plus-3 domain containing protein, expressed	0.000121689	3.46e-06	0.328124	0.0615	0.000738	0.835	0.683	1.06	-0.111	20.274	20.2353	20.035	20.6299	20.3355	19.7711	20.2397	20.385	19.1981	17.8001	18.8095	19.5588
LOC_Os12g35270.1	expressed protein	0.00180895	1.92e-05	0.032528	0.316	0.00947	0.635	1.28	2.36	0.741	20.1945	20.2832	20.4134	20.1347	19.9339	20.0671	20.2644	20.1902	20.3622	19.841	19.672	19.8799
LOC_Os12g35570.1	tRNA synthetase, putative, expressed	3.77e-06	9.62e-06	9.76e-05	0.000995	0.00389	0.0179	0.91	0.814	0.61	17.1541	17.3032	17.1558	16.9464	16.832	16.6617	16.6523	17.0817	17.4748	16.8519	16.8957	17.1283
LOC_Os12g36194.1	nucleoside diphosphate kinase, putative, expressed	0.00125512	0.000245365	5.62e-05	0.269	0.102	0.00937	-1.12	-1.42	-1.72	22.2398	22.3026	22.2633	21.2865	21.557	21.279	21.8712	22.0044	22.0745	21.863	21.5466	21.7774
LOC_Os12g37260.1	lipoxygenase 2.1, chloroplast precursor, putative, expressed	4.49e-07	3.25e-05	8.59e-08	8.14e-06	0.0174	2.21e-11	4.44	2.67	5.35	14.4114	15.8093	13.5064	16.5584	16.4695	16.6186	16.25	0	14.9344	13.0643	15.5949	12.8196
LOC_Os12g40560.1	KH domain containing protein, putative, expressed	5.31e-05	0.000153145	0.00304484	0.0313	0.0724	0.279	-1.93	-1.69	-1.09	17.3572	18.0358	17.8387	18.3991	18.7637	18.4771	19.4256	20.0197	19.4393	19.8753	20.0745	20.0843
LOC_Os12g41250.1	methylcrotonoyl-CoA carboxylase subunit alpha, mitochondrial precursor, putative, expressed	1.74e-10	4.14e-09	1.18e-06	3.25e-14	2.01e-14	2.48e-06	3.5	2.47	1.3	19.0366	18.2678	18.7142	19.1302	19.4556	18.9045	19.4904	19.0724	19.4936	18.7096	17.8073	18.418
LOC_Os12g41930.1	SRP40, C-terminal domain containing protein, expressed	2.15e-08	2.94e-10	0.000151775	3.39e-11	2.01e-14	0.0295	1.73	2.78	0.606	20.688	20.4063	20.4099	19.9035	20.1704	20.1062	19.9478	19.8591	20.1172	20.1077	20.1662	20.2513
LOC_Os12g41962.4	nucleolar protein NOP5, putative, expressed	8.84e-05	0.000145464	0.0243803	0.0479	0.0697	0.599	2.69	2.52	1.09	16.3399	15.9337	14.5524	16.7146	16.6515	16.9372	17.435	17.7356	18.5456	18.9259	19.2469	18.9158
LOC_Os12g42140.1	G-patch domain containing protein, putative, expressed	1.91e-05	0.421597	0.611574	0.0105	0.806	0.869	-2.37	-0.249	-0.155	13.5532	0	0	12.9894	0	15.4672	15.0365	0	15.3623	0	14.9334	14.8249
LOC_Os12g42884.3	5-methyltetrahydropteroyltriglutamate--homocysteine methyltransferase, putative, expressed	1.4e-05	0.00270343	0.00309117	0.00719	0.352	0.281	-0.839	-0.409	-0.4	18.4397	18.8975	18.5227	17.2725	17.4469	17.6227	17.7716	18.0972	17.5279	18.5049	17.7172	17.3018
LOC_Os12g43600.1	RNA recognition motif containing protein, expressed	0.00306505	1.23e-05	0.117031	0.386	0.00546	0.764	-0.598	-1.27	-0.26	17.7618	17.8371	17.9982	14.3714	16.2095	16.4745	17.3949	17.3385	17.1995	16.877	17.4411	17.0098
LOC_Os12g44330.2	serine/threonine-protein kinase PRP4, putative, expressed	3.73e-05	3.75e-08	0.226557	0.0226	6.15e-10	0.812	0.788	1.77	0.138	18.7163	18.7622	18.8236	18.6841	18.8117	18.7118	18.8438	18.8212	19.1139	18.0447	18.4054	18.5512
ChrSy.fgenesh.mRNA.86	40S ribosomal protein S5, putative, expressed	0.624002	0.533007	0.619062	0.84	0.818	0.869	0.109	0.139	0.111	17.7482	16.2235	17.5084	17.2219	17.1821	17.2388	17.5568	18.0866	18.8584	15.637	15.4782	0
ChrUn.fgenesh.mRNA.96	decarboxylase, putative, expressed	0.499631	0.948677	0.843972	0.829	0.848	0.885	-1.37	-0.129	0.395	17.545	17.0021	16.9836	16.8508	16.7779	16.8621	17.2767	17.1543	17.1908	17.6807	17.4401	17.6397
LOC_Os01g01060.1	shikimate kinase, putative, expressed	0.282538	0.298219	0.636337	0.8	0.787	0.871	0.165	-0.16	-0.0709	21.1299	21.2584	21.1945	20.7172	20.9177	20.7163	20.8595	20.7984	20.5147	20.7962	20.8534	20.8406
LOC_Os01g01080.1	translocon-associated protein beta domain containing protein, expressed	0.612984	0.23406	0.0822177	0.839	0.774	0.733	0.586	1.43	2.18	20.8624	20.6234	20.8001	20.4675	20.7513	20.5381	20.9689	20.8456	20.8553	20.8901	20.7206	20.838
LOC_Os01g01302.1	retrotransposon protein, putative, Ty1-copia subclass, expressed	0.218966	0.827441	0.532697	0.787	0.84	0.861	0.987	-0.168	0.485	19.5087	19.5053	19.6601	19.2901	19.3354	19.2113	19.3461	18.8679	19.3028	18.3514	18.3477	18.6924
LOC_Os01g01307.1	stress responsive protein, putative, expressed	0.000135786	0.0008659	0.337142	0.0667	0.211	0.836	1.17	0.903	0.189	12.3571	12.5259	12.5877	16.8622	17.6027	16.0868	0	0	13.4013	14.9164	13.0368	0
LOC_Os01g01312.1	sas10/Utp3 family protein, expressed	0.0379772	0.228612	0.232252	0.666	0.772	0.813	-2.32	1.24	1.23	14.2046	17.0474	0	17.2912	16.6428	16.7878	17.4616	17.6099	14.2219	16.8699	17.1001	16.5025
LOC_Os01g01450.2	Rer1 protein, putative, expressed	0.0518347	0.000719644	0.296195	0.692	0.191	0.829	-0.33	-0.735	-0.164	18.4495	18.6963	18.6247	18.5168	19.1902	18.2929	18.7851	18.3156	18.5231	18.8882	19.2224	18.9678
LOC_Os01g01510.1	isoflavone reductase homolog IRL, putative, expressed	0.321638	0.00156051	0.0968336	0.807	0.282	0.748	0.248	1.05	-0.438	16.8345	10.4895	0	0	0	19.0157	20.1727	19.9668	20.4391	10.8152	19.5982	0
LOC_Os01g01640.1	isoflavone reductase, putative, expressed	0.864187	0.791236	0.59899	0.856	0.838	0.868	-0.029	0.0449	-0.0898	18.2991	18.3617	18.4179	18.8962	19.0001	19.0861	18.3953	18.8489	17.9952	17.8343	17.6362	17.8929
LOC_Os01g01650.1	anaphase-promoting complex subunit 11, putative, expressed	0.974053	0.43242	0.0889251	0.862	0.807	0.74	0.0543	-1.33	-3.09	15.1722	15.4761	0	15.2051	15.8556	15.1528	15.2408	0	15.4204	14.7495	15.3421	0
LOC_Os01g01660.1	1-deoxy-D-xylulose 5-phosphate reductoisomerase, chloroplast precursor, putative, expressed	0.00358429	0.00228235	0.00128144	0.407	0.33	0.174	-1.06	-1.14	-1.25	19.5135	20.0731	19.9979	19.9338	19.7439	19.6886	19.3897	19.4708	19.15	19.5585	19.3045	19.427
LOC_Os01g01700.1	transcriptional repressor, putative, expressed	0.232993	0.58465	0.538207	0.79	0.823	0.862	-0.328	0.146	0.164	15.4212	14.588	14.8299	14.7112	10.8952	16.2113	13.0016	13.5928	14.0823	16.95	14.0153	15.2884
LOC_Os01g01710.2	peptidyl-prolyl cis-trans isomerase, putative, expressed	0.927142	0.981867	0.86272	0.859	0.849	0.886	0.099	-0.0246	-0.187	20.2226	19.9768	19.7199	17.6672	19.9351	19.5143	19.26	17.9162	20.0479	19.5607	19.3193	19.0221
LOC_Os01g01960.1	expressed protein	0.273619	0.307251	0.82476	0.799	0.789	0.883	-0.217	-0.202	0.0425	21.3981	21.3903	21.4996	21.1598	21.3037	21.2483	21.6107	21.5864	21.3149	21.2698	21.209	21.4539
LOC_Os01g02080.1	Ser/Thr receptor-like kinase, putative, expressed	0.882966	0.292153	0.999937	0.857	0.786	0.893	-0.193	1.42	-0.000104	19.5359	19.6531	19.5924	19.6274	19.6249	19.512	19.4608	19.3656	19.3719	19.0273	18.9785	19.045
LOC_Os01g02170.2	elongation factor Tu, putative, expressed	0.0658483	0.896755	0.478381	0.71	0.845	0.856	0.997	0.0637	-0.353	15.5168	16.5198	15.9204	16.2085	16.9615	16.3567	17.3209	16.3776	17.4346	18.4113	18.2139	18.8577
LOC_Os01g02440.1	fructose-bisphospate aldolase isozyme, putative, expressed	0.523073	0.798974	0.392024	0.831	0.839	0.845	0.477	-0.188	-0.645	0	13.5011	13.3259	0	0	0	0	13.0794	13.1664	0	0	0
LOC_Os01g02720.1	ATP-dependent RNA helicase DHX36, putative, expressed	0.227852	0.395935	0.917926	0.789	0.803	0.889	-1.41	-0.972	0.116	19.0951	19.0063	19.0781	20.4945	20.5332	20.5964	18.5979	18.7788	19.3205	18.2364	18.2061	18.1393
LOC_Os01g02880.1	tRNA synthetase class I, putative, expressed	0.130489	0.0023648	0.598523	0.756	0.335	0.867	0.149	0.373	0.0489	15.959	16.9019	16.3064	0	17.0588	17.2499	14.9829	16.0312	13.6703	15.1678	13.6135	15.9667
LOC_Os01g02884.1	splicing factor, putative, expressed	0.188723	0.000714831	0.0732382	0.778	0.19	0.723	-0.426	-1.49	-0.607	23.0187	23.3461	22.9179	23.2568	23.0162	23.2593	23.6425	23.6628	23.474	23.96	23.892	23.6468
LOC_Os01g03020.1	white-brown complex homolog protein 7, putative, expressed	0.383669	0.326171	0.512025	0.816	0.792	0.859	0.149	0.168	-0.111	14.3801	14.3033	0	11.9403	0	10.5977	12.0907	11.3863	10.9632	13.6294	9.55496	9.38113
LOC_Os01g03060.3	expressed protein	0.000368022	0.00598187	0.0908691	0.132	0.452	0.742	-1.75	-1.14	-0.605	21.9034	22.0706	22.3738	22.0594	22.1697	22.1738	21.9612	22.1685	21.9158	21.749	21.5555	21.6085
LOC_Os01g03144.1	BBTI3 - Bowman-Birk type bran trypsin inhibitor precursor, expressed	0.0839382	0.0172516	0.0273081	0.727	0.571	0.613	-0.598	-0.894	-0.808	19.1959	19.3352	19.9476	19.3607	19.2763	19.4328	19.6114	19.5522	19.4212	18.8233	17.9725	18.1341
LOC_Os01g03270.1	BBTI4 - Bowman-Birk type bran trypsin inhibitor precursor, expressed	0.424604	0.604407	0.552794	0.821	0.824	0.863	0.785	0.504	-0.579	16.4506	17.0639	17.6775	14.7841	17.2359	16.0371	14.9272	16.6192	16.9208	17.8064	16.8973	17.759
LOC_Os01g03330.1	BBTI5 - Bowman-Birk type bran trypsin inhibitor precursor, expressed	0.330045	0.0605668	0.763771	0.808	0.684	0.88	-1.6	-3.32	-0.481	20.4885	20.3326	20.4364	20.4231	20.4696	20.4508	20.5235	20.4141	20.4865	20.2599	20.2619	20.2819
LOC_Os01g03340.1	BBTI7 - Bowman-Birk type bran trypsin inhibitor precursor, expressed	0.946298	0.713334	0.788413	0.86	0.833	0.881	-0.0182	-0.0997	0.0727	12.3654	12.7583	14.59	14.5537	12.1195	13.5567	0	0	14.4107	14.1167	14.2327	15.3159
LOC_Os01g03360.1	WD domain, G-beta repeat domain containing protein, expressed	0.267739	0.142844	0.320196	0.798	0.744	0.833	0.328	-0.445	-0.292	19.2327	19.1984	19.1006	18.8074	18.9035	18.9555	18.9081	19.056	18.69	18.4783	18.2791	18.3677
LOC_Os01g03390.1	multi-copper oxidase type I family protein, putative, expressed	0.727941	0.217135	0.546142	0.847	0.769	0.863	0.0661	-0.244	0.115	16.5089	18.3974	14.9676	16.3543	12.165	17.6349	16.3702	15.8555	13.2455	0	15.4397	16.224
LOC_Os01g03510.1	sufB/sufD domain containing protein, putative, expressed	0.553699	0.0453226	0.335199	0.834	0.661	0.836	-0.411	-1.55	0.681	20.1102	20.2895	19.9994	19.8359	20.1379	19.7993	19.8512	19.716	20.0657	19.8476	19.9087	19.8324
LOC_Os01g03549.1	expressed protein	0.218334	0.00542082	0.170739	0.786	0.44	0.792	-0.268	-0.733	-0.301	17.5553	17.7176	17.5552	19.3158	19.1396	19.0963	17.8375	18.2808	18.439	17.3393	18.1433	17.5245
LOC_Os01g03650.1	C2 domain containing protein, putative, expressed	0.42832	0.765916	0.00551619	0.822	0.836	0.374	0.727	-0.269	3.16	15.2978	0	14.7888	17.4618	17.2307	17.5465	17.6096	16.1372	17.0562	18.2185	17.3191	16.5918
LOC_Os01g03760.1	transporter family protein, putative, expressed	0.000196673	0.000406455	0.131019	0.0877	0.139	0.773	0.607	0.55	0.169	19.1817	18.8097	19.7193	20.8621	19.6393	19.974	19.6382	19.3489	18.9684	19.6827	20.149	20.1046
LOC_Os01g03820.1	glycosyl hydrolase family 10 protein, putative, expressed	0.371611	0.236646	0.54306	0.815	0.774	0.862	0.8	1.08	0.538	0	12.1531	16.1294	17.1874	15.0341	15.1195	18.3007	18.3249	0	17.441	9.43527	16.9095
LOC_Os01g04190.4	muconate cycloisomerase, putative, expressed	0.894263	0.947147	0.306581	0.857	0.847	0.831	0.0677	0.0337	0.536	0	0	13.7579	11.8668	11.5823	11.5934	13.0654	13.0454	12.3703	18.9217	15.5712	18.7312
LOC_Os01g04300.1	PB1 domain containing protein, expressed	0.000440522	0.824062	0.334807	0.148	0.84	0.836	4.17	0.179	0.796	17.697	17.5292	17.6184	17.9531	17.737	17.7598	18.1114	17.5873	17.8452	18.9663	18.9623	18.8101
LOC_Os01g04630.1	leucine-rich repeat protein-related, putative, expressed	0.0897712	0.0727227	0.653128	0.732	0.698	0.872	-1.81	-1.93	-0.442	19.2859	19.4452	18.9983	19.1643	18.4444	19.2844	18.3083	18.456	17.344	17.4054	17.756	17.5841
LOC_Os01g04650.1	B3 DNA binding domain containing protein, expressed	0.000556168	0.557065	0.74645	0.172	0.82	0.879	-2.31	0.273	0.149	18.2956	18.9985	19.1709	19.3631	19.493	19.3277	19.7402	19.9687	19.9537	19.9398	20.3255	20.0638
LOC_Os01g04720.2	vacuolar protein sorting-associating protein 4B, putative, expressed	0.613476	0.0753812	0.0221293	0.839	0.7	0.586	0.464	1.78	2.44	19.4743	20.0038	19.7055	19.4305	19.6406	19.7848	20.0465	20.0871	19.8953	19.5512	19.3405	19.1143
LOC_Os01g04800.1	expressed protein	0.0898111	0.342039	0.39922	0.732	0.795	0.846	0.685	0.362	-0.319	13.6743	13.2996	13.223	14.3727	13.8511	13.7539	14.0435	14.3901	14.8713	14.8203	14.8104	14.9928
LOC_Os01g04814.4	retrotransposon protein, putative, unclassified, expressed	0.730821	0.829637	0.748152	0.848	0.841	0.879	-0.037	0.0231	0.0345	21.4735	21.4641	21.3588	20.94	20.7717	20.767	21.0908	20.9968	20.7261	19.7256	19.7924	20.1014
LOC_Os01g04830.1	TP53RK-binding protein, putative, expressed	0.223594	0.846903	0.5635	0.788	0.842	0.864	1.54	-0.234	-0.706	18.0891	17.7559	17.8121	16.9476	16.6949	16.5637	16.429	16.1977	16.7934	15.9703	16.1777	16.3808
LOC_Os01g04880.1	peptide transporter PTR2, putative, expressed	0.000271458	0.000661293	0.00733439	0.109	0.181	0.42	2.96	2.61	1.78	16.6292	16.4671	16.4343	17.0338	16.2988	16.5396	15.9528	15.8749	16.5857	16.8077	16.8377	16.9734
LOC_Os01g04910.1	expressed protein	0.330432	0.0962114	0.142914	0.809	0.718	0.779	-0.616	-1.11	-0.961	16.329	16.08	16.128	15.7592	9.61445	15.7551	15.9866	15.8534	16.4049	16.3067	0	14.926
LOC_Os01g04950.3	expressed protein	0.940671	0.883606	0.290316	0.86	0.844	0.827	-0.0544	-0.107	0.798	17.9174	18.5101	18.5449	19.0795	19.3599	18.669	19.0316	19.1074	18.5804	20.6065	19.7778	20.1977
LOC_Os01g05070.2	expressed protein	0.000291139	0.00342861	0.000541065	0.114	0.383	0.0947	0.576	0.399	0.528	16.1829	16.3042	16.0357	15.9502	15.4762	16.2495	15.6329	16.6299	15.6905	17.4088	17.5082	17.4815
LOC_Os01g05130.1	transcription factor X1, putative, expressed	0.314076	0.384332	0.0886397	0.806	0.801	0.74	1.09	0.933	1.94	24.5648	24.5675	24.5246	24.4546	24.5498	24.4939	24.587	24.6869	24.6292	24.9657	24.9752	24.9179
LOC_Os01g05140.1	3-oxo-5-alpha-steroid 4-dehydrogenase, putative, expressed	0.207091	0.445231	0.00267815	0.783	0.809	0.259	-0.244	-0.143	-0.73	15.5859	16.6161	13.8001	19.2279	18.9719	18.4461	19.0958	17.8387	19.1023	17.2218	18.9856	19.2632
LOC_Os01g05470.1	expressed protein	0.00154613	0.306325	0.715863	0.296	0.789	0.876	-1.92	-0.469	0.162	14.0695	0	13.3868	14.0844	0	0	0	0	0	15.3548	15.184	15.5475
LOC_Os01g05670.1	inner membrane protein, putative, expressed	0.89373	0.938068	0.573968	0.857	0.847	0.865	0.038	-0.0221	-0.161	21.739	22.196	22.2381	21.7257	21.4595	21.6963	21.9133	21.928	21.4881	21.2459	20.4615	20.5036
LOC_Os01g05694.1	inner membrane protein, putative, expressed	0.641454	0.189872	0.261647	0.841	0.761	0.821	0.304	-0.895	-0.756	20.5829	20.7643	20.7743	20.6763	20.6652	20.8905	20.8455	20.6394	20.209	19.8145	20.0492	20.1018
LOC_Os01g05800.1	receptor kinase, putative, expressed	0.00194889	0.075191	0.0571068	0.326	0.7	0.698	0.822	0.385	-0.417	18.1007	18.3158	18.334	18.1194	18.5315	18.1664	18.609	18.7606	18.6156	17.9469	18.0493	18.2603
LOC_Os01g05800.2	OsFBO1 - F-box and other domain containing protein, expressed	0.16338	0.385928	0.0775457	0.77	0.801	0.728	1.02	0.612	1.33	21.7802	21.8487	22.1731	21.7761	21.6731	21.8445	22.2206	22.0619	22.0419	22.0529	22.0866	22.1875
LOC_Os01g05870.1	aspartyl-tRNA synthetase, putative, expressed	0.445983	0.130001	0.841589	0.824	0.738	0.884	-0.994	2.08	-0.257	20.7711	20.5999	20.6698	20.7393	20.6291	20.5652	20.9839	20.8656	20.9934	20.3441	20.2998	20.2927
LOC_Os01g05970.1	splicing factor, arginine/serine-rich, putative, expressed	0.833358	0.439491	0.00914175	0.854	0.808	0.456	-0.0294	0.11	-0.446	19.6625	19.167	19.5546	19.421	19.4585	19.4743	19.2114	18.8115	19.3569	18.5765	18.683	18.7636
LOC_Os01g06020.1	expressed protein	0.201341	0.0169556	0.00532412	0.782	0.57	0.368	-0.311	-0.658	-0.82	14.4151	15.6074	12.1563	0	0	14.4803	14.2468	14.7957	0	14.1916	14.3275	14.2044
LOC_Os01g06290.4	OsSCP1 - Putative Serine Carboxypeptidase homologue, expressed	0.192732	0.20261	0.146297	0.779	0.765	0.781	-1.96	-1.92	-2.22	17.8829	17.7728	17.6906	17.5954	17.7568	17.8302	17.2399	17.1363	15.2645	17.1118	15.3078	17.1503
LOC_Os01g06470.1	glutaryl-CoA dehydrogenase, mitochondrial precursor, putative, expressed	0.00209426	0.605773	0.963626	0.336	0.824	0.891	-3.69	-0.465	0.0408	15.1979	15.5041	15.9886	15.2838	0	15.2887	15.6189	15.17	14.6164	15.9406	13.8634	14.6613
LOC_Os01g06490.2	DEAD-box ATP-dependent RNA helicase, putative, expressed	0.148954	0.162362	0.22392	0.764	0.752	0.811	1.61	1.55	1.33	19.6677	19.6786	19.6174	20.0956	20.1737	20.3118	20.1326	20.3091	20.5604	20.0938	20.1787	20.0175
LOC_Os01g06600.2	expressed protein	0.212674	0.284345	0.0758282	0.785	0.785	0.726	0.201	0.171	0.301	16.1755	17.7529	17.0354	17.9763	17.6713	17.7389	16.5712	18.5979	15.6875	18.8102	19.3304	18.3259
LOC_Os01g07080.1	staphylococcal nuclease homologue, putative, expressed	0.0627931	0.00440548	0.0971903	0.706	0.414	0.748	0.463	0.821	0.404	17.4705	17.36	17.5118	17.2569	17.3616	17.2539	15.5261	17.4273	17.5676	18.1278	18.2108	17.8702
LOC_Os01g07100.1	expressed protein	0.27454	0.545324	0.56966	0.799	0.819	0.865	-0.426	-0.23	-0.216	17.2172	16.9415	16.8754	16.9122	16.8246	16.8081	16.9483	17.0986	17.1643	16.6557	16.8914	16.8421
LOC_Os01g07200.1	hydrolase, alpha/beta fold family protein, putative, expressed	0.0766716	0.595231	0.937186	0.721	0.824	0.89	0.585	-0.162	-0.0238	20.5362	20.8621	20.8155	20.77	20.8714	20.7926	21.2984	21.4393	21.2556	21.275	21.2787	21.2696
LOC_Os01g07382.1	expressed protein	0.000136626	0.000481241	0.0173761	0.067	0.153	0.553	0.592	0.499	0.274	16.7442	16.8813	17.1872	19.8502	19.6035	19.7791	15.953	15.9273	16.1683	16.4605	16.1	15.7591
LOC_Os01g07420.1	embryo-specific 3, putative, expressed	0.0742207	0.119025	0.0371386	0.718	0.732	0.651	0.696	0.594	0.842	16.7701	16.6569	16.9437	16.6315	16.4118	16.5888	16.256	16.6028	15.5956	15.6633	15.5529	15.4653
LOC_Os01g07750.1	NADH-cytochrome b5 reductase, putative, expressed	0.732122	0.316173	0.14402	0.848	0.79	0.78	0.343	1.03	1.55	17.782	17.8686	17.9344	17.9281	18.1747	18.1656	18.0163	18.089	18.3123	18.603	18.8277	18.7805
LOC_Os01g07780.1	aminotransferase, classes I and II, domain containing protein, expressed	0.802654	0.0252664	0.0100396	0.852	0.609	0.47	-0.273	-2.83	-3.42	22.4203	22.7359	23.0661	22.3367	22.7455	22.6501	22.8969	21.587	21.8753	22.001	21.9205	22.1541
LOC_Os01g07910.1	expressed protein	0.443087	0.456883	0.399375	0.823	0.81	0.846	-0.163	0.158	-0.18	19.9309	19.8567	19.9797	19.493	19.4563	19.4376	19.6407	19.5822	19.6292	19.6283	19.7049	19.9376
LOC_Os01g08270.4	ATP synthase subunit alpha, mitochondrial, putative, expressed	0.0765299	0.0130067	0.839753	0.721	0.542	0.884	-0.309	-0.476	0.0323	18.1295	18.0165	18.1363	18.0831	17.935	18.2468	18.5894	18.2552	18.0563	17.0948	17.1113	17.166
LOC_Os01g08280.1	ras-related protein, putative, expressed	0.447926	0.906083	0.343096	0.824	0.845	0.837	0.331	-0.0506	0.417	14.4656	14.9873	14.5195	14.3621	14.2773	14.5194	0	14.6784	14.7396	0	14.2402	13.8881
LOC_Os01g08350.1	retrotransposon protein, putative, unclassified, expressed	0.865411	0.0172832	0.548606	0.856	0.572	0.863	-0.216	3.59	-0.772	15.8274	17.4106	18.9507	17.2177	17.0279	17.2714	15.8007	14.119	18.1932	15.9309	15.4787	15.4244
LOC_Os01g08450.1	MAR-binding filament-like protein 1, putative, expressed	0.322649	0.326093	0.592452	0.807	0.792	0.867	-0.132	-0.131	-0.0701	14.5491	13.7228	0	17.3069	16.1652	16.1631	14.5093	14.3903	15.299	17.4672	16.2308	17.4397
LOC_Os01g08470.1	DnaK family protein, putative, expressed	0.201919	0.0892127	0.266124	0.782	0.712	0.822	-0.564	-0.779	-0.486	21.2149	21.3081	21.2745	21.2008	21.3671	21.344	21.3078	21.349	21.137	22.1381	22.0112	22.1492
LOC_Os01g08510.1	frigida, putative, expressed	0.030259	0.904118	0.00543202	0.646	0.845	0.372	0.19	0.0092	-0.269	17.8592	17.7472	17.5723	17.3712	17.277	16.7722	16.9193	16.2396	16.94	17.2915	17.2968	17.3951
LOC_Os01g08560.2	aquaporin protein, putative, expressed	0.0245365	0.907987	0.669977	0.627	0.845	0.873	0.312	-0.0138	0.0511	14.2973	13.297	13.1642	0	0	11.8748	14.746	0	14.6636	0	15.0136	0
LOC_Os01g08580.1	PHD-finger domain containing protein, putative, expressed	0.0758682	0.0439479	0.743051	0.72	0.658	0.878	-1.2	-1.4	-0.203	14.9546	15.9432	15.7166	16.7857	17.2187	17.638	15.4153	19.3462	17.5206	17.0132	17.5033	17.4666
LOC_Os01g08660.1	SSRP1-like FACT complex subunit, putative, expressed	0.879123	0.921362	0.17091	0.856	0.846	0.792	0.128	-0.0833	1.22	19.3657	19.3413	18.4277	18.9663	18.7596	18.8568	18.8799	17.7051	19.0117	18.4786	19.393	18.3817
LOC_Os01g08820.1	transferase family protein, putative, expressed	0.193281	0.29669	0.19112	0.78	0.787	0.8	0.656	0.517	-0.66	16.9054	17.0569	17.7439	15.9112	16.4243	16.3108	17.6069	16.9233	16.3864	16.8235	16.8559	17.4276
LOC_Os01g08970.1	AGC_AGC_other_NDRh_TRCd.1 - ACG kinases include homologs to PKA, PKG and PKC, expressed	0.217587	0.0232692	0.0861362	0.786	0.601	0.738	-0.262	0.538	0.38	14.0396	14.0348	13.7286	13.2742	13.5246	13.3189	13.9975	0	13.3624	15.1761	13.8807	14.1086
LOC_Os01g09010.1	60S acidic ribosomal protein, putative, expressed	0.452546	0.444263	0.204114	0.824	0.809	0.805	-0.392	-0.399	-0.682	21.6079	22.0009	21.9648	21.4422	21.4637	21.5669	22.0418	21.8648	21.7753	21.5961	21.4882	21.4032
LOC_Os01g09200.1	HAD superfamily phosphatase, putative, expressed	0.00113807	0.259482	0.0324597	0.256	0.78	0.635	-0.788	0.204	0.427	19.2248	19.2013	19.1567	19.5994	19.7352	19.3505	20.096	20.2546	20.32	21.343	21.5445	21.6379
LOC_Os01g09510.1	mitochondrial-processing peptidase subunit alpha, mitochondrial precursor, putative, expressed	0.575059	0.381027	0.00532912	0.836	0.8	0.369	-0.147	-0.233	-0.918	14.3945	13.6987	13.9083	13.9019	13.9287	14.2442	14.6212	0	13.8022	14.8847	14.707	14.5104
LOC_Os01g09540.1	6-phosphofructokinase, putative, expressed	0.824603	0.00293684	0.00973703	0.853	0.363	0.466	-0.0294	-0.518	-0.42	18.6511	18.6609	18.5163	18.6649	18.6914	18.4387	18.6685	18.4648	18.6861	19.2457	19.2508	19.1931
LOC_Os01g09560.1	ZOS1-04 - C2H2 zinc finger protein, expressed	0.0345133	0.984681	0.381979	0.658	0.85	0.843	0.322	0.00256	0.119	18.6018	19.2692	19.6598	18.7687	18.7026	18.9408	19.0943	18.7595	18.6696	17.6004	19.4083	17.6841
LOC_Os01g09570.1	harpin-induced protein 1 domain containing protein, expressed	0.000194543	0.00150386	0.77446	0.0871	0.278	0.88	0.775	0.579	-0.0383	17.1615	17.2558	17.6574	18.5968	18.7053	18.4938	18.5426	18.8707	18.8859	17.6885	18.7172	18.5627
LOC_Os01g09850.3	DEAD-box ATP-dependent RNA helicase, putative, expressed	0.901963	0.731024	0.849561	0.858	0.834	0.885	-0.124	0.347	-0.191	18.3439	18.4337	17.8761	17.8198	17.9787	18.1361	17.8958	18.2275	18.5582	14.0565	18.023	17.4691
LOC_Os01g09880.1	expressed protein	0.27633	0.0756621	0.68956	0.799	0.701	0.875	0.108	-0.187	0.0384	0	0	10.82	0	0	15.5367	0	0	0	12.3793	0	12.5235
LOC_Os01g10050.2	POLD3 - Putative DNA polymerase delta complex subunit, expressed	0.465597	0.689061	0.170914	0.826	0.831	0.792	-0.324	-0.176	-0.631	20.0218	19.8693	20.0421	19.4011	19.3676	19.5019	19.0679	19.1067	19.1763	18.8997	18.9618	18.9253
LOC_Os01g10340.1	WD domain, G-beta repeat domain containing protein, expressed	0.736796	0.249306	0.259585	0.848	0.777	0.821	-0.28	0.994	0.971	17.6386	18.8591	17.8827	17.3482	17.3709	16.9021	16.3156	16.0167	16.2809	15.9687	16.9027	15.6871
LOC_Os01g10690.1	carnitine racemase like protein, putative, expressed	0.0448088	0.226125	0.272788	0.68	0.772	0.824	2.21	1.23	1.11	16.9334	17.2218	16.9765	16.6455	16.5728	16.6104	16.8479	16.9965	17.0776	16.7353	16.5957	16.9509
LOC_Os01g10790.1	phosphoenolpyruvate carboxylase, putative, expressed	0.00599659	0.940991	0.0016744	0.473	0.847	0.202	0.542	-0.0116	0.668	16.8453	15.1849	16.92	15.7039	14.8451	14.9549	12.2276	14.8979	15.6455	11.7261	12.1943	14.5514
LOC_Os01g10830.1	SOUL heme-binding protein, putative, expressed	0.000174388	0.000964461	0.00424494	0.0806	0.224	0.332	0.691	0.544	0.431	14.4519	13.7232	0	0	0	14.2393	15.0204	13.3579	13.633	15.7545	16.8507	17.5533
LOC_Os01g11054.1	ATP-dependent RNA helicase, putative, expressed	0.740963	0.450845	0.79824	0.848	0.809	0.882	-0.306	-0.706	-0.236	13.6975	13.3995	0	16.2523	15.0285	16.1499	0	0	0	0	13.9479	14.2701
LOC_Os01g11230.1	sodium/calcium exchanger protein, putative, expressed	0.149686	0.80322	0.0853375	0.765	0.839	0.737	1.16	-0.19	1.43	16.7113	15.5431	15.857	15.2236	12.4513	15.3523	15.6523	15.9022	15.9054	15.514	14.9414	15.6962
LOC_Os01g11370.1	bromodomain containing protein, expressed	0.372188	0.00954371	0.0151059	0.815	0.507	0.532	0.458	1.59	1.45	20.9235	20.6532	20.8613	20.4721	20.3829	20.3929	20.7844	20.587	20.7515	21.5234	21.3694	21.4095
LOC_Os01g11414.2	GDSL-like lipase/acylhydrolase, putative, expressed	0.405535	0.107452	0.297021	0.819	0.725	0.829	0.415	-0.85	-0.527	17.8206	18.2023	17.6727	17.7844	17.6058	17.7952	18.5834	14.7422	18.918	18.6604	18.6913	18.6487
LOC_Os01g11580.1	GDSL-like lipase/acylhydrolase, putative, expressed	0.112274	0.144112	0.535887	0.747	0.745	0.862	-1.75	-1.6	-0.643	14.3131	14.5823	14.6697	14.5129	14.3107	14.5619	0	0	15.12	14.5832	9.97934	0
LOC_Os01g11650.2	receptor-like protein kinase, putative, expressed	0.261437	0.123108	0.0919429	0.796	0.734	0.743	1.14	-1.62	1.8	16.3251	0	16.4759	16.2944	0	10.8994	11.8409	17.7671	0	0	16.5375	16.7245
LOC_Os01g11730.1	reticulon domain containing protein, putative, expressed	0.0636972	0.112607	0.914761	0.707	0.728	0.889	-0.472	-0.392	-0.0246	19.4046	19.2837	19.3377	19.3997	19.6238	19.4644	19.5655	19.6412	19.6777	19.0379	19.0945	19.3355
LOC_Os01g12430.1	AAA-type ATPase family protein, putative, expressed	0.767059	0.206665	0.677705	0.85	0.766	0.874	0.403	-1.79	-0.567	24.0404	24.391	24.9723	24.9275	24.4756	24.9009	25.442	25.4681	25.2539	24.7637	24.61	24.5127
LOC_Os01g12650.1	eukaryotic translation initiation factor 3 subunit E-interacting protein, putative, expressed	0.0654595	0.206077	0.41439	0.709	0.766	0.848	0.316	0.206	0.129	15.5294	0	15.8873	16.7906	17.1279	16.7028	15.3609	0	0	0	16.3056	16.3471
LOC_Os01g12660.1	VHS and GAT domain containing protein, expressed	0.90676	0.991773	0.200485	0.858	0.85	0.804	0.0711	0.00625	0.814	18.966	18.9779	19.3321	19.2845	19.0438	19.4776	19.4521	19.8522	19.5971	19.6419	19.749	19.5726
LOC_Os01g12870.1	60S acidic ribosomal protein, putative, expressed	0.683048	0.797522	0.27792	0.844	0.839	0.825	0.292	-0.183	0.798	15.557	15.4068	14.9175	15.1064	15.2457	14.9289	14.9999	15.087	15.2586	14.6786	14.8178	14.8844
LOC_Os01g12880.1	KH domain containing protein, putative, expressed	0.705644	0.532638	0.536457	0.846	0.818	0.862	0.459	-0.764	-0.757	18.4582	18.2699	18.003	17.9133	17.2588	18.0862	17.6787	19.0351	16.2853	17.0317	14.9469	17.9388
LOC_Os01g13080.1	metallo-beta-lactamase family protein, putative, expressed	0.842997	0.139263	0.0270728	0.854	0.742	0.612	-0.0421	-0.334	-0.543	15.2343	15.1905	14.8915	14.6624	14.8434	14.6607	14.5768	14.9102	14.7189	14.9275	0	14.9242
LOC_Os01g13100.3	abscisic acid insensitive 8, putative, expressed	0.0648665	0.00609567	0.00346291	0.709	0.454	0.299	-0.218	-0.368	-0.406	16.4161	16.6462	16.458	15.589	15.7395	15.9106	15.8764	16.5111	16.5723	15.7447	15.7761	15.8294
LOC_Os01g13150.1	expressed protein	0.706139	0.431479	0.0911929	0.846	0.807	0.743	0.244	0.516	1.18	18.1843	18.5581	18.7278	19.9326	19.8734	19.5404	20.2414	20.6135	20.4917	20.8601	20.7398	20.7609
LOC_Os01g13200.1	SOUL heme-binding protein, putative, expressed	0.0248354	0.0127902	0.0362755	0.628	0.54	0.648	-0.454	-0.523	0.416	16.5408	17.0546	16.0403	15.7822	16.7434	15.1727	17.1311	16.4773	17.7442	16.0296	16.1884	16.0366
LOC_Os01g13390.1	importin-alpha re-exporter, putative, expressed	0.150652	0.0498927	0.082556	0.765	0.669	0.734	-0.968	-1.39	-1.2	24.2689	24.333	24.2622	23.9755	24.06	23.9346	24.0578	23.8291	24.1171	24.2087	24.3526	24.2361
LOC_Os01g13420.1	helix-loop-helix DNA-binding domain containing protein, expressed	0.190013	0.0492391	0.350597	0.779	0.668	0.839	1.93	3.08	1.34	19.0053	18.917	18.0402	18.8744	18.7708	18.785	19.6326	18.705	17.5887	18.9281	19.0157	19.1446
LOC_Os01g13430.1	KH domain containing protein, putative, expressed	0.653034	0.232047	0.250655	0.842	0.773	0.818	0.142	-0.391	-0.374	14.4466	14.9321	15.1081	14.5761	15.0232	14.6045	15.3416	14.5856	14.686	16.1231	15.5199	15.8039
LOC_Os01g13460.1	phosphoglycerate mutase, putative, expressed	0.036548	0.57228	0.899129	0.663	0.822	0.888	-3.14	-0.752	-0.167	22.9687	23.0987	23.1336	24.3976	24.4612	24.441	22.9776	23.0802	23.0982	21.9586	21.7983	21.9614
LOC_Os01g13470.1	DUF250 domain containing protein, putative, expressed	0.0407981	0.00919151	0.235477	0.672	0.503	0.814	-0.892	-1.23	-0.476	14.1297	13.975	14.9617	16.5206	17.7126	15.5747	15.1358	13.2378	13.6594	13.964	14.1347	14.9748
LOC_Os01g13570.2	dehydrogenase, putative, expressed	0.124222	0.168835	0.405317	0.753	0.754	0.847	2.41	2.13	1.24	14.2248	13.3451	13.7478	13.789	13.4625	13.6584	0	0	0	13.9386	0	13.802
LOC_Os01g13770.3	Cupin domain containing protein, expressed	0.254005	0.015014	0.00085209	0.795	0.557	0.133	-0.234	-0.574	-0.933	19.2937	19.3742	19.4352	19.3278	19.2039	18.6018	19.3244	19.6135	19.3857	19.5321	19.6559	19.5811
LOC_Os01g14580.1	5-nucleotidase domain-containing protein, putative, expressed	0.717042	0.437154	0.525859	0.847	0.808	0.861	0.432	-0.939	0.762	17.0018	16.9847	16.7203	16.6011	16.5643	16.5588	16.6116	15.2063	16.3934	16.3052	16.1531	16.1164
LOC_Os01g14670.1	ribosomal protein L3, putative, expressed	0.174367	0.433555	0.378438	0.774	0.807	0.843	-1.14	-0.633	0.715	18.2363	18.2322	17.9669	17.7681	17.7682	17.6595	18.0577	17.5839	18.0696	18.2621	18.1157	17.9059
LOC_Os01g14810.3	lipase, putative, expressed	0.24139	0.168441	0.249531	0.792	0.754	0.818	-1.09	-1.3	-1.07	0	15.4504	15.6825	0	14.9155	0	15.3937	15.1997	0	0	0	0
LOC_Os01g14830.1	miro, putative, expressed	0.00254455	0.000114306	0.00308259	0.362	0.0576	0.281	-0.791	-1.23	-0.766	15.4931	16.8179	15.3742	16.487	14.8101	15.6955	15.6534	0	15.6983	0	15.2437	12.0312
LOC_Os01g15000.1	pectinesterase, putative, expressed	0.00148989	0.302404	0.0686574	0.291	0.788	0.716	8.19	2	3.78	18.4608	18.3159	19.4147	18.2382	18.0257	18.0162	18.1311	18.0087	18.0675	17.9971	18.1096	0
LOC_Os01g15010.1	ribosomal L18p/L5e family protein, putative, expressed	0.00661535	0.240338	0.36651	0.485	0.775	0.841	0.317	-0.114	0.0862	18.8996	19.2281	19.4564	19.236	19.2403	19.2669	19.3591	19.3436	19.158	19.4045	19.5049	19.6271
LOC_Os01g15039.1	zinc finger C-x8-C-x5-C-x3-H type family protein, expressed	0.256537	0.0169619	0.0153798	0.795	0.57	0.535	0.196	-0.471	-0.48	16.3279	17.1934	17.4929	17.3655	17.5359	17.8328	17.2888	14.9031	16.0229	16.6754	16.8299	16.4221
LOC_Os01g15290.2	zinc finger C-x8-C-x5-C-x3-H type family protein, expressed	0.0653789	0.33045	0.554147	0.709	0.793	0.864	0.693	0.34	0.203	15.1424	15.5344	15.4895	14.4558	14.2239	14.3205	14.1987	13.5111	0	15.5061	14.9331	15.7918
LOC_Os01g15350.1	PUR ALPHA-1, putative, expressed	0.440496	0.309232	0.0839659	0.823	0.789	0.735	-0.879	-1.17	-2.11	19.9703	20.2153	20.1063	20.1792	19.957	20.2308	20.4819	20.2406	20.1616	20.1832	19.7859	20.3017
LOC_Os01g15460.3	peroxidase precursor, putative, expressed	0.677717	0.11827	0.811117	0.844	0.732	0.883	-0.37	-1.48	-0.212	16.4548	16.2608	16.1179	16.2955	16.5798	16.7664	16.3475	17.2534	17.4628	16.7513	17.0247	16.7841
LOC_Os01g15600.1	mitochondrial carrier protein, putative, expressed	0.0101301	0.00407298	0.146014	0.535	0.404	0.781	-1.02	-1.2	-0.5	16.3959	16.2201	16.2644	15.2019	15.1972	14.5992	14.704	14.8331	15.0883	14.7105	15.0413	14.8555
LOC_Os01g15830.1	RNA binding protein, putative, expressed	0.270706	0.0978668	0.288186	0.798	0.719	0.827	-0.569	-0.895	-0.547	20.153	19.7507	20.2369	20.2429	19.9558	19.3931	20.181	19.8464	19.6204	18.4485	18.6696	18.8455
LOC_Os01g16040.1	la domain containing protein, putative, expressed	0.120297	0.973772	0.0420095	0.751	0.849	0.665	0.258	0.0051	-0.356	19.8896	19.7832	19.6492	18.6692	18.9309	18.8812	19.2668	19.2769	18.7903	18.8054	19.4986	19.2861
LOC_Os01g16090.1	peroxiredoxin, putative, expressed	0.00753444	0.000677331	0.01218	0.5	0.184	0.5	-0.403	-0.593	-0.367	21.1836	21.0573	21.0262	20.7181	20.8827	20.7947	20.9727	21.2845	21.3252	20.6962	20.8481	20.8104
LOC_Os01g16110.2	Sad1 / UNC-like C-terminal domain containing protein, putative, expressed	0.101138	0.917541	0.45501	0.74	0.846	0.853	-0.244	0.0143	-0.105	13.9364	13.2065	14.2278	17.0242	16.6522	17.0014	14.3127	13.1624	14.0209	14.3525	14.2946	15.4224
LOC_Os01g16152.1	DNA gyrase subunit B, chloroplast/mitochondrial precursor, putative, expressed	0.607178	0.127048	0.143401	0.839	0.736	0.78	0.279	0.881	-0.84	16.7259	15.5162	16.6638	0	0	14.8162	0	13.8629	15.7458	13.4956	0	0
LOC_Os01g16220.1	expressed protein	0.516595	0.680025	0.311312	0.831	0.83	0.832	-0.198	-0.125	-0.314	15.2374	15.0269	14.8712	14.7177	14.9538	15.0201	0	14.9409	14.8552	15.0792	15.5174	15.4649
LOC_Os01g16290.1	cysteine proteinase inhibitor precursor protein, putative, expressed	0.524892	0.797806	0.634555	0.832	0.839	0.87	0.218	-0.0869	-0.162	16.292	15.5828	16.2691	16.3532	16.041	16.4944	16.5809	15.7249	16.2795	16.4438	16.4629	16.5913
LOC_Os01g16340.1	peroxidase precursor, putative, expressed	0.00425268	0.000602676	0.00757917	0.429	0.172	0.426	-1.64	-2.22	-1.48	19.351	19.3629	19.0947	18.6206	18.8327	18.7715	18.4188	18.8533	18.9365	18.64	19.0202	18.3342
LOC_Os01g16430.1	glutamyl-tRNA synthetase, cytoplasmic, putative, expressed	0.297399	0.890546	0.253921	0.803	0.844	0.819	-1.03	-0.132	1.13	19.3072	19.1294	19.1043	18.9777	19.0006	18.9886	19.3737	19.279	19.5489	19.4096	19.5731	19.4812
LOC_Os01g16450.1	OsClp1 - Putative Clp protease homologue, expressed	0.963734	0.505335	0.39008	0.861	0.815	0.845	0.0269	-0.398	-0.519	15.9666	17.2517	15.7081	16.37	16.3926	16.6695	16.8377	16.2325	12.6511	16.2806	16.0782	16.3281
LOC_Os01g16520.1	ribosomal protein L7Ae, putative, expressed	0.160953	0.150795	0.0183404	0.769	0.747	0.56	0.841	0.864	1.58	10.748	12.2168	12.6542	12.7074	12.6809	13.8838	13.2536	13.6137	12.4657	13.647	14.8967	13.3534
LOC_Os01g16530.1	dehydrogenase, putative, expressed	0.0535188	0.0740804	0.55038	0.694	0.699	0.863	0.362	0.329	0.101	13.1057	0	12.4741	15.6291	15.5053	0	11.9269	12.2248	0	12.9881	0	12.4502
LOC_Os01g16890.1	outer mitochondrial membrane porin, putative, expressed	0.716132	0.308262	0.0568607	0.847	0.789	0.698	-0.123	-0.353	-0.712	18.8005	18.5206	18.67	18.7323	18.7946	18.5976	19.1831	19.0416	19.4072	20.0036	20.3749	20.3138
LOC_Os01g16900.1	pyruvate kinase, putative, expressed	0.124011	0.874504	0.773514	0.753	0.843	0.88	0.211	0.0203	0.037	13.5005	15.0039	14.4028	13.538	13.8384	0	14.8747	13.3833	14.2091	13.6495	13.8026	14.2253
LOC_Os01g16910.1	plastid-specific 50S ribosomal protein 5, chloroplast precursor, putative, expressed	0.373127	0.264886	0.910957	0.815	0.781	0.888	-0.268	-0.34	-0.0329	18.5757	18.134	18.2467	18.2943	18.6039	18.285	18.4458	19.0182	18.5473	19.3455	19.396	19.3369
LOC_Os01g16960.1	magnesium-protoporphyrin IX monomethyl ester cyclase,chloroplast precursor, putative, expressed	0.0164146	0.0168112	0.170742	0.587	0.569	0.792	0.375	0.374	0.19	17.5763	18.3129	18.3807	18.282	18.0587	18.2514	18.2479	18.3825	18.4435	18.3163	18.0972	18.6091
LOC_Os01g17150.1	OsCam3 - Calmodulin, expressed	0.0815687	0.106132	0.00215083	0.725	0.724	0.231	-0.422	-0.386	-0.909	15.5584	15.6092	15.7973	12.1407	12.4414	12.6001	0	0	14.8063	0	0	0
LOC_Os01g17170.1	PPR repeat domain containing protein, putative, expressed	0.0115017	0.0882758	0.0873072	0.549	0.712	0.739	0.258	0.156	-0.157	16.0056	16.0493	16.0588	15.6935	15.7756	15.7505	16.021	16.1124	15.7338	16.9736	16.9395	17.1929
LOC_Os01g17190.1	coatomer subunit beta-1, putative, expressed	0.94343	0.0355912	0.0727421	0.86	0.64	0.722	-0.0937	3.16	2.6	17.0935	18.4273	18.5789	18.2885	17.4611	14.4779	18.6329	18.8298	17.7838	17.277	17.477	17.6019
LOC_Os01g17320.1	tubulin/FtsZ domain containing protein, putative, expressed	0.344325	0.262542	0.368292	0.811	0.78	0.841	-1.09	-1.3	1.03	14.5095	13.6049	14.5687	14.2643	13.9314	13.9009	14.1121	15.0732	17.0974	15.3445	16.9911	17.0312
LOC_Os01g17430.1	bacterial transferase hexapeptide domain containing protein, expressed	0.237681	0.601567	0.475961	0.791	0.824	0.856	-0.934	-0.4	0.549	16.6506	16.1962	16.147	0	16.6443	16.1177	16.3911	15.9976	16.6497	15.7475	16.13	16.5581
LOC_Os01g18050.1	Cupin domain containing protein, expressed	0.884994	0.997553	0.174179	0.857	0.85	0.794	-0.043	-0.000911	0.426	11.2288	11.2296	0	0	0	16.01	16.4864	0	12.8926	13.5103	14.0987	16.1381
LOC_Os01g18070.1	peptidyl-prolyl cis-trans isomerase, putative, expressed	0.0533673	0.000250524	0.000410773	0.694	0.103	0.0757	-0.253	-0.657	-0.614	14.5794	14.2389	14.4	14.5884	14.6367	14.686	14.4421	15.0132	15.4495	15.289	15.4098	15.383
LOC_Os01g18170.1	aspartic proteinase oryzasin-1 precursor, putative, expressed	0.561215	0.407498	0.43161	0.835	0.804	0.85	-0.31	-0.446	0.423	18.2643	17.2436	17.6949	16.2735	14.4405	15.26	15.8856	15.6671	15.655	15.6271	16.0841	15.9751
LOC_Os01g18210.1	aminotransferase, putative, expressed	0.0405463	0.00213338	0.0199646	0.672	0.322	0.572	-0.747	-1.32	-0.882	16.8776	16.7437	16.7804	15.9976	15.2356	15.4108	13.6176	14.2633	13.8203	13.9703	15.0247	14.0783
LOC_Os01g18630.2	peroxidase precursor, putative, expressed	0.812491	0.833925	0.261164	0.853	0.841	0.821	-0.249	-0.22	1.22	18.5735	17.3378	19.6928	18.7257	18.2965	18.5788	19.23	19.5477	19.3209	19.1022	18.7686	18.9765
LOC_Os01g18640.2	transposon protein, putative, unclassified, expressed	0.240816	0.152189	0.509939	0.792	0.748	0.859	-0.36	-0.448	-0.197	15.8753	16.1258	16.7855	14.5696	14.4506	14.8063	14.7813	14.5965	14.8669	11.6722	15.3224	14.6509
LOC_Os01g19020.1	nodal modulator 1 precursor, putative, expressed	0.133631	0.429229	0.0305941	0.758	0.807	0.628	-0.668	-0.336	1.04	18.3926	18.0502	18.2515	18.4259	14.6782	18.5487	18.4751	17.6143	17.9434	18.0798	17.9523	17.8581
LOC_Os01g19050.1	universal stress protein domain containing protein, putative, expressed	0.280623	0.756458	0.934555	0.8	0.836	0.89	-1.53	-0.427	0.113	19.0126	18.8792	19.0841	19.1146	19.3527	19.078	17.3003	18.3408	18.3358	19.9567	18.7912	17.534
LOC_Os01g19470.1	pectinesterase, putative, expressed	0.186302	0.0684627	0.253377	0.777	0.693	0.819	0.167	-0.241	0.142	19.3983	19.5096	19.985	19.2302	18.5219	19.1954	19.9879	19.8907	19.0979	19.2581	18.9827	17.8013
LOC_Os01g19820.4	homeodomain, putative, expressed	0.0278348	0.530836	0.0286342	0.639	0.818	0.619	0.459	0.114	0.456	0	15.7754	12.3697	13.9209	11.7303	17.6758	0	0	0	12.5517	14.0628	12.3471
LOC_Os01g21034.1	preprotein translocase subunit secA, chloroplast precursor, putative, expressed	0.819873	0.315142	0.0144831	0.853	0.79	0.526	-0.0232	0.105	-0.298	15.5559	15.4938	15.5688	15.4449	15.6477	15.4478	15.6378	15.8712	16.0039	15.5574	15.5425	15.5357
LOC_Os01g21590.1	peroxidase precursor, putative, expressed	0.635937	0.218548	0.0794947	0.841	0.77	0.73	0.148	0.399	0.596	22.2907	22.2025	21.7925	21.4581	23.1991	21.3985	22.7513	22.518	21.9788	22.3527	22.1055	20.4564
LOC_Os01g21820.1	peroxidase precursor, putative, expressed	0.269998	0.044707	0.00269826	0.798	0.66	0.26	-0.136	-0.27	-0.472	26.9987	26.9754	27.058	26.4255	26.4093	26.4464	25.9991	25.7834	25.8127	24.4809	24.8157	24.8036
LOC_Os01g22230.1	40S ribosomal protein S27a, putative, expressed	0.977208	0.139938	0.958057	0.862	0.743	0.891	0.0101	-0.555	0.0185	22.5597	22.3119	22.3994	22.289	22.2362	22.3197	22.5549	22.3953	22.3943	22.9	22.9486	23.1044
LOC_Os01g22370.1	dihydrolipoyl dehydrogenase, putative, expressed	0.631335	0.950695	0.35383	0.841	0.848	0.839	-0.548	0.0701	1.08	13.676	14.3971	0	15.6911	18.2295	18.5898	14.8012	13.7605	10.9479	11.993	13.761	0
LOC_Os01g22490.1	miro, putative, expressed	0.320182	0.6548	0.318603	0.807	0.828	0.833	0.632	-0.278	-0.634	15.6893	0	15.4815	15.677	0	15.5133	0	0	15.6643	16.329	0	16.4585
LOC_Os01g23610.1	rossmann fold nucleotide-binding protein involved in DNA uptake, putative, expressed	0.00348786	0.00168641	0.000496139	0.403	0.292	0.0885	0.443	0.498	-0.596	19.6474	19.1042	19.3672	21.07	20.7507	21.044	22.1832	22.0574	22.3743	23.0258	23.1013	23.2065
LOC_Os01g23620.1	OsPDIL2-2 protein disulfide isomerase PDIL2-2, expressed	0.839443	0.0333808	0.21453	0.854	0.635	0.808	0.024	-0.287	0.153	14.6017	16.4704	16.5825	15.9955	16.4773	16.2911	16.4254	16.4935	16.7208	16.701	16.7997	16.6324
LOC_Os01g23680.3	AMP-binding enzyme, putative, expressed	0.932198	0.723137	0.331418	0.859	0.834	0.835	-0.039	0.163	-0.457	24.217	24.225	24.1918	23.9168	23.8134	23.729	24.0169	23.7342	24.1327	24.0538	24.201	23.9918
LOC_Os01g23740.2	jacalin-like lectin domain containing protein, expressed	0.562561	0.162832	0.00712214	0.835	0.752	0.416	0.0623	0.157	-0.357	18.6347	16.5159	16.1478	19.6923	19.0213	19.8623	18.2667	18.7488	18.7882	19.1511	19.4973	19.492
LOC_Os01g24030.2	Ser/Thr protein phosphatase family protein, putative, expressed	0.0118817	0.0470502	0.104288	0.553	0.664	0.754	0.471	0.345	0.272	15.6794	15.66	15.4972	15.9125	15.8684	16.2286	15.9899	15.9535	16.4489	12.529	16.3868	16.5418
LOC_Os01g24710.3	exocyst complex component 6, putative, expressed	0.291905	0.0266091	0.421725	0.802	0.614	0.849	0.502	-1.18	-0.377	18.3082	18.4928	18.5674	18.8461	18.06	18.6417	19.7833	19.8805	19.6411	19.4392	19.1721	18.4029
LOC_Os01g24750.1	multidrug resistance-associated protein, putative, expressed	0.500557	0.768805	0.298754	0.829	0.837	0.829	0.801	-0.346	1.26	14.4117	13.7568	14.0024	14.2337	13.9761	14.0513	14.0469	14.1494	14.0863	14.5269	14.7021	14.7501
LOC_Os01g24950.2	ferredoxin--nitrite reductase, putative, expressed	0.660286	0.223318	0.451326	0.843	0.771	0.853	-0.525	-1.51	-0.91	15.4301	15.1588	16.7979	13.6026	13.5664	15.5438	15.8901	17.299	17.8595	15.293	17.877	0
LOC_Os01g25386.1	tetratricopeptide repeat domain containing protein, expressed	0.872308	0.595684	0.584787	0.856	0.824	0.866	-0.192	0.637	0.656	18.8868	19.0458	19.0817	18.7629	19.0074	18.0009	18.7959	18.9419	16.2827	18.6798	18.9487	18.8478
LOC_Os01g25484.3	40S ribosomal protein S4, putative, expressed	0.410242	0.0933437	0.461657	0.819	0.716	0.854	0.346	0.75	-0.308	20.3529	20.6625	19.8009	20.0457	20.2087	20.3076	20.707	20.1734	20.3198	21.4615	20.7209	20.9426
LOC_Os01g25600.1	respiratory burst oxidase, putative, expressed	0.478274	0.298434	0.0394035	0.827	0.787	0.658	-0.276	-0.411	-0.895	21.2349	21.3138	21.5693	20.6983	20.8979	21.0739	20.9561	20.8859	20.8374	21.612	21.5352	21.43
LOC_Os01g25610.1	exportin 1, putative, expressed	0.464916	0.261579	0.0185406	0.826	0.78	0.562	-0.105	-0.165	-0.395	22.4287	22.2388	22.4571	22.3077	22.1885	22.2253	22.5788	22.0393	22.3729	23.1309	22.9817	23.166
LOC_Os01g25820.1	transposon protein, putative, CACTA, En/Spm sub-class, expressed	0.620555	0.0814567	0.203702	0.84	0.706	0.805	0.181	-0.691	-0.483	17.0873	17.3807	17.3342	17.7122	17.7901	17.6581	17.7419	18.0355	18.0961	18.307	18.217	18.545
LOC_Os01g26160.2	chromatin-remodeling complex ATPase chain, putative, expressed	0.0936184	0.673549	0.21879	0.735	0.83	0.809	-0.523	-0.122	0.369	15.5953	15.4325	14.8248	15.3226	15.2535	14.9478	15.537	15.2268	15.0913	15.8423	16.355	16.5977
LOC_Os01g26940.1	cullin, putative, expressed	0.000250138	0.000827999	0.00161422	0.103	0.206	0.198	-3.22	-2.72	-2.46	17.8146	18.0212	17.8599	18.4268	18.4675	18.4956	18.7408	18.8891	18.9787	19.0216	19.1195	19.207
LOC_Os01g27040.1	glutathione S-transferase, putative, expressed	0.134021	0.066078	0.575807	0.758	0.691	0.866	0.141	0.179	-0.0498	18.1805	18.0819	18.3338	18.5268	18.8228	18.3057	18.3571	17.7192	17.9989	19.1199	17.3599	17.8787
LOC_Os01g27150.2	tRNA synthetases class II domain containing protein, expressed	0.344759	0.576553	0.019259	0.811	0.822	0.567	0.467	0.272	1.33	15.0745	14.4912	0	0	14.9416	14.1467	0	11.5657	0	0	0	0
LOC_Os01g27210.1	GTPase of unknown function domain containing protein, putative, expressed	0.670388	0.0445102	0.42459	0.843	0.659	0.849	-0.355	-1.88	-0.674	19.7467	19.9686	19.9156	20.4983	20.3772	20.5574	20.6882	20.4213	20.5181	20.8481	21.0978	21.081
LOC_Os01g27520.1	bifunctional 3-dehydroquinate dehydratase/shikimate dehydrogenase,chloroplast precursor, putative, expressed	0.0584338	0.682269	0.754799	0.701	0.831	0.879	-0.304	0.0594	-0.0452	18.1084	17.7564	17.9463	18.5263	18.7062	18.664	19.1394	19.2361	18.8933	19.0042	18.5205	18.7116
LOC_Os01g27730.1	cyclin-L1-1, putative, expressed	0.287356	0.364534	0.12705	0.801	0.798	0.77	-0.663	-0.56	-0.985	20.2461	19.9259	20.0707	20.0042	19.743	20.0931	20.4949	20.0892	19.9874	20.6838	20.3708	20.435
LOC_Os01g27750.1	CRS2-associated factor 1, chloroplast precursor, putative, expressed	0.235577	0.0168078	0.0654338	0.791	0.569	0.712	-0.269	-0.618	-0.443	22.1174	22.1006	22.1744	23.3932	23.3841	23.3575	21.6706	21.5833	21.9064	21.2452	21.2824	21.3077
LOC_Os01g27940.1	expressed protein	0.624312	0.0399049	0.611764	0.84	0.65	0.869	-0.576	2.72	0.598	15.0029	16.101	13.3545	14.8162	14.5462	14.55	14.9642	13.7106	14.9445	14.9099	13.7684	14.8595
LOC_Os01g31110.1	retrotransposon protein, putative, unclassified	0.850874	0.769449	0.129682	0.855	0.837	0.772	0.131	0.204	1.13	20.3245	20.2801	20.2802	20.0623	20.0585	20.0116	20.0328	20.1484	20.1304	20.1259	20.4007	20.5637
LOC_Os01g31220.2	tyrosyl-tRNA synthetase, putative, expressed	0.00870041	0.0280375	0.00242694	0.517	0.619	0.247	1.05	0.821	1.3	14.8063	15.9925	15.8067	14.1021	15.8361	16.0974	16.3108	16.8891	16.4984	17.9708	17.6741	17.5315
LOC_Os01g31240.1	oxygen-evolving enhancer protein 1, chloroplast precursor, putative, expressed	0.211167	0.220877	0.836554	0.785	0.77	0.884	2.71	2.65	-0.428	17.7584	18.0039	18.027	16.73	17.979	17.3248	17.709	17.8546	17.5993	17.4495	17.0083	17.4426
LOC_Os01g31610.1	thiamine pyrophosphate enzyme, C-terminal TPP binding domain containing protein, expressed	0.219692	0.513812	0.800697	0.787	0.816	0.882	0.236	0.122	-0.0465	19.9052	20.0317	20.1597	19.9805	20.2787	20.2457	20.7099	20.8116	20.6679	20.7645	20.8742	20.9859
LOC_Os01g31690.1	expressed protein	0.209388	0.15515	0.00797637	0.784	0.749	0.434	-0.123	-0.141	-0.306	16.7388	16.8712	16.7406	16.2557	16.1278	16.6616	15.3663	15.4661	15.4286	13.99	14.2336	15.4022
LOC_Os01g32080.2	expressed protein	0.00634946	0.00143765	0.194881	0.48	0.272	0.802	-0.992	-1.27	-0.394	22.1953	22.0572	22.0185	21.914	21.5943	21.5661	21.8739	21.7084	21.4559	19.6963	19.9328	20.1153
LOC_Os01g32130.1	OsClp2 - Putative Clp protease homologue, expressed	0.0664905	0.159614	0.996017	0.71	0.751	0.893	-1.08	-0.796	-0.00267	16.6811	16.5192	16.3155	16.7063	16.5795	15.977	17.1507	17.1445	17.3469	15.776	15.8194	15.7904
LOC_Os01g32300.2	Os1bglu1 - beta-mannosidase/glucosidase homologue, expressed	0.00723338	0.180815	0.916454	0.495	0.759	0.889	-1.77	-0.745	0.0555	0	13.5983	13.5456	11.9977	13.4898	13.0093	0	12.9182	13.7317	0	12.6126	13.6824
LOC_Os01g32350.1	STE_MEK_ste7_MAP2K.2 - STE kinases include homologs to sterile 7, sterile 11 and sterile 20 from yeast, expressed	0.857458	0.362864	0.707868	0.855	0.798	0.876	-0.192	0.996	0.402	18.8284	18.7617	18.6124	17.8015	17.773	17.6425	17.4444	17.5409	17.7448	16.5058	16.4758	16.5722
LOC_Os01g32364.1	TATA binding protein-associated factor, putative, expressed	0.683093	0.105179	0.456964	0.844	0.724	0.853	-0.61	-2.6	-1.12	18.0218	18.0363	17.9923	18.6785	18.6422	18.802	17.3647	17.7886	17.7319	17.0163	17.3408	17.3039
LOC_Os01g32660.1	universal stress protein domain containing protein, putative, expressed	0.270262	0.573493	0.394904	0.798	0.822	0.845	-0.178	-0.0886	0.135	23.9971	24.0449	24.2036	24.524	24.576	24.5022	25.2896	25.1156	25.1926	25.733	25.5609	25.6937
LOC_Os01g32750.1	expressed protein	0.533794	0.492799	0.564215	0.832	0.814	0.864	-0.878	-0.971	0.813	13.7821	14.0339	15.5174	14.999	14.4546	14.4263	15.1576	0	14.9506	13.863	14.1932	13.9118
LOC_Os01g32780.1	mitochondrial carrier protein, putative, expressed	0.484118	0.622181	0.0747778	0.828	0.826	0.725	0.723	0.506	1.99	16.6865	13.8229	11.7292	16.2845	12.2599	0	0	0	0	0	0	0
LOC_Os01g32790.1	heat shock protein DnaJ, putative, expressed	0.0357556	0.0195597	0.619126	0.661	0.584	0.869	0.459	0.527	-0.096	19.0788	19.039	19.1574	18.8241	18.6317	18.7705	19.0656	18.9742	19.179	19.675	19.6039	19.3973
LOC_Os01g32980.1	G-patch domain containing protein, expressed	0.328101	0.160982	0.989291	0.808	0.751	0.892	-1.06	-1.57	-0.0142	17.1188	16.8205	16.7828	16.7882	16.2906	16.4482	16.4059	16.2995	16.9348	15.3631	15.1874	15.2941
LOC_Os01g33800.1	BAH domain containing protein, expressed	0.0274295	0.130071	0.0540519	0.638	0.738	0.692	-1.7	-1.08	-1.43	19.401	19.4422	20.4849	20.4503	18.9618	20.1339	21.4976	21.6186	21.5846	21.2832	20.8181	19.4357
LOC_Os01g34190.1	NAD dependent epimerase/dehydratase family protein, putative, expressed	0.0149329	0.0451957	0.864512	0.578	0.66	0.886	-1.91	1.48	0.112	16.764	16.7999	17.0388	16.9043	16.7455	16.9483	16.6373	16.2848	16.8399	15.8919	14.3877	16.2586
LOC_Os01g34330.2	OsGrx_S15.1 - glutaredoxin subgroup II, expressed	0.640289	0.228046	0.241214	0.841	0.772	0.816	-0.472	1.26	1.22	21.6825	22.2712	22.4621	22.1353	21.7608	22.1038	22.8828	22.641	22.3534	22.2769	21.8167	21.512
LOC_Os01g34480.1	DNA-damage-repair/toleration protein DRT102, putative, expressed	0.000284732	0.0920413	0.00168107	0.112	0.715	0.202	-0.55	0.182	0.425	18.5945	18.333	18.7842	18.6468	18.6544	18.6494	18.9211	18.8791	18.4769	18.8464	18.3754	18.4445
LOC_Os01g34620.7	peroxidase precursor, putative, expressed	0.631808	0.081378	0.0569679	0.841	0.706	0.698	-0.0641	-0.253	-0.281	18.793	18.8593	18.5455	18.752	19.0918	19.3589	19.1406	17.4123	17.214	19.0769	17.851	18.8132
LOC_Os01g36090.1	PPR repeat domain containing protein, putative, expressed	0.00143055	0.29158	0.00374122	0.286	0.786	0.311	-0.507	-0.126	-0.435	20.8263	21.2814	21.1086	21.0655	21.0828	21.1264	21.0756	21.1025	20.9735	20.6209	20.5477	20.6762
LOC_Os01g36240.1	DEAD-box ATP-dependent RNA helicase 40, putative, expressed	0.809186	0.954519	0.182921	0.852	0.848	0.797	0.0932	-0.022	0.54	18.9538	19.0288	18.7981	19.5225	19.4609	19.5025	18.9799	18.8784	19.08	19.5074	19.5641	19.5006
LOC_Os01g36600.1	DEAD-box ATP-dependent RNA helicase, putative, expressed	0.0147919	0.00760982	0.344828	0.577	0.481	0.838	1.75	1.99	-0.582	18.5768	18.5422	18.6091	17.9536	17.563	15.2429	18.1434	17.1858	17.8307	17.9935	18.5552	18.2235
LOC_Os01g36860.2	expressed protein	0.0298491	0.0442043	0.00615389	0.645	0.659	0.392	-0.343	-0.311	-0.472	17.6993	18.0346	17.9189	18.2784	18.1895	18.3581	18.0992	18.3229	18.5384	17.8622	17.8988	17.8817
LOC_Os01g36920.2	chaperone protein dnaJ 49, putative, expressed	0.635586	0.674835	0.0597635	0.841	0.83	0.703	-0.0538	-0.0475	0.236	17.2879	17.1498	17.0694	17.3486	17.3699	16.8752	17.567	17.9874	17.2037	18.8767	19.0054	19.011
LOC_Os01g37480.1	ras-related protein, putative, expressed	0.583548	0.0725507	0.601374	0.837	0.698	0.868	0.097	-0.346	-0.0924	15.3851	14.4922	14.7686	17.4028	17.0575	17.0897	13.7317	13.2893	14.0275	14.1788	13.3588	0
LOC_Os01g37560.3	seryl-tRNA synthetase, putative, expressed	0.00722629	0.00558791	0.163561	0.495	0.444	0.789	0.736	0.771	0.325	20.1449	19.5644	19.9159	19.2667	19.2857	19.3039	19.565	19.8707	19.8869	20.1425	20.4957	20.2383
LOC_Os01g37800.1	hydrolase, putative, expressed	0.12762	0.70196	0.998387	0.755	0.832	0.893	1.69	-0.398	-0.0021	12.8778	0	14.9447	0	15.0871	15.1966	15.6609	0	12.6553	17.1981	15.2514	15.1682
LOC_Os01g37837.1	vesicle transport v-SNARE protein, putative, expressed	0.00153986	0.0255341	0.0935666	0.295	0.61	0.745	-0.394	-0.236	-0.166	19.8314	19.2409	20.2325	20.2738	20.0072	19.627	20.1238	20.2334	19.7744	19.633	19.8177	19.2534
LOC_Os01g37960.1	peptidyl-prolyl isomerase, putative, expressed	0.00160714	0.0215528	0.881322	0.301	0.594	0.887	0.862	0.54	-0.03	18.2482	18.4391	18.2096	18.7561	18.6301	18.7966	18.5737	18.8302	18.1167	18.2204	17.4326	17.2976
LOC_Os01g37980.1	GA18326-PA, putative, expressed	0.00106319	0.000263119	0.000556695	0.248	0.107	0.0967	1.71	2.08	1.88	0	12.7528	0	13.3106	13.4627	13.2933	13.8212	13.327	0	13.1581	13.8605	14.1993
LOC_Os01g38229.2	CK1_CaseinKinase_1.2 - CK1 includes the casein kinase 1 kinases, expressed	0.00757485	0.00458488	0.665746	0.501	0.419	0.873	-1.58	-1.73	-0.207	18.0424	17.4203	17.6338	17.8709	17.3019	17.675	16.8984	16.1622	15.7836	17.1977	17.3796	17.6236
LOC_Os01g38480.3	carbamoyl-phosphate synthase large chain, putative, expressed	0.391354	0.734856	0.612032	0.817	0.834	0.869	-1.62	-0.629	-0.946	17.8148	18.3014	18.0038	17.9437	17.7809	18.3318	18.1689	18.0665	18.36	17.3212	17.4203	17.55
LOC_Os01g38950.1	OsFtsH4 FtsH protease, homologue of AtFtsH4, expressed	0.0977734	0.0266312	0.0412426	0.738	0.614	0.663	2.07	2.96	2.66	14.1191	13.7859	13.8503	13.9013	13.7168	13.6642	13.3278	13.9915	0	12.9487	0	12.8969
LOC_Os01g38970.1	OsFtsH5 FtsH protease, homologue of AtFtsH4, expressed	0.0565771	0.00310444	0.001844	0.698	0.37	0.212	-0.324	-0.59	-0.641	17.3811	17.5172	17.4913	16.9592	17.8578	17.0168	17.4684	17.7608	17.5457	17.7135	17.4476	17.6101
LOC_Os01g39250.1	harpin-induced protein 1 domain containing protein, expressed	0.0695526	0.79812	0.257469	0.714	0.839	0.82	0.67	-0.0859	0.394	22.1203	22.0888	22.0742	22.4442	22.5602	22.494	22.7664	22.8405	22.9031	23.558	23.7242	23.5858
LOC_Os01g39260.1	SEY1, putative, expressed	0.175582	0.486093	0.0688541	0.774	0.813	0.717	0.267	-0.132	0.375	14.7776	16.6043	16.7904	14.4658	0	14.7483	14.7537	15.0143	15.0264	14.2348	13.8679	12.9236
LOC_Os01g39290.1	SCD1, putative, expressed	0.528347	0.940422	0.0792172	0.832	0.847	0.73	-1.16	-0.136	-3.49	16.2644	16.8374	15.9196	13.4672	14.6169	16.0347	15.2115	16.1988	15.7191	15.8057	15.0948	15.4257
LOC_Os01g39310.3	expressed protein	0.0562878	0.0380132	0.0424669	0.698	0.646	0.666	-0.726	-0.805	-0.783	22.3404	22.3117	22.3607	22.1423	22.3201	22.4265	22.3996	22.5635	22.0564	22.3318	21.7872	22.1517
LOC_Os01g39380.3	SIT4 phosphatase-associated protein domain containing protein, expressed	0.842996	0.851549	0.48402	0.854	0.842	0.856	0.115	-0.109	0.412	12.3087	12.3172	12.6948	14.8785	13.1799	13.7892	15.4543	14.2963	0	0	0	13.0277
LOC_Os01g40070.1	outer mitochondrial membrane porin, putative, expressed	0.00709642	0.0863129	0.866654	0.493	0.71	0.886	1.66	0.924	0.0831	15.2166	17.5012	17.49	16.0409	17.603	17.2802	18.1167	17.6641	17.0378	18.2414	16.9053	17.8865
LOC_Os01g40340.3	S1 RNA binding domain containing protein, expressed	0.0300719	0.0215335	0.258385	0.646	0.594	0.82	-2.84	-3.07	-1.34	15.2839	14.611	14.3154	14.6761	14.8498	14.3975	14.248	14.3676	15.3451	14.6177	14.8083	15.1334
LOC_Os01g40570.1	aldehyde dehydrogenase, putative, expressed	0.00317994	0.770151	0.0477667	0.391	0.837	0.679	0.628	0.0477	0.362	15.4109	16.8179	16.0747	14.3761	16.3609	16.6847	15.4365	16.9114	16.3416	15.6409	16.7163	15.8236
LOC_Os01g40640.1	ribosomal protein L25, putative, expressed	0.00469939	0.00306215	0.00338551	0.442	0.368	0.296	-1.87	-2.01	-1.98	16.2967	0	14.8118	10.3851	14.0193	16.1757	14.2798	14.837	15.0492	11.9007	15.9286	14.3574
LOC_Os01g40870.1	aspartic proteinase, putative, expressed	0.00122894	0.000803648	0.0015918	0.266	0.203	0.197	1.59	1.69	1.53	15.9009	17.048	16.5674	15.0161	16.2294	16.7197	11.9321	15.8145	13.2555	15.2124	16.053	17.1659
LOC_Os01g41030.1	mitochondrial ATP synthase g subunit family protein, putative, expressed	0.548695	0.0189439	0.0832114	0.834	0.581	0.734	-0.0942	-0.43	-0.294	14.762	14.2164	14.4474	17.2919	16.7402	16.7641	16.4121	16.6707	16.7204	17.2973	17.9564	17.6438
LOC_Os01g41550.1	expressed protein	0.649624	0.0325158	0.937736	0.842	0.632	0.89	0.29	-1.56	0.0496	17.9962	18.3377	18.2761	17.8428	17.5538	18.7481	18.8559	13.2808	17.5911	17.5957	18.4093	17.9125
LOC_Os01g41610.2	chlorophyll A-B binding protein, putative, expressed	0.734602	0.177069	0.392814	0.848	0.757	0.845	0.398	-1.67	-1.02	17.1082	16.9861	16.986	16.8835	17.1581	17.3968	17.0182	17.2619	17.2614	17.579	17.6406	17.573
LOC_Os01g41640.1	expressed protein	0.0103535	0.130522	0.283275	0.537	0.738	0.826	2.61	1.35	-0.927	13.9938	13.7455	13.8323	0	0	0	13.5041	13.2547	13.8114	13.7843	13.8173	13.4362
LOC_Os01g41710.1	inactive receptor kinase At2g26730 precursor, putative, expressed	0.000637241	0.0426859	0.184671	0.187	0.656	0.798	0.771	0.358	0.218	18.6404	19.1381	18.477	19.0006	18.951	18.6548	18.6702	18.6381	18.6461	18.1021	18.7242	18.8771
LOC_Os01g42010.1	acetyltransferase, GNAT family, putative, expressed	0.40437	0.669555	0.774811	0.819	0.83	0.88	-0.589	0.297	0.199	16.9389	17.5568	16.924	11.8665	16.209	16.2532	16.4448	17.1564	16.4729	16.2517	16.3641	17.0663
LOC_Os01g42294.1	endonuclease/exonuclease/phosphatase family domain containing protein, expressed	0.478108	0.132917	0.780465	0.827	0.739	0.881	0.0921	-0.205	-0.0358	19.7464	19.6229	19.5425	19.3604	19.406	19.3874	19.3009	19.3516	19.6041	19.3193	19.443	19.4236
LOC_Os01g42470.2	expressed protein	0.0417387	0.0566233	0.0113388	0.674	0.679	0.489	-2.34	-2.16	-3.13	16.4289	16.0982	16.5323	0	0	15.9539	15.9731	15.9167	16.7523	15.9592	16.0441	16.378
LOC_Os01g42490.3	protein kinase family protein, putative, expressed	0.000486501	0.000364567	0.000444727	0.158	0.13	0.081	-1.52	-1.58	-1.54	18.4847	18.2755	18.456	18.6148	18.2337	18.531	18.8633	18.4653	18.7112	19.1041	18.9909	19.2358
LOC_Os01g42520.1	zinc finger C-x8-C-x5-C-x3-H type family protein, expressed	0.0504106	0.507062	0.0661525	0.689	0.815	0.713	0.797	-0.244	0.738	14.3788	12.3658	15.5898	17.212	12.6951	12.6254	13.4682	0	14.1604	0	0	13.237
LOC_Os01g42950.1	ribosomal protein L22, putative, expressed	0.484449	0.213049	0.691859	0.828	0.768	0.875	-0.767	1.41	0.431	16.9712	17.047	17.6819	16.9848	17.4899	17.2997	17.5598	15.2355	17.2189	16.2037	17.237	16.8486
LOC_Os01g42970.2	PPR repeat domain containing protein, putative, expressed	0.00154353	0.00504977	0.457945	0.296	0.431	0.853	-4.41	-3.64	-0.77	17.4533	17.588	17.6696	17.3581	16.9214	17.2058	17.4395	17.3811	17.2211	16.8667	14.8932	16.2884
LOC_Os01g42980.4	tetratricopeptide repeat domain containing protein, expressed	0.00586333	0.00569428	0.0128977	0.47	0.446	0.509	-3.43	-3.45	-2.96	20.9251	21.0302	20.826	20.6333	20.6002	20.5042	20.3761	20.4538	20.4288	19.659	19.8522	19.7881
LOC_Os01g42990.1	psbP-related thylakoid lumenal protein 4, chloroplast precursor, putative, expressed	0.497877	0.30131	0.665061	0.829	0.788	0.873	0.188	-0.291	-0.119	0	0	15.5841	15.3147	12.6808	15.617	0	14.4135	13.8193	14.8923	15.5419	14.3301
LOC_Os01g43030.1	oxidoreductase, aldo/keto reductase family protein, putative, expressed	0.0203758	0.996446	0.095711	0.609	0.85	0.747	0.267	0.000436	0.177	17.6242	17.7642	17.5771	17.6917	17.6929	18.1537	17.5127	17.6036	17.4521	17.2517	17.5433	17.224
LOC_Os01g43070.2	DEAD/DEAH box helicase, putative, expressed	0.556698	0.407894	0.059064	0.834	0.804	0.702	-0.108	-0.153	-0.381	18.901	17.9921	18.2471	19.3289	18.6461	19.5558	20.7538	20.309	19.8181	20.0499	18.8742	18.7047
LOC_Os01g43090.1	DEAD/DEAH box helicase, putative, expressed	0.0112794	0.0149764	0.474173	0.547	0.557	0.855	-0.26	-0.246	-0.0614	16.3439	15.7781	15.8825	15.7428	14.9938	17.2315	15.8012	15.7714	14.4875	15.7883	14.7097	15.9853
LOC_Os01g43120.1	OsFtsH9 FtsH protease, homologue of AtFtsH11, expressed	0.0326177	0.0165246	0.155399	0.653	0.567	0.786	0.329	0.383	-0.203	15.4796	15.2967	15.1671	15.13	10.1882	15.7247	15.5909	13.9452	15.3912	15.181	11.8214	14.4224
LOC_Os01g43130.1	myosin-Ie, putative, expressed	0.105835	0.000618862	0.455754	0.743	0.175	0.853	-0.372	-1.05	-0.161	15.4931	16.7214	15.4952	15.4272	15.6569	15.5322	15.4727	15.4952	15.0025	0	14.7558	15.6533
LOC_Os01g43150.1	CAMK_CAMK_like.9 - CAMK includes calcium/calmodulin depedent protein kinases, expressed	0.445159	0.699114	0.458292	0.824	0.832	0.854	0.242	-0.121	0.234	22.6053	22.7349	22.7767	22.6188	22.5168	22.501	22.4929	22.4106	22.404	22.2029	22.4523	22.3214
LOC_Os01g43360.1	kinesin motor domain containing protein, putative, expressed	0.00325933	0.000181265	0.32238	0.394	0.0823	0.834	0.384	0.587	0.102	21.2597	21.2889	21.5569	21.2582	20.8502	21.247	21.2116	21.2007	21.1338	20.6733	20.9538	20.9945
LOC_Os01g43410.1	adaptin, putative, expressed	0.679754	0.145266	0.774072	0.844	0.745	0.88	0.0504	-0.188	0.0349	17.2938	19.4274	17.9811	20.7456	20.606	20.6198	16.2552	17.2937	17.8232	17.2985	17.3264	14.7965
LOC_Os01g43580.1	cytochrome P450 72A1, putative, expressed	0.0658035	0.891482	0.940136	0.71	0.844	0.89	-1.02	-0.0689	-0.0379	18.5162	18.3088	18.4475	18.8525	18.4948	18.9455	18.7213	18.8857	18.1315	18.8504	18.8272	18.036
LOC_Os01g43630.2	cytochrome P450 72A1, putative, expressed	0.0357743	0.422251	0.352091	0.661	0.806	0.839	-1.46	-0.5	0.584	11.0934	0	0	15.8839	0	0	0	11.5687	15.4158	0	0	0
LOC_Os01g43710.1	50S ribosomal protein L31, putative, expressed	0.0589789	0.0264728	0.00833457	0.702	0.613	0.441	0.739	0.905	1.15	20.8641	20.5376	20.6417	20.1939	20.2793	20.1477	20.074	19.9058	19.9419	19.0392	18.9901	19.1382
LOC_Os01g43774.1	transcription factor X1, putative, expressed	0.88782	0.0614506	0.132743	0.857	0.685	0.774	0.039	0.572	0.443	12.9177	12.9326	12.8335	12.8212	12.6965	12.7494	12.8443	0	12.8129	13.5129	13.6171	14.8231
LOC_Os01g44210.1	DEAD-box ATP-dependent RNA helicase, putative, expressed	0.277742	0.400933	0.450613	0.799	0.803	0.853	0.229	-0.175	0.156	14.9324	13.5245	0	0	0	13.6943	15.1546	0	14.0552	14.7705	0	14.9258
LOC_Os01g44230.1	carbonic anhydrase, chloroplast precursor, putative, expressed	0.000699931	0.000172212	0.00549259	0.198	0.0791	0.373	0.698	0.848	0.504	16.8492	16.7804	16.8527	17.6716	17.5272	17.8459	18.149	17.6488	17.9901	18.6589	18.5334	18.7742
LOC_Os01g45190.1	bile acid sodium symporter family protein, putative, expressed	0.872365	0.914467	0.190353	0.856	0.846	0.8	-0.024	-0.016	-0.206	18.0768	18.0686	18.2566	17.8515	17.8419	17.7417	17.9114	17.9516	17.8721	17.3995	17.4859	17.2743
LOC_Os01g45274.4	plastidic ATP/ADP-transporter, putative, expressed	0.00358615	0.0676642	0.00305412	0.407	0.692	0.279	0.546	0.291	0.56	0	0	15.1718	16.0173	8.71714	16.8856	15.8728	0	11.3607	0	13.97	9.50116
LOC_Os01g45750.1	lactate/malate dehydrogenase, putative, expressed	0.130527	0.00645226	0.565145	0.756	0.461	0.865	-0.44	-0.929	-0.158	18.6076	16.5425	16.2964	16.5682	17.4263	16.6835	16.7087	16.3623	16.8072	16.6571	18.2804	16.8734
LOC_Os01g45910.1	expressed protein	0.60459	0.179256	0.711855	0.838	0.758	0.876	0.401	-1.09	-0.285	16.5148	16.2757	10.7182	14.5492	11.3267	0	12.7251	13.8106	0	16.0788	16.5115	15.3073
LOC_Os01g46070.1	peptidase S8 and S53, subtilisin, kexin, sedolisin, putative, expressed	0.490216	0.159174	0.338486	0.828	0.751	0.837	-0.863	-1.84	-1.21	19.2642	19.0304	18.867	18.9934	19.2089	18.9298	19.3651	18.5384	18.5902	19.1163	18.9213	19.573
LOC_Os01g46400.1	actin-related protein 2/3 complex subunit 2, putative, expressed	0.334775	0.244845	0.702958	0.809	0.776	0.876	-1.07	-1.3	0.412	17.6425	17.4263	17.4901	16.855	16.94	17.2416	0	17.8421	17.2232	16.3669	17.0199	16.177
LOC_Os01g46510.1	dehydrogenase, putative, expressed	0.00158566	0.00476793	0.515776	0.299	0.424	0.86	-0.384	0.321	0.0587	17.131	17.5067	17.0055	17.4664	17.3442	16.8754	16.2508	16.735	13.597	16.0489	16.4083	13.5546
LOC_Os01g46580.1	AMP-binding enzyme, putative, expressed	0.00214177	0.00151112	0.00209622	0.339	0.278	0.228	1.14	1.21	1.15	18.9153	19.0465	19.0267	18.7369	18.86	18.7434	19.313	19.3627	19.5784	19.3098	19.4279	19.2744
LOC_Os01g46610.1	vacuolar ATP synthase subunit E, putative, expressed	0.00281722	0.271046	0.0517482	0.375	0.782	0.688	0.402	-0.117	0.223	14.9012	16.238	16.6482	18.5827	18.8422	18.7817	14.4457	14.9016	14.574	15.3209	15.4788	15.227
LOC_Os01g46750.4	pyruvate kinase, putative, expressed	0.430244	0.768321	0.0923189	0.822	0.837	0.744	-0.176	0.0648	0.401	20.8132	20.846	20.8524	22.1265	22.1873	21.9405	21.2751	21.3777	21.3521	21.2386	21.4752	21.4164
LOC_Os01g46980.1	ribosomal protein L7/L12 C-terminal domain containing protein, expressed	0.0553765	0.10314	0.187741	0.697	0.723	0.799	0.207	0.171	-0.134	20.6275	20.6817	20.5363	20.5096	20.5406	20.5614	20.8522	21.1249	20.6411	20.5124	20.4012	20.427
LOC_Os01g47080.1	enoyl-CoA hydratase/isomerase family protein, putative, expressed	0.968219	0.882371	0.719641	0.861	0.844	0.877	0.0628	0.233	0.568	15.1747	15.1607	15.0357	14.4887	14.9697	14.7753	14.8825	15.1258	15.4492	15.3077	15.2801	15.132
LOC_Os01g47330.1	aspartic proteinase oryzasin-1 precursor, putative, expressed	0.0150427	0.00642476	0.112875	0.578	0.461	0.761	0.382	0.45	-0.225	14.3059	15.2445	14.2119	13.7034	0	0	0	0	12.7648	13.025	0	0
LOC_Os01g47350.1	Lg106, putative, expressed	0.0612258	0.262317	0.00580771	0.704	0.78	0.383	-0.522	-0.292	-0.874	16.5365	16.6155	16.8409	16.645	16.6933	16.7169	15.627	16.9426	17.0607	16.6691	16.8849	16.5814
LOC_Os01g47410.1	kinase, pfkB family, putative, expressed	0.0654837	0.0134559	0.000620133	0.709	0.545	0.106	0.871	1.27	2.12	15.1617	14.9947	15.129	15.1385	15.0611	14.9431	15.0206	0	15.7136	15.1276	15.4242	15.2207
LOC_Os01g47490.5	expressed protein	0.00238954	0.53469	0.147735	0.353	0.818	0.782	-3.16	-0.492	-1.2	21.1859	20.5075	20.4979	20.7493	20.5845	20.6219	20.7258	21.329	21.1624	21.1554	21.0489	21.0982
LOC_Os01g47550.1	expressed protein	0.0227982	0.0350046	0.0281181	0.62	0.639	0.617	-1.86	-1.68	-1.77	18.6626	18.5529	18.3497	17.9925	18.1892	18.0867	18.1343	17.7923	18.0374	18.1378	18.4133	18.2286
LOC_Os01g47620.1	vacuolar protein sorting-associated protein 16, putative, expressed	0.0387027	0.00656547	0.298742	0.668	0.463	0.829	0.315	0.456	0.144	17.9771	17.5661	17.6326	17.87	17.769	17.9874	18.1012	17.8284	18.2988	17.8343	17.7498	17.9742
LOC_Os01g47630.2	metallo-beta-lactamase family protein, putative, expressed	0.00919456	0.0457142	0.0174015	0.524	0.661	0.553	2.89	2.03	2.54	15.0269	15.284	15.2933	14.9716	14.832	15.1173	15.4972	16.1515	15.9002	15.7032	15.6299	15.8286
LOC_Os01g47650.1	DDT domain containing protein, putative, expressed	0.818944	0.550222	0.0114024	0.853	0.82	0.49	0.101	0.266	1.35	0	14.1617	0	14.8172	10.8974	14.6422	14.603	16.0441	16.0399	14.6258	15.9657	15.6644
LOC_Os01g47690.2	ubiquitin-conjugating enzyme, putative, expressed	0.336831	0.748468	0.0116888	0.81	0.835	0.494	-0.765	-0.25	2.37	19.4032	19.3744	19.2638	19.5608	19.5956	19.4122	19.3386	19.6633	19.7922	19.816	20.2445	20.0562
LOC_Os01g48180.1	dof zinc finger domain containing protein, putative, expressed	0.126927	0.788386	0.318006	0.754	0.838	0.833	-0.722	-0.119	0.454	22.4827	22.9813	23.1716	23.0742	23.036	23.1897	24.1751	23.928	23.5326	23.8498	23.6864	23.7377
LOC_Os01g48280.1	ATP synthase protein I related, putative, expressed	0.946323	0.654733	0.0494899	0.86	0.828	0.683	-0.014	-0.0935	-0.458	23.0984	23.3177	23.2281	23.006	23.0211	23.0199	23.1029	23.1944	22.6987	23.0405	23.1381	23.1546
LOC_Os01g48290.1	transcription factor like protein, putative, expressed	0.0146813	0.0339733	0.192837	0.576	0.636	0.801	-1.33	-1.11	-0.626	18.7713	19.4721	19.6592	18.8448	19.2181	18.901	18.57	15.5724	17.5241	16.0314	16.1773	17.6658
LOC_Os01g48300.4	peroxiredoxin, putative, expressed	0.409059	0.967167	0.905705	0.819	0.849	0.888	0.969	-0.0474	-0.136	14.0557	13.9846	14.2186	14.0308	14.7705	14.3029	0	14.258	14.2673	14.1494	14.1546	14.271
LOC_Os01g48320.1	two pore calcium channel protein 1, putative, expressed	0.162312	0.0134019	0.502283	0.769	0.545	0.858	0.805	1.62	-0.37	16.5652	16.6043	16.769	16.4742	16.576	16.5278	17.1844	15.6853	16.3803	15.4099	15.6099	15.2797
LOC_Os01g48420.1	ribosomal protein rpS20, putative, expressed	0.511333	0.0791346	0.486511	0.83	0.704	0.857	-0.249	0.72	-0.265	19.9287	20.1917	20.042	19.63	19.8195	19.896	19.9165	20.1978	20.1037	19.6711	19.5576	19.5278
LOC_Os01g48680.2	RNA polymerase III subunit RPC82 family protein, putative, expressed	0.823671	0.0631528	0.597697	0.853	0.687	0.867	-0.225	-2.07	0.536	15.8329	15.4167	15.3874	14.84	15.0475	15.1348	14.9213	14.7161	15.2567	14.0149	15.4367	0
LOC_Os01g48690.2	THAP domain-containing protein 4, putative, expressed	0.0428191	0.140435	0.000950747	0.676	0.743	0.143	-0.469	-0.322	-0.953	12.7057	12.6469	12.0957	15.6366	16.2924	16.3761	13.6001	12.2041	10.8495	12.7024	13.0426	14.0699
LOC_Os01g48720.1	transcription initiation factor TFIID subunit 11, putative, expressed	0.95909	0.243298	0.522028	0.861	0.776	0.86	-0.0704	-1.66	-0.889	19.5168	19.5671	19.5301	19.9218	19.9682	19.8682	19.1833	19.279	19.3964	18.8448	18.8125	18.8454
LOC_Os01g48760.2	auxin-responsive protein, putative, expressed	0.35558	0.613724	0.191023	0.812	0.825	0.8	-0.467	-0.251	-0.677	0	0	0	0	0	0	0	17.1851	17.4721	0	0	0
LOC_Os01g48810.1	wax synthase, putative, expressed	0.495927	0.916364	0.428345	0.829	0.846	0.85	-0.504	-0.0767	0.589	15.5137	13.4726	15.6974	0	15.3829	14.9482	11.7979	14.9606	16.6007	0	15.0188	13.8915
LOC_Os01g48850.1	AMP-binding enzyme, putative, expressed	0.44779	0.0525838	0.863783	0.824	0.673	0.886	1.2	-3.36	-0.266	18.9337	18.9447	19.0225	19.2846	19.2002	19.3162	19.5528	19.6042	19.9914	19.9613	19.7425	19.7962
LOC_Os01g48874.1	splicing factor-related, putative, expressed	0.0713076	0.0159742	0.757021	0.716	0.563	0.879	-2.72	-3.94	0.426	17.117	17.1849	16.9793	17.4669	17.7905	17.9412	17.023	17.4788	17.4279	18.0562	18.2673	18.2792
LOC_Os01g48910.3	glutamate synthase, chloroplast precursor, putative, expressed	0.776542	0.101236	0.274362	0.85	0.721	0.824	-0.133	-0.827	-0.528	15.7317	16.7249	16.8473	0	16.1154	16.5982	16.7728	0	0	0	15.4396	0
LOC_Os01g48930.1	uncharacterized kinase mug58, putative, expressed	0.0429078	0.0707183	0.048898	0.676	0.696	0.682	1.41	1.23	1.36	19.3807	19.3711	19.6218	18.659	18.3215	19.0479	17.9956	15.3461	16.9154	14.1624	16.3542	15.4115
LOC_Os01g48960.1	katanin p60 ATPase-containing subunit, putative, expressed	0.278705	0.0406678	0.0718364	0.8	0.652	0.721	-0.212	-0.438	-0.374	0	21.6662	21.6878	0	0	0	22.112	21.9278	21.9308	22.0781	20.8647	21.0847
LOC_Os01g48990.2	ATP synthase, putative, expressed	0.0980591	0.822815	0.498636	0.738	0.84	0.858	-2.58	-0.323	-0.989	12.2955	10.4345	12.0306	16.9789	15.949	15.9394	0	0	12.7268	11.3584	10.8016	0
LOC_Os01g49000.1	WD repeat-containing protein, putative, expressed	0.747496	0.124473	0.610583	0.849	0.735	0.869	-0.316	1.61	0.502	19.7708	19.6963	19.5479	18.6221	19.024	18.8911	18.1602	18.1464	18.1437	17.8105	17.9401	18.1868
LOC_Os01g49190.1	formyl transferase, putative, expressed	0.100535	0.836564	0.159436	0.739	0.841	0.787	0.193	-0.0225	-0.162	20.2494	20.4956	20.7369	20.9825	20.6019	20.9676	21.6602	21.3129	21.2824	21.8679	21.7794	21.8074
LOC_Os01g49290.1	DUF292 domain containing protein, expressed	0.349729	0.00891879	0.067895	0.811	0.499	0.715	0.112	-0.376	0.236	18.6957	18.7237	18.5462	19.1813	19.0224	19.239	20.1547	19.8599	20.3017	21.2758	21.1662	21.121
LOC_Os01g49330.1	OsPOP3 - Putative Prolyl Oligopeptidase homologue, expressed	0.106716	0.148655	0.033499	0.743	0.746	0.639	-0.596	-0.526	-0.833	21.0465	20.9464	20.8009	21.0596	21.2712	21.2288	21.4133	21.4605	21.4904	21.5757	21.5824	21.4793
LOC_Os01g49350.1	Ser/Thr protein phosphatase family protein, putative, expressed	0.49799	0.0218931	0.541425	0.829	0.595	0.862	-0.108	0.423	0.0973	17.9479	18.0214	18.7924	17.3121	17.6322	18.4285	0	16.5398	17.4002	17.6815	17.8816	18.1467
LOC_Os01g49510.1	expressed protein	0.225518	0.438563	0.176228	0.788	0.808	0.795	1.18	0.738	1.34	16.6534	16.4655	16.7506	16.6979	16.7047	17.045	18.1214	17.8797	18.0366	19.0219	18.7718	18.4281
LOC_Os01g49690.1	peptidyl-tRNA hydrolase, mitochondrial precursor protein, putative, expressed	0.0238551	0.00147855	0.0992549	0.624	0.276	0.75	-0.398	-0.658	-0.27	18.126	18.1663	18.3728	18.1942	18.3781	18.3121	18.5226	18.4796	18.6138	18.1038	18.1347	18.5311
LOC_Os01g49740.1	transposon protein, putative, unclassi	0.0873969	0.0517897	0.840508	0.73	0.672	0.884	2.61	3.05	0.283	19.6257	19.4204	19.2707	18.9384	18.8742	19.1176	19.0401	18.3309	19.3868	18.877	18.9419	18.9037
LOC_Os01g49900.1	peptidyl-tRNA hydrolase, mitochondrial precursor protein, putative, expressed	0.246706	0.486633	0.336198	0.793	0.813	0.836	1.97	1.16	1.62	19.7955	19.6811	19.811	19.2511	19.1926	19.1732	18.8831	19.1001	19.0441	18.6761	18.7885	18.6786
LOC_Os01g50340.1	transposon protein, putative, unclassified, expressed	0.685483	0.393097	0.715005	0.844	0.802	0.876	-0.896	-1.92	0.808	16.3254	15.6423	15.4436	14.9634	13.3317	18.4188	15.0878	14.4573	15.0006	0	12.9491	12.3256
LOC_Os01g50450.1	expressed protein	0.000786747	0.00661322	0.459372	0.211	0.464	0.854	-1.35	0.957	0.212	15.5197	15.3103	15.4895	15.2763	15.0866	15.0409	15.8026	16.5239	15.6057	15.7053	16.6655	14.4598
LOC_Os01g50770.1	adaptor complexes medium subunit family domain containing protein, expressed	0.00562717	0.00168827	0.000986578	0.465	0.292	0.147	-1.19	-1.45	-1.57	20.2081	20.0384	20.1936	20.2934	20.424	20.2351	20.5875	20.5845	20.7139	20.7664	20.9434	20.8922
LOC_Os01g51010.1	DUF292 domain containing protein, expressed	0.0638793	0.533406	0.296429	0.708	0.818	0.829	2.27	0.697	1.19	20.2361	20.4104	19.9658	20.5602	20.8739	20.6444	21.3936	21.542	21.3456	21.8711	21.8936	21.8435
LOC_Os01g51120.1	vesicle transport v-SNARE protein, putative, expressed	0.00322214	0.00530687	0.0442993	0.393	0.437	0.671	3.86	3.55	2.28	13.3492	12.8927	0	14.455	14.2005	14.3313	0	14.2289	14.3971	13.8984	14.3295	14.1088
LOC_Os01g51154.3	single myb histone, putative, expressed	0.20573	0.808443	0.747483	0.783	0.839	0.879	1.08	0.198	-0.264	17.4931	17.5657	17.5216	17.1958	17.4002	17.3748	17.0754	17.0034	16.9712	17.6593	17.158	17.2471
LOC_Os01g51200.1	CK1_CaseinKinase_1.3 - CK1 includes the casein kinase 1 kinases, expressed	0.00964522	0.00110428	0.0561487	0.529	0.24	0.696	0.33	0.473	0.221	21.1284	20.9436	20.8428	21.1129	21.1428	21.1691	20.9283	20.5344	20.7187	21.4576	21.5228	21.5485
LOC_Os01g51280.1	5-nucleotidase surE, putative, expressed	0.00232345	0.0960186	0.304668	0.35	0.718	0.83	-2.73	-1.21	0.712	18.938	18.5727	18.3818	18.5476	18.669	18.4768	18.5199	18.9393	19.086	19.5181	19.4807	19.5668
LOC_Os01g51300.1	WD domain, G-beta repeat domain containing protein, expressed	0.000102228	0.000536012	0.0212312	0.0539	0.162	0.58	0.73	0.584	0.312	18.0836	17.9921	17.5341	17.779	17.7816	17.9466	17.6586	17.6185	17.95	17.6014	17.7719	17.7237
LOC_Os01g51300.2	WD domain, G-beta repeat domain containing protein, expressed	0.069982	0.0773785	0.126842	0.714	0.702	0.77	0.715	0.694	0.586	18.5775	18.1389	18.0527	18.5975	19.0602	18.8981	18.0003	18.3109	18.7759	18.3769	18.9664	18.616
LOC_Os01g51410.2	glycine dehydrogenase, putative, expressed	0.316228	0.0486315	0.801013	0.806	0.666	0.882	0.116	-0.249	-0.0284	17.9334	14.9914	16.9315	15.803	16.671	15.7497	16.6486	15.7502	16.2879	17.323	16.716	16.6528
LOC_Os01g51570.1	glycosyl hydrolases family 17, putative, expressed	0.434192	0.0257424	0.967084	0.822	0.611	0.891	-0.622	-2.02	-0.0322	14.8014	14.7809	15.0516	15.6078	15.706	15.7693	14.1975	14.7419	0	15.5171	15.389	15.3108
LOC_Os01g51700.3	ras-related protein, putative, expressed	0.0149295	0.078631	0.940356	0.578	0.703	0.89	1.07	-0.709	0.0276	19.3164	19.1725	19.3046	18.5792	18.3429	18.5776	19.2818	18.4501	19.2644	19.092	18.7804	19.0991
LOC_Os01g51800.1	expressed protein	0.800476	0.704199	0.201024	0.852	0.832	0.804	0.311	0.468	1.64	17.6748	18.3014	17.9757	17.3996	16.858	16.5102	17.1271	16.8077	0	17.4271	17.6264	17.3432
LOC_Os01g51840.3	IQ calmodulin-binding motif family protein, putative, expressed	0.809759	0.756053	0.587072	0.852	0.836	0.867	0.266	-0.344	0.605	15.3451	14.8064	15.1626	15.4568	15.2289	14.9068	14.9148	14.4988	15.0888	15.0034	14.6902	15.7152
LOC_Os01g51890.1	endonuclease/exonuclease/phosphatase family domain containing protein, expressed	0.484266	0.100865	0.28972	0.828	0.721	0.827	0.667	1.67	-1.03	22.6235	22.8115	22.7503	22.6437	22.8345	22.7298	23.3989	23.2758	23.0814	23.7984	23.4824	23.6644
LOC_Os01g52090.2	transcription factor like protein, putative, expressed	0.0988182	0.0581999	0.0443657	0.738	0.681	0.671	-1.31	-1.54	-1.66	17.9302	18.0965	17.3747	17.8038	17.5694	15.9912	17.9943	18.913	18.1307	18.058	17.8315	14.9544
LOC_Os01g52214.1	ubiquinone oxidoreductase, putative, expressed	0.697906	0.650672	0.493288	0.845	0.828	0.857	-0.611	-0.714	1.09	18.9088	19.0163	18.4623	19.0744	18.9984	19.0673	19.3854	19.1151	19.8661	20.3423	20.4438	20.7297
LOC_Os01g52240.1	chlorophyll A-B binding protein, putative, expressed	0.0402191	0.176396	0.586386	0.671	0.757	0.866	0.467	0.287	0.11	15.5727	14.0736	14.8413	16.728	15.7679	16.5135	16.0086	15.1129	16.9963	18.3127	15.2662	19.1448
LOC_Os01g52390.1	plasminogen activator inhibitor 1 RNA-binding protein, putative, expressed	0.087217	0.507597	0.0465845	0.73	0.815	0.677	-0.242	-0.0873	-0.291	19.0021	18.9658	19.2238	18.8687	18.7021	18.9554	19.4964	19.4814	19.5974	19.2344	19.1597	18.8009
LOC_Os01g52490.1	40S ribosomal protein S24, putative, expressed	0.00934088	0.00377761	0.931901	0.526	0.395	0.889	0.709	0.833	0.019	14.6705	15.9264	17.0205	16.7134	17.4629	15.4976	17.5147	17.3933	17.8824	14.5618	16.5265	15.317
LOC_Os01g52500.3	NADP-dependent malic enzyme, putative, expressed	0.00102445	0.000315833	0.0231801	0.243	0.12	0.592	-0.896	-1.06	-0.516	16.2007	16.3709	11.9393	16.1365	16.2723	15.5371	15.6991	16.1094	16.2005	15.0647	15.8571	15.5486
LOC_Os01g52750.1	OsSub3 - Putative Subtilisin homologue, expressed	0.206765	0.13378	0.114777	0.783	0.74	0.762	-0.353	-0.428	-0.453	17.941	17.9399	18.0713	18.3429	18.1904	18.3962	18.8411	19.2746	19.11	19.3868	19.1449	18.978
LOC_Os01g53150.2	GTPase of unknown function domain containing protein, putative, expressed	0.217316	0.469717	0.067989	0.786	0.811	0.715	-0.533	-0.303	-0.831	19.7176	19.6887	19.5757	19.2253	19.6059	19.5024	19.7726	19.8774	19.4558	19.4767	19.535	19.4277
LOC_Os01g53250.1	NADPH reductase, putative, expressed	0.454473	0.898583	0.903426	0.825	0.845	0.888	0.613	0.103	-0.0979	22.7845	23.0889	23.4377	24.0146	23.5572	23.9391	25.2027	25.1533	25.144	24.9293	24.8181	24.6103
LOC_Os01g53520.1	reticulon domain containing protein, putative, expressed	0.0521175	0.00874013	0.223131	0.692	0.497	0.811	0.489	0.728	0.287	19.0088	19.2712	19.5973	18.3815	19.0652	19.0851	19.3633	19.7422	19.5514	19.0953	19.1008	19.2728
LOC_Os01g53560.1	phosphoesterase, putative, expressed	0.78709	0.783415	0.0586214	0.851	0.838	0.701	-0.0609	-0.062	-0.472	19.8775	19.4794	19.4528	19.7499	19.8398	20.0278	19.3218	19.3384	19.4107	20.5898	20.432	20.2016
LOC_Os01g53680.1	6-phosphofructokinase, putative, expressed	0.0265367	0.0278771	0.0023653	0.634	0.618	0.243	-0.948	-0.937	-1.49	17.5162	17.8243	16.5992	16.0408	15.5258	16.4873	17.4946	15.0621	15.3771	16.6717	16.019	17.3043
LOC_Os01g53700.1	mitochondrial-processing peptidase subunit, mitochondrial precursor, putative, expressed	0.117291	0.016907	0.176653	0.749	0.569	0.795	-2.21	-3.73	-1.87	15.9578	15.5279	15.7802	16.0571	15.9828	15.966	14.9745	0	14.9754	13.3791	0	13.4234
LOC_Os01g53890.1	RNA methyltransferase, TrmH family protein, putative, expressed	0.143686	0.257495	0.00177339	0.762	0.779	0.208	-0.242	0.183	-0.658	15.7113	15.4977	15.6482	15.8806	15.939	15.8372	15.1446	11.8961	15.6967	14.3286	0	14.5589
LOC_Os01g53910.1	dehydrogenase, putative, expressed	0.473746	0.164273	0.679892	0.827	0.753	0.874	-0.465	-0.94	-0.265	19.6592	19.448	19.5201	20.5626	20.4512	20.5274	20.7695	20.8291	20.9903	20.8189	20.8646	20.9369
LOC_Os01g53930.1	hexokinase, putative, expressed	0.0480688	0.131739	0.462147	0.686	0.739	0.854	0.195	-0.141	-0.0656	17.1536	16.5075	14.628	16.9973	11.9092	16.0224	17.6165	16.8868	17.6608	16.9554	16.6978	16.3978
LOC_Os01g54020.1	tRNA synthetase, putative, expressed	0.0313956	0.0134869	0.251432	0.65	0.546	0.818	1.08	1.3	0.521	16.1878	14.8697	15.5769	15.1617	15.393	15.3295	17.3167	16.1328	16.6197	17.196	15.8724	16.6419
LOC_Os01g54080.1	kinesin motor protein-related, putative, expressed	0.0127909	0.000397879	0.0375641	0.561	0.137	0.652	0.607	1.07	0.478	17.5533	17.6833	16.9639	18.3232	18.4498	17.467	17.6985	16.1336	15.5577	16.1803	14.5307	17.5954
LOC_Os01g54119.1	retrotransposon protein, putative, unclassified, expressed	0.0436366	0.000266163	0.670181	0.678	0.107	0.873	0.608	1.49	0.114	17.6691	17.776	17.7057	16.763	17.2292	17.2182	17.6671	17.699	17.841	17.4477	17.7211	17.6185
LOC_Os01g54390.2	S4 domain containing protein, putative, expressed	0.0703128	0.151173	0.0773959	0.715	0.748	0.728	-2.24	-1.71	-2.17	17.6188	17.7268	18.6385	17.5613	18.4109	18.3898	18.7342	15.6565	17.1901	17.8589	18.5967	18.8098
LOC_Os01g54480.1	serine/threonine protein kinase, putative, expressed	0.0354685	0.0711964	0.0337088	0.66	0.696	0.64	0.765	0.633	0.775	17.6708	16.985	17.7357	18.6579	18.7933	18.3258	17.781	16.9062	17.2088	18.4398	18.9083	18.625
LOC_Os01g54510.1	MAC/Perforin domain containing protein, putative, expressed	0.0441419	0.838337	0.51792	0.679	0.841	0.86	-0.606	0.0546	-0.175	18.1259	17.9238	17.8849	17.6701	17.9286	17.7685	18.0552	18.0832	18.2067	19.429	19.3963	19.3684
LOC_Os01g54530.1	hydrolase, acting on carbon-nitrogen, putative, expressed	0.0843155	0.0284954	0.542799	0.727	0.62	0.862	-1.99	-2.66	0.649	22.3411	22.5377	22.3339	22.1213	22.1201	22.1405	22.0672	22.1039	22.2137	22.202	22.3536	22.2651
LOC_Os01g54560.3	trehalose synthase, putative, expressed	0.391612	0.0551981	0.679877	0.817	0.677	0.874	-1.04	-2.54	0.494	19.1588	19.2681	19.9081	19.923	19.7558	19.9389	20.6559	20.255	19.5304	20.0463	20.2664	20.4454
LOC_Os01g54670.1	coiled-coil domain-containing protein 25, putative, expressed	0.0100223	0.0166011	0.0891542	0.534	0.567	0.741	2.76	2.5	1.62	17.7513	17.3179	16.6344	14.6815	15.3252	15.6003	15.7832	17.2741	16.5873	16.817	16.9406	14.2994
LOC_Os01g54920.2	heat- and acid-stable phosphoprotein, putative, expressed	0.0106055	0.00072481	0.666979	0.54	0.191	0.873	2.07	3.22	0.288	19.4648	19.6699	19.3457	19.4859	19.627	19.5331	19.9569	20.0691	19.8201	19.6956	19.7904	19.8936
LOC_Os01g54940.1	dehydrogenase, putative, expressed	0.951021	0.552304	0.179612	0.86	0.82	0.796	-0.0156	-0.153	0.36	17.1466	17.8149	18.3471	18.6868	16.1365	17.5818	18.3075	18.2513	18.4794	17.118	16.3277	17.577
LOC_Os01g55170.1	la domain containing protein, expressed	0.0894329	0.274979	0.765634	0.731	0.783	0.88	-1.5	0.914	0.242	16.6728	16.261	16.7658	16.7761	16.9104	16.6845	17.1768	17.2997	17.1882	15.9728	16.0241	16.1616
LOC_Os01g55360.3	phosphatidate cytidylyltransferase, putative, expressed	0.269336	0.306094	0.0508326	0.798	0.789	0.686	0.832	0.767	1.59	17.0843	17.2273	17.3343	17.6835	17.944	17.9718	17.9409	17.6598	17.0609	17.4481	16.8766	16.9032
LOC_Os01g55540.1	aminotransferase, classes I and II, domain containing protein, expressed	0.00243517	0.0164239	0.000444252	0.356	0.566	0.0809	-0.611	-0.433	-0.787	20.8933	20.9402	20.6927	20.7309	20.8105	20.8686	21.1037	21.2416	20.7903	20.8024	20.8041	20.8504
LOC_Os01g55570.4	expressed protein	0.295499	0.00532512	0.0136181	0.803	0.438	0.517	-0.992	-3.24	-2.72	15.1782	15.2227	15.1597	15.0132	15.085	15.0189	15.2024	15.3697	15.4833	0	15.2388	15.3973
LOC_Os01g55590.1	AMP-binding enzyme, putative, expressed	0.00318697	0.0405108	0.00550333	0.391	0.651	0.374	-0.513	-0.309	-0.468	17.6875	17.6022	17.8347	17.4964	17.3285	17.8581	17.3361	17.4127	17.7128	17.1016	17.8527	17.7339
LOC_Os01g55690.1	glutelin, putative, expressed	0.000605379	0.00287214	0.00530047	0.181	0.36	0.368	5.97	4.71	4.25	14.5483	15.0051	15.3364	16.044	17.0915	15.9856	14.2463	15.0849	15.6443	0	0	16.014
LOC_Os01g55770.1	expressed protein	0.000171022	0.0108772	0.156535	0.0794	0.522	0.786	0.941	0.493	-0.239	19.4743	19.4936	19.3409	19.1483	19.2972	19.0786	19.139	19.3798	19.4935	19.375	19.5335	19.5243
LOC_Os01g55830.1	glutathione S-transferase, putative, expressed	0.236748	0.268887	0.107883	0.791	0.782	0.757	0.424	0.394	0.597	14.7398	14.6459	13.8854	13.754	13.8848	12.8723	0	14.1224	13.9103	13.555	13.6257	13.5589
LOC_Os01g56300.1	expressed protein	0.24113	0.382098	0.934111	0.792	0.801	0.89	-1.95	-1.43	0.132	15.8392	16.4772	16.054	16.8736	16.3524	16.6743	17.7666	17.5297	17.9215	18.3861	18.2441	18.741
LOC_Os01g56350.3	PTAC12, putative, expressed	0.473937	0.175178	0.226554	0.827	0.757	0.812	0.619	1.22	1.07	18.621	18.4187	18.5015	18.4899	18.4507	18.5668	18.5637	18.6253	18.4966	18.0651	18.0877	18.1526
LOC_Os01g56360.1	wax synthase, putative, expressed	0.253323	0.545513	0.0803657	0.795	0.819	0.731	1.1	0.565	1.77	21.8453	22.3596	22.9946	22.111	21.5858	22.3689	22.5566	22.262	21.9929	21.3094	20.8647	20.0888
LOC_Os01g56420.1	ctr copper transporter family protein, putative, expressed	0.499244	0.892522	0.762117	0.829	0.844	0.88	0.922	-0.182	-0.409	19.2549	19.3992	19.6214	19.2144	19.318	19.2285	19.3947	19.7216	19.3539	18.9035	19.2459	19.1953
LOC_Os01g56550.1	transcription initiation factor IIF beta subunit, putative, expressed	0.000367775	0.000149744	0.0110387	0.132	0.0712	0.485	1.56	1.76	0.903	16.3886	16.6943	15.9995	16.18	15.4369	15.6909	16.0575	15.8823	14.2502	16.799	16.0982	14.792
LOC_Os01g56600.1	signal recognition particle 54 kDa protein, putative, expressed	0.236228	0.318068	0.272977	0.791	0.791	0.824	0.121	0.1	-0.111	21.0106	21.0706	21.1503	21.0651	21.17	21.1842	21.4414	21.1159	21.4446	21.4747	21.6081	21.5047
LOC_Os01g56800.3	MATH domain containing protein, expressed	0.00493481	0.985361	0.651454	0.448	0.85	0.872	-3.06	0.0157	-0.389	21.8157	21.6668	21.7725	21.7676	21.4027	21.5502	21.9535	21.6859	21.7184	19.7066	19.9904	20.2698
LOC_Os01g56910.1	expressed protein	0.00107028	0.00457844	0.00652206	0.249	0.419	0.401	-1.2	-0.95	-0.893	16.8895	16.325	15.3216	13.9382	15.5442	15.8843	14.2884	12.7918	0	12.6296	13.9856	14.2073
LOC_Os01g56969.1	homeobox-leucine zipper protein ATHB-54, putative, expressed	0.301071	0.543515	0.152	0.804	0.819	0.784	-1.15	-0.661	-1.64	17.5008	17.7301	17.2251	17.9038	18.1959	18.0149	19.5152	18.6418	16.1211	17.0026	17.7648	18.349
LOC_Os01g57066.1	transmembrane protein 49, putative, expressed	0.235082	0.843091	0.294058	0.791	0.841	0.828	1.57	-0.252	1.38	0	11.6369	11.9797	12.5044	0	0	13.1685	13.7043	0	16.5706	16.5212	16.5342
LOC_Os01g57210.2	katanin p80 WD40 repeat-containing subunit B1 homolog 1, putative, expressed	0.423274	0.00859472	0.00110417	0.821	0.495	0.159	0.588	2.33	3.27	14.2943	15.2883	14.5922	15.4003	15.6268	15.6003	15.0368	14.8489	16.6244	14.6444	13.9096	15.1232
LOC_Os01g57570.1	NADPH-dependent FMN reductase domain containing protein, expressed	0.181763	0.107058	0.180855	0.776	0.725	0.796	-0.401	-0.496	-0.402	23.6547	23.5279	23.6014	23.1507	23.0788	23.072	22.9143	22.7549	22.8691	21.795	21.7419	21.8543
LOC_Os01g58022.1	NADPH-dependent oxidoreductase, putative, expressed	0.921341	0.309073	0.0516655	0.859	0.789	0.688	0.0239	-0.254	-0.527	20.761	20.757	20.6959	21.2686	21.1536	21.2473	20.0972	20.3534	20.0964	20.2538	20.0752	20.0734
LOC_Os01g58049.1	photosystem I assembly protein ycf4, putative, expressed	0.076542	0.0559981	0.00799782	0.721	0.678	0.434	0.298	0.326	-0.503	14.4251	14.6418	15.549	14.7624	14.8994	15.6322	14.6652	14.4595	14.119	14.7136	14.2443	14.5862
LOC_Os01g58080.3	membrane-associated salt-inducible protein, putative, expressed	0.00389921	0.00155079	0.0578426	0.418	0.281	0.699	-2.34	-2.72	-1.33	18.368	18.4301	18.3248	18.1685	18.3672	18.2279	18.3524	17.9149	18.7805	18.2162	18.41	17.7513
LOC_Os01g58290.1	OsSub9 - Putative Subtilisin homologue, expressed	0.263973	0.294604	0.76385	0.797	0.787	0.88	0.156	-0.146	0.0406	17.3939	17.7992	17.0383	17.7279	17.2424	17.3354	18.157	17.7386	15.6108	16.5801	16.8914	16.9762
LOC_Os01g58380.1	3-hydroxybutyryl-CoA dehydrogenase, putative, expressed	0.0523455	0.0504399	0.0248566	0.692	0.669	0.601	0.274	0.277	0.329	17.0503	17.199	17.328	16.8082	17.1934	16.8949	16.8568	14.14	17.0475	16.6273	16.6789	16.2743
LOC_Os01g58550.2	methyladenine glycosylase, putative, expressed	0.814333	0.0339062	0.906868	0.853	0.636	0.888	0.343	3.54	0.171	15.452	15.4049	14.3325	13.4913	15.4258	14.5401	15.7933	16.4346	12.7653	15.317	15.4406	15.0163
LOC_Os01g58580.1	ICE-like protease p20 domain containing protein, putative, expressed	0.000185789	0.76747	0.849507	0.0843	0.837	0.885	-0.972	-0.0493	-0.0316	16.397	16.7639	16.4299	16.1051	15.1268	15.1591	15.2393	14.6206	15.4047	15.2171	15.4937	16.3293
LOC_Os01g58680.1	apurinic endonuclease-redox protein, putative, expressed	0.118253	0.901263	0.067614	0.75	0.845	0.715	0.307	0.0228	0.369	16.2525	16.0856	16.0828	15.4048	15.3839	16.2938	15.6132	15.849	15.2286	14.6927	14.5875	14.5851
LOC_Os01g58740.2	glycerol-3-phosphate dehydrogenase, putative, expressed	0.573577	0.728501	0.67726	0.836	0.834	0.874	-0.627	-0.384	0.462	15.1977	0	14.9177	15.1364	0	14.5054	14.4471	0	13.8877	14.7121	0	11.8896
LOC_Os01g58750.1	expressed protein	0.251774	0.00185947	0.595412	0.794	0.304	0.867	-0.968	-3.41	0.435	16.2245	15.4201	14.7163	15.0341	15.6006	15.6127	15.7567	16.3448	12.8977	15.8989	15.7561	16.0053
LOC_Os01g58790.2	GHMP kinases ATP-binding protein, putative, expressed	0.72475	0.736577	0.814184	0.847	0.834	0.883	-0.0722	-0.0689	-0.0481	20.5178	20.4008	20.5149	20.2865	20.1383	20.2557	20.5003	20.4389	20.4538	20.5998	20.6042	20.7193
LOC_Os01g58870.1	domain of unknown function, DUF250 domain containing protein, expressed	0.63721	0.0397189	0.0281709	0.841	0.65	0.617	0.104	-0.513	-0.557	16.8269	16.9617	16.9901	17.1893	17.1322	17.223	16.9203	17.2159	16.9683	17.0388	16.9183	16.9855
LOC_Os01g58890.2	cysteine proteinase inhibitor precursor protein, putative, expressed	0.41448	0.150464	0.726309	0.82	0.747	0.877	-1.18	-2.17	0.5	17.4547	17.2293	15.0008	0	16.8674	17.1779	16.3661	0	16.016	16.5051	17.4031	16.4442
LOC_Os01g59090.1	thylakoid lumenal 20 kDa protein, putative, expressed	0.243512	0.524911	0.988464	0.792	0.817	0.892	0.256	0.136	0.00306	13.8864	14.6942	15.2713	12.2538	13.7961	0	0	13.205	12.0979	14.3975	0	0
LOC_Os01g59140.1	DNA-directed RNA polymerases I, II, and III subunit RPABC1, putative, expressed	0.00024159	0.00363936	0.0118329	0.101	0.39	0.496	0.862	0.576	0.466	17.0242	17.3095	16.5019	17.5825	16.8827	17.2047	17.0084	17.2607	16.9051	17.505	17.1581	17.6292
LOC_Os01g59150.2	tubulin/FtsZ domain containing protein, putative, expressed	0.0117872	0.698743	0.000793348	0.552	0.832	0.127	0.762	0.0972	1.19	14.8104	14.7714	14.6881	14.1836	14.3411	14.1001	13.6682	14.3072	13.1744	15.5986	15.4289	0
LOC_Os01g59510.1	chloroplast ribonuclease III domain protein, putative, expressed	0.755322	0.536289	0.963579	0.849	0.818	0.891	0.0442	-0.0885	0.00646	17.0961	18.2024	16.8872	18.2861	15.4701	16.4573	17.0043	18.9235	17.1564	17.9066	17.6979	17.7224
LOC_Os01g59530.2	OsCML1 - Calmodulin-related calcium sensor protein, expressed	0.29262	0.514857	0.147529	0.802	0.816	0.782	-0.443	0.269	-0.628	17.3764	17.067	17.1504	17.5821	17.5848	17.5107	18.0177	18.0982	18.3811	18.6962	18.7316	18.861
LOC_Os01g59600.2	peptidase, T1 family, putative, expressed	0.397611	0.0823613	0.0310159	0.818	0.707	0.629	-0.219	-0.481	-0.628	15.0296	14.8917	10.3336	13.0272	13.2872	12.9753	12.8046	0	0	12.8806	0	12.939
LOC_Os01g59630.1	exostosin family domain containing protein, expressed	0.664163	0.796628	0.122868	0.843	0.838	0.768	0.138	-0.0814	-0.521	12.9199	0	0	0	12.7344	13.0396	0	14.2981	13.86	14.8385	16.1868	15.7292
LOC_Os01g59730.1	ribosomal protein L7Ae, putative, expressed	0.110264	0.0855944	0.0403284	0.745	0.71	0.661	2.71	2.95	3.66	19.3354	19.2593	19.1269	18.9006	18.7602	18.8062	19.0701	19.2363	19.5381	19.0978	19.2416	19.1637
LOC_Os01g59740.1	expressed protein	0.329031	0.0598241	0.0457315	0.808	0.683	0.675	-0.156	-0.324	-0.349	17.4434	16.3564	16.3147	20.3432	20.7126	20.0043	15.3933	15.6117	15.8039	15.428	15.4357	16.825
LOC_Os01g59800.3	EAP30/Vps36 family domain containing protein, expressed	0.742466	0.228937	0.893936	0.848	0.772	0.887	0.156	-0.594	-0.0631	16.5536	15.8376	15.8642	14.5131	15.581	15.4203	15.6144	15.6589	0	0	15.5848	15.475
LOC_Os01g59920.1	cysteine synthase, chloroplast precursor, putative, expressed	0.295018	0.00711272	0.0541347	0.803	0.473	0.693	-0.481	-1.49	-0.955	20.1967	20.0422	20.1184	19.8779	20.0906	19.9533	20.1575	20.1045	19.9245	19.8999	19.6289	19.6747
LOC_Os01g59930.1	NADH-cytochrome b5 reductase, putative, expressed	0.0788812	0.688458	0.0592095	0.723	0.831	0.702	0.611	0.128	0.666	20.7869	20.8307	21.1724	20.7624	20.6376	20.9643	21.0887	21.2491	21.1163	20.4917	20.4716	20.5942
LOC_Os01g59980.1	zinc finger family protein, putative, expressed	0.109733	0.134305	0.540816	0.745	0.74	0.862	-1.81	-1.68	-0.649	17.6752	17.2799	17.3449	17.8266	17.7289	17.9499	17.6118	17.6021	17.4978	18.6573	18.3459	18.7687
LOC_Os01g59990.2	ribosomal protein L24, putative, expressed	0.0781472	0.00428079	0.717336	0.722	0.411	0.877	0.54	1.03	-0.102	21.5334	21.5272	21.637	21.7362	21.7876	21.8304	21.6853	21.7075	21.6295	21.6922	21.6996	21.759
LOC_Os01g60440.1	HEAT repeat family protein, putative, expressed	0.0837312	0.00496508	0.121305	0.727	0.429	0.767	0.209	0.396	0.184	24.0218	23.9576	23.9588	23.9479	23.9914	24.0071	24.1755	24.282	24.2624	24.2783	24.2502	24.2532
LOC_Os01g60660.1	methionyl-tRNA synthetase, putative, expressed	0.057808	0.0830986	0.00937609	0.7	0.707	0.46	0.224	-0.201	0.338	18.4072	18.4898	18.3684	18.1901	18.4935	18.2174	18.7381	18.9707	18.8051	14.3002	18.8087	18.3547
LOC_Os01g60740.1	LTPL16 - Protease inhibitor/seed storage/LTP family protein precursor, expressed	0.500896	0.794006	0.174801	0.829	0.838	0.794	-0.468	-0.18	-0.982	15.6722	15.8312	15.548	15.7622	16.085	16.3291	15.362	15.4171	15.7669	16.3511	16.3447	15.5493
LOC_Os01g60790.1	40S ribosomal protein S26, putative, expressed	0.000900367	0.00141594	0.796111	0.227	0.27	0.882	0.663	0.62	0.0366	16.1231	16.8277	15.6053	15.4975	16.4912	16.6645	17.2953	16.6874	17.5619	18.7804	17.8835	17.6374
LOC_Os01g61310.1	DUF640 domain containing protein, putative, expressed	0.89186	0.867124	0.77472	0.857	0.843	0.88	-0.0506	-0.0622	0.107	0	17.758	17.7287	0	0	0	18.0874	17.9586	0	0	0	0
LOC_Os01g61380.1	lactate/malate dehydrogenase, putative, expressed	0.219404	0.841462	0.466909	0.787	0.841	0.855	0.167	0.0261	-0.0961	20.3776	20.247	20.4424	20.1184	20.1924	20.2067	19.8326	19.8818	20.0313	19.1222	19.135	19.2023
LOC_Os01g61400.1	sufB/sufD domain containing protein, putative, expressed	0.0843834	0.0374307	0.0477693	0.727	0.645	0.679	-1.69	-2.12	-1.99	23.5149	23.9829	24.2197	24.6203	24.3986	24.6439	25.7369	25.6315	25.1233	25.4392	25.2265	25.2303
LOC_Os01g61410.4	NADH-ubiquinone oxidoreductase, mitochondrial precursor, putative, expressed	0.144242	0.379241	0.569969	0.762	0.8	0.865	2.82	1.63	1.04	0	0	0	12.2559	14.1586	13.7166	10.2518	0	0	0	0	0
LOC_Os01g61460.1	leaf senescence related protein, putative, expressed	0.394076	0.30359	0.255645	0.817	0.788	0.82	0.432	-0.527	-0.586	16.2539	16.0161	15.4403	15.9273	16.0125	16.1225	15.0653	12.053	16.1072	16.6931	16.7348	15.8586
LOC_Os01g61500.2	BAG domain containing protein, expressed	0.00850478	0.635782	0.095043	0.515	0.827	0.746	-2.6	0.381	1.45	20.8437	20.7696	20.6066	20.7671	20.8677	20.7311	20.4122	20.4704	20.5044	20.8781	20.9226	20.8325
LOC_Os01g61580.3	selT-like protein precursor, putative, expressed	0.597841	0.00214981	0.0302497	0.838	0.323	0.626	-0.0734	-0.566	-0.344	18.1625	18.3794	18.2839	15.8999	17.3604	14.954	16.6691	17.7142	16.3533	19.9453	18.075	16.9525
LOC_Os01g61590.1	CAMK_CAMK_like.1 - CAMK includes calcium/calmodulin depedent protein kinases, expressed	0.263958	0.672504	0.340572	0.797	0.83	0.837	-1.36	-0.499	1.15	18.5206	18.52	18.3454	18.6503	18.5717	18.4638	18.3648	18.2813	18.6705	18.0264	17.7629	18.022
LOC_Os01g61710.6	coatomer subunit delta, putative, expressed	0.806799	0.459103	0.0041147	0.852	0.81	0.327	-0.25	0.768	3.77	14.4022	15.2864	15.098	17.3592	16.3723	16.63	19.1851	17.5261	17.7638	18.0619	18.3802	17.986
LOC_Os01g61890.4	AT hook motif family protein, expressed	0.000840961	0.00076427	0.0407092	0.219	0.197	0.662	1.07	1.09	0.526	14.0331	14.3509	16.4287	12.5112	15.2629	14.9678	0	15.3195	12.9708	15.1345	13.9112	15.1289
LOC_Os01g61930.1	SAC3/GANP family protein, putative, expressed	0.0406076	0.0847413	0.263078	0.672	0.709	0.821	2.92	2.37	1.46	19.7247	19.8033	19.8306	19.7994	19.7926	19.7672	19.9183	19.9308	19.8684	20.0278	19.9979	20.1357
LOC_Os01g62020.1	NAD dependent epimerase/dehydratase family domain containing protein, expressed	0.396121	0.147886	0.466072	0.818	0.746	0.854	1.04	-1.84	0.885	18.8606	18.8119	17.5848	11.4945	16.5794	16.3443	16.1419	14.8642	16.2712	15.9034	18.7187	17.9514
LOC_Os01g62040.1	ruvB-like, putative, expressed	0.239338	0.343806	0.0105632	0.791	0.795	0.478	0.643	-0.51	1.64	18.4596	19.0972	15.6169	16.3547	18.021	18.5048	16.6374	15.8204	16.8413	16.3189	16.9248	15.3382
LOC_Os01g62210.1	50S ribosomal protein L17, putative, expressed	0.1374	0.0659096	0.926916	0.759	0.69	0.889	0.347	0.446	-0.0201	17.4374	17.3594	17.4586	17.3952	17.2775	17.2909	17.6515	17.8611	18.262	18.619	18.6499	18.7067
LOC_Os01g62244.2	ubiquitin-conjugating enzyme, putative, expressed	0.991926	0.446817	0.260067	0.862	0.809	0.821	-0.0133	1.02	-1.54	17.2147	17.3642	15.8286	16.0808	15.5969	15.1973	15.1421	15.6193	16.9043	14.5993	15.2663	14.6178
LOC_Os01g62260.1	thaumatin, putative, expressed	0.00799616	0.788309	0.554414	0.507	0.838	0.864	5.18	0.425	0.942	16.5998	17.067	16.4939	16.1009	16.3884	16.1984	15.9309	15.5553	15.935	16.6082	16.9105	16.9475
LOC_Os01g62350.1	60S ribosomal protein L36-2, putative, expressed	0.405273	0.541806	0.0410847	0.819	0.819	0.663	0.482	0.35	-1.31	14.5512	14.8017	16.5125	16.5193	16.1809	16.2573	16.4914	16.2934	16.3332	16.8266	15.7189	16.0206
LOC_Os01g62420.1	triosephosphate isomerase, cytosolic, putative, expressed	0.647987	0.56855	0.5243	0.842	0.821	0.861	-0.722	-0.905	1.01	15.9617	16.1087	16.8233	18.4359	18.2616	18.6993	17.7395	18.8066	18.6809	18.0988	17.7553	17.5073
LOC_Os01g62440.1	ribonuclease protein, putative, expressed	0.29695	0.977857	0.382399	0.803	0.849	0.844	0.222	-0.00574	-0.184	14.6424	15.3402	15.3679	16.1038	15.5683	16.0298	15.2059	15.0951	15.2684	14.638	13.8821	14.6498
LOC_Os01g62780.1	expressed protein	0.0060105	0.0351686	0.0486715	0.473	0.639	0.681	-4.23	-2.94	2.71	0	14.2177	13.3764	0	13.3265	14.4134	0	14.1874	12.1039	12.6501	12.6688	12.91
LOC_Os01g62820.3	Transcription initiation factor TFIID subunit A containing protein, expressed	0.00830724	0.527156	0.176924	0.512	0.817	0.795	-2.63	0.516	1.15	18.855	18.9953	18.8648	18.5591	18.804	18.4672	19.1144	19.1817	19.4226	18.9	19.0904	18.3196
LOC_Os01g62950.1	ras-related protein, putative, expressed	0.0021059	0.0206966	0.765165	0.337	0.59	0.88	-4.09	-2.7	-0.298	18.3578	17.0435	0	20.3393	0	18.4599	15.1011	0	16.9328	0	0	0
LOC_Os01g63220.3	kinase, pfkB family, putative, expressed	0.0687482	0.000569614	0.00186477	0.713	0.167	0.213	-0.24	-0.599	-0.502	18.2497	18.4424	17.8514	18.5893	18.2162	16.7843	18.5933	18.1422	17.7286	17.8159	16.1095	18.3294
LOC_Os01g63270.2	alpha-glucan phosphorylast isozym	0.00137923	0.000608261	0.177746	0.281	0.173	0.795	0.435	0.491	-0.141	17.9	17.7529	18.3373	18.0437	17.9017	17.8211	17.3905	14.1625	17.6032	17.635	17.3139	17.171
LOC_Os01g63410.1	expressed protein	0.256084	0.0621014	0.666209	0.795	0.686	0.873	1.16	2.03	0.426	0	0	0	14.9727	14.7812	14.418	0	0	0	14.9054	0	0
LOC_Os01g63470.1	C2 domain containing protein, expressed	0.174965	0.15514	0.609349	0.774	0.749	0.868	1.13	1.19	-0.406	18.4803	18.619	18.5052	18.5037	18.4479	18.3921	18.4275	18.4179	18.5512	18.9252	18.9078	18.7039
LOC_Os01g63580.1	glycerol-3-phosphate acyltransferase, putative, expressed	0.33859	0.908202	0.419217	0.81	0.845	0.849	0.959	-0.113	-0.804	16.0554	15.6253	15.8407	16.0347	15.5862	15.6588	15.2292	15.7415	15.9035	15.5762	15.6791	15.4829
LOC_Os01g63690.1	hs1, putative, expressed	0.792782	0.359853	0.640517	0.851	0.797	0.871	0.244	0.87	-0.436	14.1475	14.8607	13.0047	10.5978	15.6755	15.408	13.7568	12.0748	14.246	14.1017	14.7736	0
LOC_Os01g64010.2	dual specificity protein phosphatase, putative, expressed	0.00375625	0.121876	0.951475	0.413	0.734	0.89	2.2	0.972	-0.0357	16.687	16.4622	16.5477	16.7594	16.5074	16.5491	16.9769	17.2938	16.7376	16.5704	16.4632	15.4077
LOC_Os01g64090.1	L1P family of ribosomal proteins domain containing protein, expressed	0.0998154	0.341281	0.160855	0.739	0.795	0.788	-0.655	-0.359	-0.546	20.2267	20.1516	19.9287	19.9574	19.9194	20.0538	20.1054	20.1663	20.4117	20.8247	20.9974	20.5827
LOC_Os01g64110.1	glycosyl hydrolase, putative, expressed	0.017147	0.000275676	0.0802362	0.592	0.11	0.731	-0.545	-1.07	-0.369	17.5365	17.6755	15.8901	16.6159	17.8271	17.4865	17.7833	18.0087	18.2455	18.1333	18.3028	17.7321
LOC_Os01g64250.1	hemerythrin family protein, expressed	0.0817178	0.138813	0.0104345	0.725	0.742	0.476	0.215	0.178	0.352	17.5255	16.8043	16.345	16.6141	17.3367	17.1671	19.0602	18.4715	19.3841	20.5591	20.5199	20.1374
LOC_Os01g64270.1	expressed protein	0.0233993	0.844732	0.998395	0.623	0.842	0.893	2.93	-0.217	0.00223	17.0395	18.4084	17.4721	18.1417	17.6234	18.2325	19.0668	18.1846	17.7008	18.4532	18.2852	17.7103
LOC_Os01g64360.1	MYB family transcription factor, putative, expressed	0.0962243	0.136208	0.00806136	0.736	0.741	0.436	-0.234	-0.206	-0.425	16.6202	15.4714	18.3976	16.401	17.9758	16.1754	15.411	17.5497	16.3032	15.9857	18.0607	17.8518
LOC_Os01g64520.2	uricase, putative, expressed	0.0117216	0.249088	0.0496592	0.551	0.777	0.683	0.432	-0.169	0.311	16.4087	16.2076	16.1049	16.3678	16.3513	16.2915	0	0	15.8217	15.7078	0	0
LOC_Os01g64630.4	actin, putative, expressed	0.403751	0.613977	0.0550414	0.819	0.825	0.694	0.858	0.512	2.15	17.7707	17.5705	17.8143	17.3586	17.4472	17.2312	17.9967	17.8141	17.5311	18.7435	18.9074	19.0223
LOC_Os01g64650.1	VAMP-like protein YKT62, putative, expressed	0.000872259	0.0766611	0.910658	0.224	0.702	0.888	-4.51	-1.86	0.108	20.9044	20.9783	20.7753	20.5132	20.7059	20.5109	20.3608	20.7029	20.4715	20.0049	20.1636	20.2685
LOC_Os01g64660.2	fructose-1,6-bisphosphatase, putative, expressed	0.00111659	0.0485793	0.069048	0.254	0.666	0.717	0.505	0.246	0.223	16.0874	16.1252	16.1867	16.1719	16.2115	16.3963	16.4	16.6232	16.5985	16.3084	15.9731	16.1783
LOC_Os01g64670.3	soluble inorganic pyrophosphatase, putative, expressed	0.506695	0.800136	0.0739119	0.83	0.839	0.723	0.502	-0.189	1.46	16.4146	16.7076	16.4304	16.0646	16.7329	17.084	16.6356	16.061	16.9822	16.402	16.3976	16.407
LOC_Os01g64690.1	LSM domain containing protein, expressed	0.429121	0.434496	0.244243	0.822	0.807	0.817	-0.852	-0.842	-1.28	15.9442	15.1283	17.6756	16.3029	14.6061	13.9931	16.1324	15.7853	16.0637	16.5173	16.8795	16.8376
LOC_Os01g64870.1	expressed protein	0.849804	0.00970074	0.522988	0.855	0.509	0.861	-0.0774	-1.29	0.264	14.9708	15.161	15.2623	14.0773	15.5387	0	0	0	15.5059	0	15.3797	15.4221
LOC_Os01g64960.1	chlorophyll A-B binding protein, putative, expressed	0.0156642	0.0566569	0.312343	0.583	0.679	0.832	0.312	-0.23	-0.113	21.2657	21.0662	21.1078	21.2583	21.2758	21.3411	22.0409	21.9609	22.1535	22.12	21.9732	22.1104
LOC_Os01g64970.1	CAMK_CAMK_like.11 - CAMK includes calcium/calmodulin depedent protein kinases, expressed	0.71749	0.293469	0.847944	0.847	0.786	0.885	-0.502	-1.5	-0.265	14.5047	16.8498	14.7844	16.8509	15.1373	17.0218	0	0	10.8476	0	10.8678	13.4079
LOC_Os01g65090.2	aminotransferase, classes I and II, domain containing protein, expressed	0.121453	0.0156771	0.334725	0.752	0.562	0.836	-0.734	-1.27	-0.438	16.3344	16.0904	15.9129	16.1141	16.2003	16.4032	16.5397	15.944	15.606	16.1895	15.9463	16.1149
LOC_Os01g65220.1	XRN 5'-3' exonuclease N-terminus domain containing protein, expressed	0.150641	0.936411	0.0318827	0.765	0.847	0.633	-0.764	-0.0399	-1.23	20.1588	20.0995	20.2957	21.0735	20.8971	21.1889	20.3007	20.2992	20.3186	20.4264	20.3527	20.4043
LOC_Os01g65260.1	amidophosphoribosyltransferase, chloroplast precursor, putative, expressed	0.472126	0.910584	0.730802	0.826	0.845	0.878	0.991	0.153	0.469	22.0829	22.4719	22.1522	22.0189	21.7801	22.0616	22.5514	22.3503	22.168	22.9824	22.7856	22.9012
LOC_Os01g65330.1	expressed protein	0.00158346	0.0556964	0.00118699	0.299	0.677	0.166	2.96	1.46	3.09	23.4075	23.4322	23.4121	23.2851	23.2221	23.3704	23.6611	23.4469	23.3631	23.5578	23.4763	23.5263
LOC_Os01g65380.1	patellin protein, putative, expressed	0.0947355	0.0942219	0.00814085	0.735	0.716	0.437	-0.306	-0.306	-0.552	13.6514	13.0954	13.4562	13.4019	13.2182	13.1412	0	0	0	13.3177	13.2243	15.5665
LOC_Os01g65450.2	ubiquitin-like domain-containing CTD phosphatase 1, putative, expressed	0.620342	0.0997016	0.129304	0.84	0.72	0.772	-0.301	-1.07	0.978	15.2399	15.2624	16.2802	11.8556	0	14.5691	14.9406	15.0509	0	14.7513	14.5391	14.7433
LOC_Os01g65560.1	snRK1-interacting protein 1, putative, expressed	0.952318	0.251963	0.0243987	0.86	0.778	0.599	0.0308	0.612	1.35	13.0847	12.8949	13.2051	13.1367	13.0254	12.7473	13.9619	13.3679	14.551	14.4643	14.3424	13.898
LOC_Os01g65680.1	4,5-DOPA dioxygenase extradiol, putative, expressed	0.152184	0.0150496	0.00294951	0.766	0.557	0.274	-0.244	-0.465	-0.625	10.0003	11.9235	0	16.5254	0	9.97917	9.82048	9.70047	0	0	10.0753	10.5907
LOC_Os01g65690.1	4,5-DOPA dioxygenase extradiol, putative, expressed	0.760821	0.575166	0.791446	0.849	0.822	0.881	-0.306	-0.567	-0.266	16.8844	16.1248	16.8973	16.3453	17.0404	16.9152	16.2287	16.4043	16.8445	17.54	17.7374	17.8843
LOC_Os01g65700.1	expressed protein	0.016301	0.0348457	0.991637	0.587	0.638	0.892	-3.63	-3.06	0.0133	15.889	16.4553	15.2598	16.0168	16.9309	15.9157	15.8415	15.8607	0	18.5461	15.3258	15.422
LOC_Os01g65790.1	pectinesterase, putative, expressed	0.158978	0.0387278	0.939858	0.768	0.647	0.89	-1.35	-2.12	0.0683	23.7066	23.8557	23.9258	23.6347	23.6151	23.6571	24.1232	24.013	24.0246	24.071	23.8236	23.9947
LOC_Os01g65830.1	acyl-desaturase, chloroplast precursor, putative, expressed	0.722512	0.0847342	0.390743	0.847	0.709	0.845	-0.417	-2.2	-1.03	17.8493	18.2555	14.0435	19.2993	19.8093	18.7611	15.961	14.18	16.7068	15.3419	14.7318	17.3196
LOC_Os01g66000.1	NADH dehydrogenase I subunit N, putative, expressed	0.245642	0.550247	0.883801	0.793	0.82	0.887	0.727	0.363	0.088	13.0624	0	12.8855	0	17.4658	14.5035	15.4883	15.1311	18.1836	14.1474	12.4548	11.7688
LOC_Os01g66110.2	methyltransferase, putative, expressed	0.000318997	0.0041205	0.187822	0.12	0.406	0.799	1.07	0.729	0.274	20.8565	20.945	20.9572	20.9774	20.942	21.0547	20.8971	20.8722	20.7869	20.319	20.2291	20.343
LOC_Os01g66200.1	expressed protein	0.686034	0.746133	0.669612	0.844	0.835	0.873	-0.803	0.642	0.848	14.9243	14.0281	0	14.0471	0	14.2187	14.7065	0	14.7357	12.248	14.3584	14.1964
LOC_Os01g66420.2	PHD finger protein, putative, expressed	0.00787902	0.155459	0.363834	0.506	0.749	0.841	1.35	0.617	0.381	15.7284	15.1142	16.1838	16.1176	16.1788	16.1483	11.7227	16.8135	16.9754	17.3266	16.9688	17.1285
LOC_Os01g66720.1	NADP-dependent oxidoreductase, putative, expressed	0.28595	0.299743	0.212741	0.801	0.788	0.808	1.11	-1.08	-1.31	17.389	17.5407	17.4132	16.6461	17.1452	16.9742	17.0528	17.3537	17.7623	17.0265	17.1423	16.7793
LOC_Os01g66940.1	kinase, pfkB family, putative, expressed	0.0128071	0.159547	0.0338188	0.561	0.751	0.64	-1.02	-0.505	-0.821	20.7717	20.7763	20.7636	20.6186	20.5416	20.6814	20.9006	20.9385	20.823	21.0922	21.139	21.0954
LOC_Os01g66980.2	expressed protein	0.91875	0.926486	0.133696	0.859	0.846	0.774	-0.184	0.167	-2.89	13.5361	15.1164	0	14.8772	14.6307	15.7447	12.1646	15.911	15.6453	0	14.8635	14.7718
LOC_Os01g67000.1	membrane-associated 30 kDa protein, chloroplast precursor, putative, expressed	0.00441503	0.0101837	0.254348	0.434	0.515	0.819	0.881	0.758	-0.286	15.8438	17.4025	16.5556	18.2479	16.4868	17.5707	16.8581	15.6202	16.5744	16.7331	16.8665	17.1614
LOC_Os01g67054.1	calreticulin precursor protein, putative, expressed	0.133791	0.0157372	0.28644	0.758	0.562	0.827	-0.176	-0.316	-0.121	17.1546	18.1148	18.9461	17.8531	17.9843	18.5681	17.3946	17.501	18.3128	17.0279	16.6394	17.2288
LOC_Os01g67120.1	rhodanese-like domain containing protein, putative, expressed	0.000792386	0.0206061	0.399222	0.212	0.589	0.846	0.473	0.269	0.0852	19.8908	19.7644	19.6088	19.0566	19.5278	18.5026	19.6747	16.7014	18.3281	19.3367	17.9628	12.895
LOC_Os01g67210.1	PPR repeat domain containing protein, putative, expressed	0.0318561	0.0177604	0.211551	0.651	0.574	0.807	-3.33	-3.79	-1.77	19.2426	19.2136	19.4803	19.262	19.3022	19.3865	20.0267	19.9536	19.4259	19.4161	19.3088	19.3922
LOC_Os01g67250.2	Rad21 / Rec8 like protein, putative, expressed	0.60948	0.231451	0.471313	0.839	0.773	0.855	-0.365	-0.885	0.519	14.5148	14.7248	14.6133	14.55	14.5338	13.4619	14.5105	14.2505	11.964	0	0	14.7854
LOC_Os01g67570.1	PDE312/PTAC10, putative, expressed	0.995621	0.304019	0.133782	0.863	0.788	0.774	-0.00159	-0.308	-0.465	17.0969	18.4426	17.8867	18.3943	17.4995	17.1631	17.5182	17.5841	17.7731	18.0331	17.553	17.6879
LOC_Os01g67590.1	oligopeptidase, putative, expressed	0.917189	0.372092	0.00768534	0.859	0.799	0.428	-0.0473	-0.415	1.5	17.6796	17.421	17.0954	16.2651	16.7612	15.7382	15.1413	16.0485	15.3578	14.8413	14.4014	15.3073
LOC_Os01g67720.1	ABC1 family domain containing protein, putative, expressed	0.569552	0.324482	0.706743	0.836	0.792	0.876	0.145	0.256	0.0956	17.7737	17.5042	17.3264	17.2881	17.3323	17.2517	17.3049	17.0583	17.0019	17.8309	17.9759	18.1473
LOC_Os01g67740.1	chromosome segregation protein, putative, expressed	0.344179	0.0817621	0.821247	0.811	0.706	0.883	-0.294	0.575	-0.0684	18.7118	18.2441	18.6367	19.0738	17.5469	18.8717	19.1707	19.2442	19.2405	19.5415	19.473	19.8474
LOC_Os01g67860.1	fructose-bisphospate aldolase isozyme, putative, expressed	0.396018	0.00100669	0.0240723	0.818	0.229	0.597	0.111	0.588	0.335	20.6811	20.8065	20.7136	20.3951	20.493	20.5147	20.5527	20.5159	20.7091	20.2273	20.3968	20.284
LOC_Os01g67880.1	vacuolar protein sorting-associated protein 53, putative, expressed	0.472014	0.0895417	0.396388	0.826	0.713	0.846	0.216	0.547	0.257	0	0	8.46128	17.6239	8.16238	0	0	0	0	0	0	0
LOC_Os01g68060.1	copine, putative, expressed	0.000252054	0.0858006	0.0733641	0.104	0.71	0.723	-0.875	0.292	0.307	16.3693	16.4284	16.0672	16.6877	16.8765	16.8505	17.0472	16.6644	16.0398	17.769	17.8889	18.2474
LOC_Os01g68320.2	DEAD-box ATP-dependent RNA helicase 30, putative, expressed	0.00603779	0.12813	0.485915	0.473	0.737	0.857	0.613	0.289	0.126	8.67257	8.50435	10.5654	0	0	9.96405	16.4393	0	0	16.8468	13.9907	16.5155
LOC_Os01g68324.3	dolichyl-diphosphooligosaccharide--protein glycosyltransferase 63 kDasubunit precursor, putative, expressed	0.19766	0.831376	0.390303	0.781	0.841	0.845	0.139	-0.0219	0.0903	20.5104	20.3658	20.5115	20.2643	20.2808	20.3572	20.3411	20.0771	20.9186	20.0547	19.7845	20.0288
LOC_Os01g68380.2	expressed protein	0.0720331	0.513629	0.362499	0.716	0.816	0.841	-1.17	0.389	0.549	20.3042	20.3618	20.3031	20.0284	20.1017	20.0391	20.1261	20.208	20.4148	20.2108	20.2303	20.166
LOC_Os01g68450.1	expressed protein	0.0737607	0.0970529	0.540174	0.718	0.718	0.862	0.383	0.351	0.121	16.5408	16.5014	17.8839	16.6442	15.5788	17.247	16.7237	19.3642	16.8299	17.1775	18.4611	15.9176
LOC_Os01g68480.1	thioredoxin, putative, expressed	0.125585	0.303453	0.021242	0.754	0.788	0.58	-1.8	-1.16	-2.96	12.598	13.2326	13.2262	12.893	13.4835	13.4554	12.4462	12.7464	12.9481	13.2344	13.2239	13.5557
LOC_Os01g68630.1	leaf senescence related protein, putative, expressed	0.820592	0.0196786	0.955645	0.853	0.585	0.891	0.0515	-0.622	-0.0126	18.5787	18.7452	18.5515	19.1244	19.0072	19.1252	19.0538	19.9789	19.6553	19.5026	19.3428	19.4816
LOC_Os01g68710.1	peptidyl-prolyl cis-trans isomerase, FKBP-type, putative, expressed	0.235644	0.100044	0.930816	0.791	0.72	0.889	0.433	0.624	0.0304	14.1273	0	12.5224	12.5546	12.4133	0	0	0	0	10.3906	12.6303	12.1533
LOC_Os01g68770.1	selenium-binding protein, putative, expressed	0.532769	0.266662	0.726095	0.832	0.781	0.877	-0.46	-0.84	0.257	14.8107	16.4825	15.8181	15.2002	14.8741	0	15.9167	14.5408	15.8532	15.6527	15.9994	15.6375
LOC_Os01g68810.1	expressed protein	0.0177936	0.00436143	0.00635447	0.596	0.413	0.397	1.17	1.52	1.43	19.3223	18.625	18.93	18.2001	18.6365	18.4875	18.6489	18.3135	18.4866	19.5923	19.8072	19.8829
LOC_Os01g69030.1	sucrose-phosphate synthase, putative, expressed	0.472736	0.301979	0.100231	0.826	0.788	0.751	0.38	0.555	0.927	15.5821	15.3583	14.7586	0	15.4393	15.1641	15.3126	14.7552	13.3814	15.4399	15.4111	15.0647
LOC_Os01g69080.1	acyl-desaturase, chloroplast precursor, putative, expressed	0.191864	0.00527576	0.29569	0.779	0.437	0.829	0.602	1.55	0.474	17.0242	17.935	18.7604	18.3727	18.4631	19.1277	19.6632	19.4956	18.3604	18.7485	18.0179	17.5518
LOC_Os01g69120.3	uncharacterized RNA methyltransferase pc1998, putative, expressed	0.00860834	0.0726304	0.134735	0.516	0.698	0.775	2.2	1.34	1.09	17.9348	17.694	15.9466	0	15.4941	15.9498	15.2289	0	16.6457	15.7388	15.012	0
LOC_Os01g69130.2	dynamin family protein, putative, expressed	0.0168687	0.500343	0.239402	0.59	0.815	0.815	0.364	0.0877	0.157	14.8185	12.4269	14.0353	0	0	14.056	15.0581	0	15.0809	0	0	0
LOC_Os01g69250.1	mitochondrial import receptor subunit TOM20, putative, expressed	0.110784	0.290606	0.0763215	0.746	0.786	0.726	0.548	0.348	0.62	16.8348	16.7946	17.3432	17.1935	17.1249	17.2495	17.76	17.6343	18.0103	17.5622	17.2738	18.0605
LOC_Os01g69850.1	OsMADS65 - MADS-box family gene with MIKC* type-box, expressed	0.134179	0.82942	0.0634755	0.758	0.841	0.709	0.359	-0.0484	0.461	17.9938	17.8394	17.7691	17.6557	17.5037	17.738	17.7841	17.6289	18.4252	18.3399	18.5195	18.2516
LOC_Os01g69900.1	CBS domain-containing protein, putative, expressed	0.208313	0.127966	0.731696	0.784	0.737	0.878	-0.15	-0.185	0.0392	14.7653	14.1593	14.2199	13.7334	13.9191	13.6674	13.8498	13.8789	14.1805	13.6663	13.5847	13.8029
LOC_Os01g69970.1	WD domain, G-beta repeat domain containing protein, expressed	0.46695	0.119069	0.422567	0.826	0.732	0.849	-0.61	-1.38	-0.675	13.4797	13.8489	13.1754	13.5174	13.8693	13.4782	14.8741	14.9883	15.1637	15.4062	17.4236	17.2772
LOC_Os01g69980.1	TCP family transcription factor, putative, expressed	0.0935076	0.0780151	0.402121	0.735	0.703	0.846	-1.41	-1.49	-0.661	19.8908	20.1135	20.0312	19.973	20.0319	20.0021	20.372	20.3075	20.5524	21.0875	21.037	21.0554
LOC_Os01g69990.1	GYF domain containing protein, putative, expressed	0.0162381	0.055862	0.567615	0.586	0.678	0.865	-1.3	0.966	0.262	17.7637	17.0716	17.2478	17.4551	17.8511	17.5125	18.5181	17.3648	17.4313	18.009	17.8344	17.9162
LOC_Os01g70010.1	ribosomal protein L7Ae, putative, expressed	0.0106541	0.00291397	0.0386081	0.541	0.362	0.656	-0.922	-1.16	-0.696	14.3942	14.4629	0	0	15.7857	15.3462	14.2253	15.1226	14.305	14.5552	14.4072	14.6948
LOC_Os01g70020.1	DEK C terminal domain containing protein, expressed	0.314128	0.540883	0.225117	0.806	0.819	0.811	0.145	-0.0864	-0.177	21.2465	21.1642	21.1956	21.5543	21.3927	21.3679	21.6908	21.7345	21.8057	20.1143	20.4586	20.6053
LOC_Os01g70090.1	enoyl-CoA hydratase/isomerase family protein, putative, expressed	0.000360141	0.000349939	0.000532486	0.13	0.127	0.0935	-1.44	-1.45	-1.36	24.6195	24.7844	24.9085	24.5905	24.5765	24.6165	24.8174	24.7938	24.3036	23.9882	23.9032	24.2096
LOC_Os01g70170.1	transaldolase, putative, expressed	0.00260313	0.00212602	0.00162702	0.365	0.321	0.199	-0.441	-0.455	-0.475	21.0342	20.8044	20.945	20.75	20.9089	20.919	21.1633	21.0513	20.8051	21.2191	21.1833	21.308
LOC_Os01g70300.2	aspartokinase 3, chloroplast precursor, putative, expressed	0.995394	0.938415	0.334106	0.863	0.847	0.836	-0.00724	-0.0969	1.24	19.9643	19.874	20.0474	20.5769	20.7041	20.7783	19.8077	20.0176	19.8575	19.9297	19.7564	19.8059
LOC_Os01g70320.1	expressed protein	0.0447772	0.0110599	0.155464	0.68	0.524	0.786	1.88	2.57	1.26	18.9382	17.2447	19.1216	18.1686	18.8329	19.3086	19.3697	19.8699	19.6886	19.4295	19.5525	19.5744
LOC_Os01g70330.1	prefoldin subunit family protein, expressed	0.363472	0.63312	0.770959	0.813	0.827	0.88	0.456	0.235	0.143	20.3718	20.0761	20.0877	20.712	20.7203	20.732	19.7907	19.6794	19.8661	19.6764	19.8488	19.9394
LOC_Os01g70380.1	serine palmitoyltransferase 2, putative, expressed	0.32042	0.113678	0.958769	0.807	0.729	0.891	-0.571	-0.95	0.0289	15.6055	16.9313	16.8147	16.7222	16.7566	16.9407	16.291	16.2708	15.7269	16.0886	16.0563	15.9664
LOC_Os01g70770.1	glutathione S-transferase, putative, expressed	0.0526017	0.450873	0.710383	0.693	0.809	0.876	1.8	0.637	0.31	17.2191	17.128	17.8103	17.8636	17.8881	17.6958	18.2718	17.5812	17.7909	16.9375	17.0571	17.2262
LOC_Os01g70790.1	SRC2 protein, putative, expressed	0.0137802	0.00333816	0.0792357	0.569	0.379	0.73	0.606	0.784	0.394	18.1204	17.8927	18.1867	17.681	17.9101	17.9813	17.993	18.1952	18.074	16.8112	16.2336	16.5194
LOC_Os01g70820.1	lumenal PsbP, putative, expressed	0.197059	0.0383968	0.092391	0.781	0.647	0.744	1.1	1.91	1.48	14.8552	12.5579	15.5163	15.0323	15.1529	15.2167	15.9601	0	15.2456	15.4925	15.9954	15.6685
LOC_Os01g70960.1	cytochrome c1-1, heme protein, mitochondrial precursor, putative, expressed	0.861506	0.865663	0.703158	0.855	0.843	0.876	-0.0237	-0.023	-0.052	20.2552	20.1171	20.2157	19.9021	19.7677	19.8891	19.9453	19.944	20.0203	19.3177	19.3567	19.2852
LOC_Os01g70980.1	expressed protein	0.762055	0.756429	0.265888	0.85	0.836	0.822	-0.514	0.526	1.95	17.3685	17.3489	17.1781	17.3754	17.5201	17.5105	16.3431	12.8626	16.684	16.7648	16.4895	17.0393
LOC_Os01g71050.1	MSP domain containing protein, putative, expressed	0.241699	0.95001	0.32772	0.792	0.848	0.835	1.46	0.075	1.2	16.9714	15.7932	15.4504	16.695	16.819	16.9125	18.0207	18.2307	15.3996	16.2208	15.4371	16.3958
LOC_Os01g71080.1	xylanase inhibitor, putative, expressed	0.361018	0.648459	0.414704	0.813	0.828	0.848	0.169	0.0828	-0.15	17.4975	17.3999	18.4587	17.9119	17.1188	17.7028	18.4455	17.6637	17.7278	17.54	17.4985	17.363
LOC_Os01g71094.1	basic 7S globulin 2 precursor, putative, expressed	0.0150178	0.0640476	0.22867	0.578	0.688	0.812	-1.37	-0.966	-0.592	10.2824	16.2859	16.2818	0	15.6474	11.5152	17.2067	16.9062	11.9809	14.1092	15.7485	11.9202
LOC_Os01g71190.1	photosystem II reaction center PSB28 protein, chloroplast precursor, putative, expressed	0.67736	0.455767	0.121454	0.844	0.81	0.767	-0.682	-1.24	-2.71	15.9613	16.0384	16.1768	14.7073	15.9178	15.8674	15.9912	15.9254	16.1512	15.5227	15.4587	15.5772
LOC_Os01g71200.1	RNA recognition motif containing protein, putative, expressed	0.0257534	0.00301473	0.0188726	0.632	0.366	0.564	-0.99	-1.49	-1.06	12.3036	15.9249	16.5191	13.3578	14.62	14.8086	14.5761	13.8616	14.7391	0	0	12.8531
LOC_Os01g71230.1	nascent polypeptide-associated complex subunit alpha-like protein 3, putative, expressed	0.126705	0.918946	0.0691627	0.754	0.846	0.717	-0.236	0.0147	-0.289	14.223	15.1734	16.0117	14.449	14.0122	14.3128	12.8913	14.7057	0	14.2479	14.7045	12.899
LOC_Os01g71300.1	S-formylglutathione hydrolase, putative, expressed	0.00990964	0.0411828	0.331388	0.533	0.653	0.835	0.362	0.265	0.115	16.6544	16.3323	16.7366	16.5653	16.3786	16.5958	16.362	16.3068	16.7958	16.4309	16.1068	16.0654
LOC_Os01g71320.1	hexokinase, putative, expressed	0.103892	0.458865	0.876575	0.742	0.81	0.886	0.2	-0.0858	0.0177	26.7776	26.8339	26.6574	26.5807	26.7367	26.6921	27.2311	27.0516	27.3041	28.1401	28.1358	28.1527
LOC_Os01g71350.1	glycosyl hydrolases family 17, putative, expressed	0.84936	0.36505	0.932077	0.855	0.798	0.889	0.0697	-0.34	-0.0313	15.2453	16.7426	16.0937	17.7886	16.1184	15.9754	16.1652	13.9575	15.9824	15.8572	16.4181	15.32
LOC_Os01g71590.1	expressed protein	0.365843	0.109646	0.11932	0.814	0.727	0.765	0.276	0.514	-0.498	16.594	16.2557	17.4941	16.503	16.622	16.2626	17.6275	14.2455	16.4836	16.3729	15.1436	16.4303
LOC_Os01g71670.1	glycosyl hydrolases family 17, putative, expressed	0.15176	0.730968	0.00436273	0.765	0.834	0.336	0.282	0.0639	0.677	20.3369	20.1658	20.3238	19.7188	19.9974	19.8531	19.8258	19.7237	19.5525	19.5104	19.9931	19.6963
LOC_Os01g71770.1	RNA recognition motif containing protein, putative, expressed	0.0300055	0.00424391	0.0382968	0.646	0.41	0.655	-0.642	-0.945	-0.605	22.1545	22.1285	22.3274	21.9692	22.034	22.0084	22.258	22.311	22.2195	21.9222	21.927	21.961
LOC_Os01g71830.1	glycosyl hydrolases family 17, putative, expressed	0.96405	0.151242	0.217624	0.861	0.748	0.809	-0.041	-1.39	-1.17	17.4339	17.5568	17.4928	16.6859	16.9816	17.0268	16.9474	17.1831	17.2399	17.7085	17.7148	17.7495
LOC_Os01g72049.1	retrotransposon, putative, centromere-specific, expressed	0.00674012	0.0288356	0.0247932	0.487	0.621	0.601	-2.41	-1.8	-1.86	12.4541	12.2519	13.1564	14.2412	14.8126	13.8608	16.2628	16.9208	16.9525	17.0969	17.0371	17.0246
LOC_Os01g72240.1	uridine 5-monophosphate synthase, putative, expressed	0.694905	0.964312	0.679188	0.845	0.848	0.874	-0.136	-0.0155	-0.144	15.0962	15.5635	15.0601	0	0	0	15.1792	15.4142	0	14.6335	15.0785	14.7411
LOC_Os01g72260.1	cytochrome P450, putative, expressed	0.420486	0.25417	0.0388859	0.821	0.778	0.656	0.337	-0.487	0.963	16.4826	16.9327	17.0017	17.3262	16.4947	17.1267	17.8659	17.3033	16.9415	18.4833	17.973	17.8092
LOC_Os01g72430.1	NADPH quinone oxidoreductase, putative, expressed	0.698463	0.3851	0.839481	0.845	0.801	0.884	-0.514	1.17	0.268	17.2048	16.2211	0	15.5256	15.0096	8.81262	12.9759	0	11.5372	13.1822	12.3899	12.9124
LOC_Os01g72780.1	expressed protein	0.0786312	0.0458894	0.701035	0.723	0.662	0.875	-0.499	-0.582	-0.0999	19.9412	20.4315	20.8334	20.0781	20.1087	20.19	20.2104	20.4865	20.4382	19.7728	20.0634	19.7339
LOC_Os01g72790.1	cyclin-dependent kinase, putative, expressed	0.00166189	0.80404	0.530674	0.305	0.839	0.861	-1.79	0.104	-0.265	19.1977	18.8356	19.0024	18.6734	18.3369	18.8547	17.9402	18.1307	18.8859	17.1072	17.1858	17.8156
LOC_Os01g72800.1	signal recognition particle receptor, putative, expressed	0.601636	0.177274	0.479204	0.838	0.757	0.856	0.437	1.18	-0.596	0	13.2754	13.5042	14.423	14.6418	14.5412	14.2539	14.599	14.9723	14.1832	14.3238	14.2924
LOC_Os01g72834.1	RNA recognition motif containing protein, putative, expressed	0.00503704	0.000516796	0.199811	0.451	0.159	0.803	-0.639	-0.91	0.241	15.0441	14.0463	13.8802	16.9763	15.6018	17.8424	13.7557	14.2575	10.8998	14.7833	14.3897	14.8879
LOC_Os01g72860.1	MAC/Perforin domain containing protein, putative, expressed	0.00805673	0.571679	0.0798389	0.508	0.822	0.731	2.95	0.514	1.73	15.8063	16.9883	15.3458	16.8195	15.8662	16.6634	15.6574	17.0116	13.2328	15.5274	15.4023	16.2305
LOC_Os01g72950.1	expressed protein	0.00111906	0.175534	0.503041	0.254	0.757	0.858	0.916	0.288	-0.137	16.3422	15.8294	16.1859	16.6091	16.8841	16.533	16.0012	16.2029	16.0992	16.3702	16.4557	15.7637
LOC_Os01g72990.2	expressed protein	0.0559159	0.306809	0.245458	0.697	0.789	0.817	-1.34	-0.661	-0.758	19.6437	19.6121	19.9739	19.8426	18.5141	18.0657	20.2576	19.0768	20.2777	18.996	18.809	0
LOC_Os01g73040.1	CBS domain-containing protein, putative, expressed	0.273352	0.0765097	0.0801818	0.799	0.701	0.731	2.03	3.48	3.43	14.2853	13.6301	15.6521	14.0504	14.1524	13.7417	13.5498	0	11.7169	12.6037	16.0508	13.1256
LOC_Os01g73160.1	40S ribosomal protein S10, putative, expressed	0.0134763	0.000522352	0.835229	0.567	0.159	0.884	0.634	1.08	0.0445	18.0412	18.0299	17.7623	17.7483	17.526	17.6925	18.0769	18.2505	18.3773	17.9414	18.076	17.9668
LOC_Os01g73170.1	peroxidase precursor, putative, expressed	0.507949	0.452785	0.109744	0.83	0.81	0.758	0.0723	0.0823	0.186	21.2073	21.1317	21.2933	20.7788	20.7129	20.6305	21.1495	20.7931	20.4972	20.9653	21.2035	21.2204
LOC_Os01g73280.1	expressed protein	0.146093	0.939771	0.742154	0.763	0.847	0.878	-1.45	0.0709	-0.309	14.968	15.6352	15.1913	16.3415	16.7876	16.6762	14.5816	14.9513	15.124	16.4322	16.4269	15.7555
LOC_Os01g73670.4	expressed protein	0.810303	0.515667	0.303379	0.853	0.816	0.83	0.467	-1.28	2.06	19.3382	19.3655	19.0411	18.7309	18.9489	18.8303	20.2691	19.8072	20.0911	20.3317	20.254	20.4182
LOC_Os01g73880.1	eukaryotic translation initiation factor, putative, expressed	0.0186719	0.300885	0.0266668	0.601	0.788	0.61	-0.987	0.38	0.912	13.5334	0	15.0542	18.2802	17.512	17.5715	15.072	15.4577	15.4882	16.4326	16.287	16.9947
LOC_Os01g74010.2	cyclase/dehydrase family protein, expressed	0.993449	0.994176	0.10601	0.863	0.85	0.755	0.0049	0.00435	1.04	13.9996	13.2771	0	13.3583	0	13.6823	12.8597	0	13.5837	13.1245	13.4292	13.9681
LOC_Os01g74190.1	radical SAM enzyme, putative, expressed	0.271682	0.174535	0.189719	0.798	0.756	0.8	0.392	0.493	0.474	24.3856	24.3776	24.4375	24.3782	24.3183	24.5223	24.8002	24.3983	24.7941	24.7167	24.8125	24.7554
LOC_Os01g74280.1	TGD2, putative, expressed	0.139168	0.0137447	0.011823	0.76	0.548	0.496	1.7	3.19	3.29	18.1676	18.9398	18.6903	18.2536	18.0333	14.1271	17.559	18.0164	16.6515	15.1639	18.0621	17.6918
LOC_Os01g74450.1	aquaporin protein, putative, expressed	0.00096387	0.00133632	0.000306445	0.236	0.263	0.0586	2.21	2.1	2.6	15.494	15.3844	14.5634	16.6533	16.6787	16.5864	15.8196	15.7576	17.1803	15.809	16.1832	16.0084
LOC_Os01g74580.2	dnaJ homolog subfamily C member, putative, expressed	0.0299288	0.0123144	0.102188	0.645	0.536	0.752	0.41	0.496	0.29	15.158	13.191	14.7869	15.333	15.6095	15.9143	15.5006	0	14.7256	15.9823	16.2444	16.1629
LOC_Os01g74650.3	cysteine synthase, mitochondrial precursor, putative, expressed	0.0211331	0.00884457	0.00325609	0.613	0.499	0.289	-0.35	-0.417	-0.496	21.8104	21.7486	21.6093	21.3997	21.4344	21.416	21.8207	21.4836	21.9298	22.5031	22.3453	22.461
LOC_Os02g01030.4	tetratricopeptide repeat domain containing protein, expressed	0.00303362	0.000143606	0.0121976	0.385	0.069	0.5	1.44	2.25	1.12	15.0167	13.1519	14.9338	15.3015	15.3368	15.622	16.4554	16.4435	16.2823	0	14.0802	14.6255
LOC_Os02g01070.1	FG-GAP repeat-containing protein, putative, expressed	0.28375	0.00879965	0.372202	0.801	0.498	0.842	-0.153	-0.444	-0.126	13.9559	15.1477	12.5952	13.1971	13.8794	0	12.7039	0	14.0754	0	0	13.5144
LOC_Os02g01150.2	erythronate-4-phosphate dehydrogenase domain containing protein, expressed	0.00188651	0.000150446	0.00225802	0.322	0.0715	0.237	-0.493	-0.707	-0.479	14.2244	13.5414	13.8591	13.4815	14.1479	0	0	0	0	0	0	0
LOC_Os02g01170.1	HECT-domain domain containing protein, expressed	0.246172	0.839646	0.451216	0.793	0.841	0.853	-0.206	-0.0347	0.131	15.0019	14.9584	16.1382	13.2727	14.4122	15.6156	16.6697	16.6502	15.7853	14.2356	15.0026	15.1119
LOC_Os02g01250.1	LSM domain containing protein, expressed	0.895373	0.512269	0.111449	0.857	0.816	0.76	0.0421	-0.212	-0.548	18.9582	19.2613	18.581	19.5239	17.9159	19.4874	19.3227	19.5135	19.8603	20.624	20.6681	20.8248
LOC_Os02g01280.1	T-complex protein, putative, expressed	0.758791	0.717977	0.709893	0.849	0.833	0.876	-0.197	-0.231	0.238	17.7353	17.574	17.4846	17.5873	17.6259	17.5806	17.506	17.8151	17.9305	17.7587	17.5822	17.884
LOC_Os02g01332.1	ribosomal protein L6, putative, expressed	0.606217	0.37538	0.775947	0.839	0.8	0.88	-0.698	-1.22	0.383	17.5069	17.8712	17.4965	17.3509	17.3725	17.358	18.0124	17.7974	17.6337	17.2088	17.0621	17.3393
LOC_Os02g01340.2	ferredoxin--NADP reductase, chloroplast precursor, putative, expressed	0.143023	0.090016	0.0279755	0.762	0.713	0.617	0.46	0.545	0.749	15.529	15.3516	17.0311	20.164	20.015	20.0986	13.6145	12.9879	13.9128	16.4703	14.7979	15.4648
LOC_Os02g01350.1	expressed protein	0.124325	0.0354067	0.728225	0.753	0.64	0.877	0.956	1.39	0.203	14.8859	0	14.7885	0	0	0	14.5629	0	14.4583	14.9352	15.3304	14.7635
LOC_Os02g01450.1	expressed protein	0.403017	0.0770948	0.0119929	0.819	0.702	0.498	-0.657	-1.49	-2.34	15.0717	14.6558	0	14.6176	15.2421	15.1114	15.8429	16.0463	16.2352	16.9639	17.0238	17.2138
LOC_Os02g01510.1	lactate/malate dehydrogenase, putative, expressed	0.118296	0.0415093	0.166407	0.75	0.653	0.791	-0.258	-0.355	0.225	0	0	13.7017	0	0	13.3814	13.7495	13.6861	11.8643	0	13.3975	13.4753
LOC_Os02g01520.1	IQ calmodulin-binding motif family protein, putative, expressed	0.126461	0.584948	0.0403015	0.754	0.823	0.66	1.76	0.592	2.5	21.1856	21.2277	21.1012	20.5335	20.7529	20.6309	20.6753	20.628	20.5927	20.6371	20.6432	20.6981
LOC_Os02g01560.1	40S ribosomal protein S4, putative, expressed	0.000567921	0.268013	0.00166154	0.174	0.781	0.201	0.88	0.202	0.751	0	13.2894	13.5143	15.0923	14.0197	13.9104	14.3511	13.5687	0	0	0	0
LOC_Os02g01720.1	transmembrane protein 120A, putative, expressed	0.0019587	0.00908926	0.0314403	0.327	0.502	0.631	0.91	0.7	0.539	15.5515	15.7485	15.3367	14.8945	15.7775	14.7626	0	13.6963	14.9766	15.6638	0	0
LOC_Os02g01740.1	U5 small nuclear ribonucleoprotein 200 kDa helicase, putative, expressed	0.133286	0.00163015	0.214099	0.757	0.288	0.808	0.19	0.507	0.154	19.3013	19.1971	19.1302	18.5286	18.933	18.7016	18.6601	18.5861	18.6331	18.5461	18.7527	18.7583
LOC_Os02g01760.1	diphosphomevalonate decarboxylase family protein, expressed	0.326217	0.421961	0.19208	0.808	0.806	0.801	0.698	0.566	0.948	16.6146	16.3355	16.5179	17.4076	16.9827	17.2857	17.5544	17.3011	17.5816	17.7357	17.8519	17.9095
LOC_Os02g01960.1	tetratricopeptide repeat domain containing protein, expressed	0.345557	0.474835	0.226077	0.811	0.812	0.812	0.406	0.304	0.53	19.4791	20.1339	19.8698	19.9036	20.0278	19.9632	20.6078	20.7472	20.1568	21.2092	21.1453	21.3252
LOC_Os02g02020.1	pentatricopeptide, putative, expressed	0.00614307	0.00120446	0.0859126	0.476	0.25	0.737	-0.882	-1.15	-0.48	23.4004	23.5039	23.8261	23.9611	23.6531	23.9158	24.6625	24.5361	24.6266	24.7351	24.7226	24.6427
LOC_Os02g02270.1	expressed protein	0.30733	0.1459	0.0862997	0.805	0.745	0.738	-0.784	-1.15	-1.39	16.7996	17.0184	16.91	17.2216	15.8818	16.2453	0	15.4034	17.2173	15.9226	16.3813	0
LOC_Os02g02320.1	OsSCP6 - Putative Serine Carboxypeptidase homologue, expressed	0.727344	0.633688	0.294478	0.847	0.827	0.828	-0.378	-0.519	1.17	19.0979	19.0068	19.1575	18.5419	18.8033	18.6904	18.7215	18.8694	19.0291	18.8653	18.9788	18.8909
LOC_Os02g02360.1	expressed protein	0.00658255	0.0482886	0.493097	0.484	0.666	0.857	-3.44	-2.24	0.702	17.7747	16.9985	16.2688	15.3335	17.4964	15.7674	15.9526	16.6159	16.4371	16.5009	16.2552	16.4075
LOC_Os02g02390.1	S1 RNA binding domain containing protein, expressed	0.00851058	0.249506	0.544028	0.515	0.777	0.863	0.86	0.317	0.163	13.2782	13.588	12.5875	15.7821	14.613	15.6659	15.908	12.076	0	15.1878	0	13.033
LOC_Os02g02400.1	catalase isozyme A, putative, expressed	0.00593376	0.000139268	0.00492996	0.471	0.0674	0.356	-0.322	-0.564	-0.332	20.5655	20.5772	20.6548	20.0473	20.0405	20.2783	20.4917	20.1063	20.2574	21.0089	20.8135	20.9624
LOC_Os02g02410.1	DnaK family protein, putative, expressed	0.00138891	0.002698	0.865505	0.282	0.352	0.886	0.35	0.315	0.0135	17.2734	17.0113	16.7299	17.1154	17.1637	17.3837	16.5781	16.8679	16.7585	16.569	16.6529	16.6197
LOC_Os02g02530.2	signal peptide peptidase domain containing protein, expressed	0.461384	0.380541	0.068617	0.825	0.8	0.716	0.235	-0.281	0.629	15.446	14.9995	15.1233	15.0616	14.964	15.0296	15.3516	15.1891	14.8535	15.6237	15.649	15.7595
LOC_Os02g02550.1	peptidyl-prolyl cis-trans isomerase, FKBP-type, putative, expressed	0.853805	0.0631823	0.0115703	0.855	0.687	0.492	0.0456	-0.509	-0.757	19.0044	18.9667	18.963	18.8638	19.09	18.8599	18.9525	19.2972	19.2764	19.1007	19.1077	19.0195
LOC_Os02g02570.1	autophagy protein 5, putative, expressed	0.299938	0.706381	0.924206	0.804	0.832	0.889	0.98	-0.347	0.0872	0	0	14.9207	0	0	0	14.7841	15.6507	15.5704	0	14.5921	0
LOC_Os02g02620.1	sialyltransferase family domain containing protein, expressed	0.739242	0.255743	0.689386	0.848	0.779	0.875	-0.394	-1.39	-0.474	15.2716	13.3896	15.3061	16.3677	13.6328	15.1024	0	13.6268	15.0463	15.4294	15.2636	15.2945
LOC_Os02g02700.1	AMP-binding enzyme, putative, expressed	0.78338	0.47359	0.898224	0.851	0.812	0.888	0.348	-0.92	-0.162	17.4665	16.7105	16.9695	16.9921	16.6792	16.8645	17.0027	17.303	16.8016	16.0967	16.8868	17.0115
LOC_Os02g02840.1	ras-related protein, putative, expressed	0.501439	0.413075	0.508358	0.829	0.805	0.859	0.197	0.241	0.194	21.2361	21.038	21.205	21.3086	20.5007	20.4426	20.4111	19.8612	20.9925	20.8886	20.774	20.8926
LOC_Os02g02860.1	glutamyl-tRNA synthetase, putative, expressed	0.610478	0.164709	0.875962	0.839	0.753	0.886	0.135	0.385	0.041	14.4648	13.208	14.684	18.2766	18.5992	18.6413	0	13.7211	14.1921	13.9142	14.2855	14.0287
LOC_Os02g02890.1	peptidyl-prolyl cis-trans isomerase, putative, expressed	0.0158511	0.00471137	0.00527746	0.584	0.423	0.367	-0.338	-0.424	-0.416	19.3662	19.2619	19.3755	19.5545	19.4587	19.3388	19.0162	18.1947	18.7532	19.5386	19.3858	19.1481
LOC_Os02g02960.4	histone deacetylase complex subunit SAP18, putative, expressed	0.377744	0.976891	0.0788028	0.815	0.849	0.729	-0.228	-0.00733	-0.487	17.2761	14.4405	14.9868	15.657	16.815	16.8796	15.2546	0	15.2147	15.4278	15.1706	14.9437
LOC_Os02g02990.1	translation initiation factor eIF3 subunit, putative, expressed	0.0129802	0.969091	0.326817	0.563	0.849	0.835	-1.17	-0.0151	0.394	20.9955	20.7787	21.258	21.659	20.2863	20.3817	22.4159	21.4019	22.4397	22.2593	22.2601	21.1973
LOC_Os02g03010.1	expressed protein	0.791854	0.481396	0.00748366	0.851	0.813	0.424	0.0607	-0.164	-0.763	13.261	12.5149	0	13.5638	13.3012	13.7393	15.4489	0	16.0462	16.6105	16.6062	16.6251
LOC_Os02g03050.1	dimethyladenosine transferase, putative, expressed	0.279523	0.887874	0.958222	0.8	0.844	0.891	-0.689	0.087	-0.0323	20.7793	20.7541	20.8119	20.5811	20.5207	20.6948	20.7009	20.9451	20.8753	20.95	20.8858	20.8402
LOC_Os02g03060.1	cyclin-dependent kinase A-2, putative, expressed	0.16182	0.833758	0.816854	0.769	0.841	0.883	1.68	0.239	0.264	15.9973	15.7399	13.6754	15.7873	16.1514	16.4647	16.4508	16.7609	16.5593	17.5145	17.5601	17.5923
LOC_Os02g03070.3	SSE1, putative, expressed	0.0108814	0.713975	0.0328365	0.543	0.833	0.636	1.24	-0.148	0.981	18.081	17.9888	17.2888	17.5805	18.3068	17.4316	14.9838	17.1731	14.7869	16.6907	17.0759	16.8394
LOC_Os02g03250.1	expressed protein	0.491567	0.647923	0.283386	0.828	0.828	0.826	0.118	-0.078	-0.188	15.2115	15.7375	16.9371	14.0829	16.1753	16.0299	16.8952	15.2021	15.5812	14.9418	15.6573	15.753
LOC_Os02g03260.3	3-isopropylmalate dehydratase large subunit 2, putative, expressed	0.215631	0.677197	0.351894	0.786	0.83	0.839	0.736	-0.238	-0.543	17.4498	17.7141	17.266	18.1141	18.215	18.308	18.8415	17.8439	16.9685	19.023	18.0644	18.1329
LOC_Os02g03330.1	expressed protein	0.00725361	0.219695	0.103016	0.496	0.77	0.753	0.796	0.305	0.42	17.6354	17.9361	17.6854	19.0097	18.4591	18.8882	19.8559	20.0494	19.4767	20.5424	20.4491	19.9065
LOC_Os02g03410.2	CAMK_CAMK_like.12 - CAMK includes calcium/calmodulin depedent protein kinases, expressed	0.838099	0.0019868	0.0173481	0.854	0.313	0.552	-0.0347	-0.704	0.478	19.3301	18.9834	19.0946	19.0742	18.9136	19.1011	19.5407	19.5131	19.5605	20.2176	20.2203	20.1226
LOC_Os02g03440.1	LSM domain containing protein, expressed	0.710551	0.395017	0.105968	0.846	0.802	0.755	0.978	-2.28	-4.58	18.721	18.2891	18.3391	19.9961	19.554	19.9409	21.2594	21.1292	21.453	22.4029	22.4392	22.6303
LOC_Os02g03450.1	vesicle transport v-SNARE protein, putative, expressed	0.0172242	0.00593855	0.379587	0.592	0.451	0.843	0.872	1.07	0.278	13.2125	13.1693	0	13.7976	13.5269	13.5042	14.3226	14.4929	14.59	0	15.2595	14.6957
LOC_Os02g03470.1	tetratricopeptide repeat containing protein, putative, expressed	0.663626	0.00557662	0.740531	0.843	0.443	0.878	0.0488	-0.391	0.0371	18.1355	18.2735	18.0195	17.4695	17.6458	16.9809	16.5583	16.6233	16.0986	17.1696	16.9049	17.4696
LOC_Os02g03540.1	phosphoribosyl transferase, putative, expressed	0.0453087	0.945628	0.561048	0.681	0.847	0.864	0.386	0.0117	-0.1	17.789	17.5495	17.5739	17.9937	17.9355	18.1407	18.4163	17.5506	18.4398	18.5063	18.5033	18.7078
LOC_Os02g03730.1	SWIB/MDM2 domain containing protein, expressed	0.942472	0.767197	0.211793	0.86	0.837	0.807	0.098	-0.403	-1.77	17.3363	17.9305	17.5398	17.4012	17.003	17.0746	17.3825	17.0558	17.2494	17.2941	17.5001	17.1944
LOC_Os02g03870.1	periplasmic beta-glucosidase precursor, putative, expressed	0.634815	0.615275	0.304156	0.841	0.825	0.83	-0.906	0.96	2.01	18.8128	18.471	19.1716	20.3945	20.3608	20.3071	17.8872	17.7628	18.4199	19.1996	18.699	18.9778
LOC_Os02g03890.2	nuclear transport factor 2, putative, expressed	0.000698545	0.0892819	0.564454	0.197	0.713	0.864	-1.64	-0.622	-0.196	17.3438	15.5013	17.0736	15.8141	16.9342	17.1446	17.2777	14.6916	17.5718	15.8601	16.4798	16.6575
LOC_Os02g04040.1	RecF/RecN/SMC N terminal domain containing protein, expressed	0.22131	0.157166	0.400716	0.787	0.75	0.846	0.422	0.496	0.284	19.0381	19.1354	19.1624	18.3491	18.3837	18.1439	18.9892	18.7724	18.7805	18.1231	18.9534	18.8083
LOC_Os02g04050.1	chromosome segregation protein, putative, expressed	0.486691	0.230928	0.0385844	0.828	0.773	0.655	0.166	0.294	0.553	20.5017	20.4887	20.4562	20.3007	20.402	20.2509	19.6206	19.7921	19.9463	20.2505	20.3009	20.2675
LOC_Os02g04250.3	glycosyltransferase, putative, expressed	0.38665	0.0971189	0.0333287	0.817	0.718	0.638	0.141	-0.286	0.387	16.1296	16.4447	0	14.4103	13.3676	14.9099	12.3779	0	14.9036	14.6813	0	14.2501
LOC_Os02g04260.1	expressed protein	0.256855	0.0953876	0.386688	0.795	0.717	0.844	-1.59	-2.44	-1.19	17.1027	16.8154	16.7232	17.2349	17.1499	17.3542	18.3209	18.6063	18.8293	19.8279	19.6227	19.6108
LOC_Os02g04270.1	DNA polymerase V, putative, expressed	0.0215467	0.024774	0.550436	0.615	0.607	0.863	0.405	0.393	-0.0908	18.6547	18.5048	18.665	18.4601	18.713	18.8467	17.8386	18.0119	18.1744	17.5817	17.4851	17.4719
LOC_Os02g04500.2	S-adenosyl-L-methionine-dependent methyltransferase mraW, putative, expressed	0.0386837	0.155246	0.567214	0.668	0.749	0.865	1.69	1.09	0.417	16.2453	15.9464	17.226	16.7227	16.8702	17.1966	15.984	16.7679	15.8459	15.2074	15.849	15.7837
LOC_Os02g04560.1	marker Xucw84, putative, expressed	0.000591446	0.000149193	0.00447942	0.179	0.071	0.34	1.12	1.35	0.817	18.6011	18.2625	18.5349	18.7131	18.5312	18.5534	18.5776	17.8913	18.5645	18.4509	18.08	17.3218
LOC_Os02g04650.1	activator of 90 kDa heat shock protein ATPase homolog, putative, expressed	0.0109583	0.332293	0.601205	0.544	0.793	0.868	-3.85	1.24	0.656	18.8792	18.9886	19.0988	19.0293	18.9976	18.9742	19.1568	19.2189	19.469	19.0652	19.0962	19.0009
LOC_Os02g04700.1	tRNA synthetases class II domain containing protein, expressed	0.0315743	0.00139676	0.0920918	0.65	0.268	0.743	-0.39	-0.693	0.289	15.979	0	14.942	13.0084	0	0	0	0	0	0	0	0
LOC_Os02g04740.1	molybdenum cofactor synthesis protein 2 large subunit, putative, expressed	0.0176146	0.383125	0.0955721	0.595	0.801	0.747	-1.26	-0.399	-0.809	22.4363	22.5706	22.9546	23.0928	22.7265	23.0935	23.8268	23.9224	24.0005	23.9763	24.0885	24.1519
LOC_Os02g05030.1	sucrose-phosphatase, putative, expressed	0.00861959	0.00945314	0.0177339	0.516	0.506	0.555	-3.7	-3.64	-3.21	14.8511	15.5553	16.1315	0	15.9161	15.8269	15.7723	15.5156	0	15.4312	11.7955	15.2474
LOC_Os02g05310.4	splicing factor 3B subunit 1, putative, expressed	0.261443	0.539713	0.0334408	0.796	0.819	0.639	-0.148	0.079	-0.31	20.9003	20.7841	20.8816	21.0595	21.2842	21.2107	20.9887	21.1075	21.2541	20.7637	20.9085	20.9076
LOC_Os02g05330.1	DEAD-box ATP-dependent RNA helicase, putative, expressed	0.695602	0.0752701	0.543068	0.845	0.7	0.862	0.278	-1.38	0.434	16.2855	15.0463	15.1504	16.1096	17.0912	17.28	0	14.19	13.8258	15.3393	14.6762	14.9323
LOC_Os02g05340.1	proteasome/cyclosome repeat containing protein, expressed	0.0860098	0.000289887	0.019297	0.729	0.113	0.567	-0.175	-0.514	-0.258	17.3069	16.2597	14.5155	16.7879	16.143	16.722	15.7355	13.6976	15.5356	15.6133	15.645	15.6643
LOC_Os02g05660.1	DEAD-box ATP-dependent RNA helicase 35A, putative, expressed	0.0140652	0.182707	0.395379	0.571	0.759	0.845	0.656	0.312	0.193	17.0788	16.1854	16.6462	18.108	17.6392	17.9374	17.889	17.4567	17.8275	18.1256	17.8296	17.9797
LOC_Os02g05670.1	expressed protein	0.138389	0.249418	0.884108	0.76	0.777	0.887	2.82	2.14	0.261	20.4482	20.5426	20.4309	20.2653	20.3054	20.272	20.4429	20.6948	20.5841	20.293	20.5526	20.5391
LOC_Os02g05680.1	apoptosis-inducing factor 2, putative, expressed	0.793896	0.924778	0.899948	0.852	0.846	0.888	0.0884	-0.0319	-0.0425	18.7527	18.448	18.5904	17.5947	18.5807	18.0356	17.1299	18.0465	17.5802	18.8449	18.6709	18.9361
LOC_Os02g05830.1	ribulose bisphosphate carboxylase small chain, chloroplast precursor, putative, expressed	0.524882	0.590801	0.0347015	0.832	0.823	0.643	-0.339	0.286	-1.27	13.5739	15.2381	14.7258	13.8242	14.4678	13.5318	14.5466	14.4382	13.2611	0	15.6729	12.3691
LOC_Os02g05870.1	expressed protein	0.152736	0.835347	0.727343	0.766	0.841	0.877	1.85	0.254	0.428	19.1362	19.2864	19.3368	20.1382	19.7941	19.8232	20.3498	19.8874	20.2133	19.3198	19.521	19.6196
LOC_Os02g06300.1	GTP-binding protein lepA, putative, expressed	0.518924	0.271289	0.0641815	0.831	0.782	0.71	-0.432	-0.754	-1.36	20.0644	20.0098	20.1221	19.7369	19.8174	19.5639	20.0802	19.8795	19.8972	19.8056	19.888	19.9058
LOC_Os02g06410.1	CBS domain containing membrane protein, putative, expressed	0.428465	0.966464	0.0315803	0.822	0.849	0.632	-0.339	-0.0177	-1.04	18.456	18.2447	17.724	19.5593	19.9199	20.1167	17.0276	14.5539	17.4321	15.608	15.4755	18.6005
LOC_Os02g06700.2	ribosomal protein, putative, expressed	0.394681	0.33162	0.0497056	0.818	0.793	0.684	0.149	0.171	-0.376	21.9525	21.9891	21.9155	21.8462	21.8892	21.8565	22.1276	21.9954	22.1754	22.2243	22.2645	22.4153
LOC_Os02g06890.1	OTU-like cysteine protease family protein, putative, expressed	0.0110024	0.18788	0.488323	0.544	0.761	0.857	-2.56	-1.15	-0.582	22.431	22.491	22.6949	22.4385	22.2693	22.6107	22.8989	21.7789	22.2795	22.6223	22.6031	22.5777
LOC_Os02g07040.2	biotin--protein ligase, putative, expressed	0.0448921	0.0106533	0.859803	0.68	0.52	0.886	1.04	1.44	-0.0818	20.5353	20.3683	19.8676	20.0877	19.8676	20.2428	21.036	20.6921	20.8435	21.313	21.178	21.291
LOC_Os02g07044.2	rhodanese-like domain containing protein, putative, expressed	0.170864	0.655644	0.547419	0.772	0.829	0.863	1.77	0.551	0.746	21.3534	21.298	21.3974	21.1149	21.1973	21.2145	21.3461	21.4881	21.5774	20.7053	20.7433	20.8052
LOC_Os02g07070.3	RNA recognition motif family protein, expressed	0.000389657	0.115318	0.592428	0.136	0.73	0.867	-4.51	-1.44	-0.46	24.1096	24.0531	24.1311	24.6703	24.5217	24.6336	25.1924	25.0599	24.9839	25.0922	25.0095	25.2184
LOC_Os02g07120.1	HEAT repeat family protein, putative, expressed	0.466793	0.566658	0.201266	0.826	0.821	0.804	-0.277	0.217	-0.503	14.6785	15.7275	16.1677	19.7249	19.6637	20.029	12.6979	15.6391	16.3068	16.3392	16.8693	15.3305
LOC_Os02g07230.1	porphobilinogen deaminase, chloroplast precursor, putative, expressed	0.0118709	0.0149683	0.0077489	0.553	0.557	0.429	-0.573	-0.547	-0.621	18.8592	18.9352	18.8231	18.5013	18.0658	18.5288	19.065	18.9184	18.5167	18.7661	18.6133	18.4725
LOC_Os02g07260.1	phosphoglycerate kinase protein, putative, expressed	0.000241056	0.00032574	0.217343	0.101	0.122	0.809	0.728	0.698	0.166	17.6512	19.1336	19.4397	18.725	18.4925	18.5139	20.1944	19.4735	20.367	19.9606	19.3516	20.0093
LOC_Os02g07490.1	glyceraldehyde-3-phosphate dehydrogenase, putative, expressed	0.000107697	0.000147064	0.00147803	0.0562	0.0703	0.189	0.624	0.599	0.432	17.6917	17.4958	17.7223	18.6602	18.3271	18.501	18.721	18.5311	18.5155	19.3412	19.4346	19.6119
LOC_Os02g07680.4	cytochrome P450, putative, expressed	0.39503	0.365184	0.774741	0.818	0.798	0.88	0.164	0.175	0.0542	17.7746	17.5349	17.152	17.7829	17.8919	17.2147	17.038	17.1536	17.6027	17.3992	17.6856	16.879
LOC_Os02g07720.2	cytidylyltransferase domain containing protein, expressed	0.528177	0.298198	0.897221	0.832	0.787	0.888	-0.725	1.22	0.147	17.8705	17.9565	17.8586	17.8666	17.9292	17.9299	18.1663	18.0567	14.8132	17.6302	17.308	17.5905
LOC_Os02g07740.1	RNA binding protein, putative, expressed	0.115845	0.0999604	0.00857762	0.749	0.72	0.446	-1.45	-1.53	-2.78	17.1668	17.2524	16.7722	17.0812	17.6799	17.2773	17.0702	16.8078	14.3223	16.7887	16.72	16.6436
LOC_Os02g07750.1	cell cycle control protein, putative, expressed	0.35337	0.0939491	0.867371	0.812	0.716	0.886	-0.233	-0.445	-0.0409	15.961	16.0767	15.4157	17.0964	17.2263	17.1688	14.3017	14.3697	12.1207	0	14.8112	0
LOC_Os02g07760.2	aldehyde dehydrogenase, putative, expressed	0.286748	0.0969702	0.22722	0.801	0.718	0.812	0.431	0.705	0.494	13.2239	12.9112	0	13.7598	12.9524	13.0499	13.5763	13.8094	14.628	13.7789	13.7148	14.2607
LOC_Os02g07790.1	serine/threonine-protein kinase HT1, putative, expressed	0.48234	0.409419	0.790422	0.827	0.804	0.881	-0.489	-0.578	0.183	18.176	18.0095	19.8405	19.1586	18.5051	18.5334	19.2612	19.2287	19.6198	18.4205	19.424	19.229
LOC_Os02g07870.1	ATP synthase, putative, expressed	0.299326	0.263073	0.147994	0.803	0.78	0.782	-0.404	-0.438	-0.58	19.4001	19.3766	20.1266	19.9459	19.7077	20.0442	20.741	20.6591	19.7427	20.468	20.0395	20.3738
LOC_Os02g07890.2	60S ribosomal protein L27a-3, putative, expressed	0.412715	0.334147	0.00210139	0.82	0.793	0.228	0.0851	-0.101	-0.42	17.6696	17.5873	17.7869	17.5919	17.3805	17.6083	17.9457	17.9543	18.3345	17.0986	17.4926	17.4114
LOC_Os02g07910.2	fiber protein Fb15, putative, expressed	0.972157	0.234434	0.964621	0.861	0.774	0.891	0.0203	-0.722	-0.0259	15.2077	16.23	15.7085	15.0586	17.434	15.9078	16.2081	15.9243	16.4379	16.3338	16.0416	15.768
LOC_Os02g08120.2	calmodulin binding protein, putative, expressed	0.00080462	0.00125137	0.0166135	0.214	0.255	0.546	0.796	0.745	0.475	20.4066	20.4158	20.2759	20.3997	20.4234	20.5035	20.2766	20.3369	20.1142	20.1122	19.8441	20.1512
LOC_Os02g08190.1	CYPRO4, putative, expressed	0.978883	0.644759	0.850922	0.862	0.828	0.885	0.0142	-0.25	0.101	17.3181	17.0629	15.855	16.6206	17.1214	16.9205	17.0403	17.2654	16.7993	17.0624	17.1379	17.2714
LOC_Os02g08380.1	CR084 protein, putative, expressed	0.220801	0.0510655	0.0585886	0.787	0.67	0.701	-1.24	-2.11	-2.03	0	0	0	0	0	0	15.8994	0	18.7964	0	0	17.4792
LOC_Os02g08520.1	peptidase, T1 family, putative, expressed	0.820868	0.204435	0.417202	0.853	0.766	0.848	-0.0676	0.396	0.247	17.861	17.9393	17.599	17.9776	17.8961	18.3061	18.2598	17.9532	17.8685	18.0604	18.2182	18.3864
LOC_Os02g09100.1	isoleucyl-tRNA synthetase, cytoplasmic, putative, expressed	0.394409	0.919739	0.0957776	0.818	0.846	0.747	-1.1	0.128	-2.29	0	0	0	8.80246	8.12776	0	0	10.8778	0	15.592	15.6609	9.69138
LOC_Os02g09170.1	sucrose-phosphate synthase, putative, expressed	0.860151	0.507117	0.211581	0.855	0.815	0.807	-0.162	-0.616	1.2	17.4651	17.4557	17.5911	16.6093	17.5852	16.4131	14.5747	15.2006	17.3514	17.9486	17.1725	18.037
LOC_Os02g09260.2	cytochrome P450 71A1, putative, expressed	0.847311	0.096715	0.85543	0.855	0.718	0.885	0.12	-1.12	-0.113	15.6933	16.2541	15.6895	15.6283	15.6405	15.1631	0	0	15.3434	0	14.03	14.2918
LOC_Os02g09359.1	BRASSINOSTEROID INSENSITIVE 1-associated receptor kinase 1 precursor, putative, expressed	0.020734	0.229898	0.024676	0.611	0.773	0.6	0.922	-0.425	-0.887	16.1881	17.0816	15.7477	17.0753	16.7652	17.5641	16.88	16.2614	15.774	16.2409	16.1505	17.3997
LOC_Os02g09590.1	ribosome, putative, expressed	0.00863873	0.0014306	0.090365	0.517	0.271	0.742	0.552	0.746	-0.314	13.766	13.9589	14.0238	0	14.5127	14.6848	14.9738	15.1009	14.1572	16.698	15.5729	15.8793
LOC_Os02g09750.1	lycopene beta cyclase, chloroplast precursor, putative, expressed	0.590983	0.966861	0.605889	0.837	0.849	0.868	-0.143	0.011	-0.137	14.9129	14.7095	14.4636	14.813	15.0155	14.9225	14.7918	15.4398	15.6371	16.1157	16.2811	16.0752
LOC_Os02g09770.4	abhydrolase domain-containing protein FAM108C1, putative, expressed	0.00964173	0.125085	0.0100505	0.529	0.735	0.471	0.373	0.193	0.37	14.3854	14.4747	14.4444	14.3045	14.2503	14.1443	14.2398	14.2784	14.6528	14.3037	14.7144	0
LOC_Os02g09890.1	protein kinase PKN/PRK1, effector, putative, expressed	0.0342179	0.137941	0.220521	0.657	0.742	0.81	-1.57	-1.02	-0.828	20.0269	20.1138	20.0879	20.109	20.4248	20.1778	20.0353	19.5961	19.7423	20.2472	20.422	20.8916
LOC_Os02g09900.1	transposon protein, putative, unclassified, expressed	0.0417819	0.626886	0.858687	0.674	0.826	0.885	3.26	0.692	0.252	17.1157	16.8628	17.2759	17.4389	17.2731	17.3592	16.8359	14.7167	17.1134	17.4008	17.0917	17.269
[truncated: 3,146 more rows]

## Sheet: Data Availability
Supplementary Data 4. Proteins probed by OsPUX8B.2-TurboID-HA using proximity-labeling spectrometry
[truncated: 31 more rows]
