# Supplementary material for: A fungal core effector exploits the OsPUX8B.2–OsCDC48-6 module to suppress plant immunity
Source: Nat Commun. 2024 Mar 22;15:2559. doi: 10.1038/s41467-024-46903-7 (PMC10959940; doi:10.1038/s41467-024-46903-7)
Supplement: Supplementary file 10 — Source Data [file 41467_2024_46903_MOESM10_ESM.xlsx]

## Sheet: Fig. 1
Fig. 1b. Ct values for RT-qPCR										Fig. 1h ROS production unpon PAMP treatment.
		My	Sp	hpi						Time (Mins.)	WT/water		MoNLE1-HA-OX/water		WT/flg22			MoNLE1-HA-OX/flg22			WT/water		MoNLE1-HA-OX/water			WT/chitin			MoNLE1-HA-OX/chitin
				3	12	18	24	42			rep.1	rep.2	rep.1	rep.2	rep.1	rep.2	rep.3	rep.1	rep.2	rep.3	rep.1	rep.2	rep.1	rep.2	rep.3	rep.1	rep.2	rep.3	rep.1	rep.2	rep.3
MoActin	rep.1	26.6156	27.4504	29.1816	28.7115	30.6528	34.8984	29.8394		0	1020	1789	1600	1447	1199	1805	1511	738	961	1042	1020	1789	1755	1183	1372	1129	2135	2942	1430	1250	1506
	rep.2	26.6281	27.5911	29.6162	28.7026	30.3698	35.0883	29.9137			928	1612	1460	1332	1150	1810	1411	743	970	1001	928	1612	1520	1106	1142	1078	2046	2858	1280	1112	1443
	rep.3	27.0703	27.5881	29.4754	29.3851	30.6264	34.4054	29.9601			871	1430	1363	1290	1085	1760	1384	734	952	980	871	1430	1328	1063	1007	1046	1930	2812	1172	1036	1360
MoNLE1	rep.1	38.7784	40.6323	41.535	41.9724	39.9922	42.6715	42.0507			828	1325	1279	1245	1049	1774	1352	740	948	964	828	1325	1208	1026	931	1041	1903	2748	1105	979	1377
	rep.2	38.6353	39.5564	41.3497	42.1752	39.5292	42.8149	41.8016			800	1224	1209	1190	1016	1778	1320	755	953	941	800	1224	1117	988	843	1055	1847	2647	1064	900	1363
	rep.3	38.26	38.2716	41.3832	42.1968	39.4627	42.1962	41.894		1	779	1143	1186	1177	1019	1782	1301	770	981	970	779	1143	1023	963	770	1052	1815	2662	1029	891	1354
											769	1104	1161	1172	1022	1775	1324	788	1001	973	769	1104	957	952	746	1059	1800	2598	1016	849	1328
Fig. 1c Lesion numbers											751	1067	1085	1162	1010	1773	1337	814	998	968	751	1067	914	929	705	1086	1809	2600	1033	831	1377
GUY11	Ectopic	monle1	COM								750	1028	1114	1175	1004	1797	1328	835	1012	972	750	1028	894	936	652	1101	1741	2593	1000	830	1377
42	23	12	20								748	991	1102	1166	1040	1857	1355	860	1017	976	748	991	857	939	663	1125	1791	2577	1044	803	1402
35	34	9	45								757	967	1086	1202	1048	1900	1371	879	1058	996	757	967	826	919	627	1175	1776	2606	1064	817	1469
34	39	12	35							2	759	951	1072	1220	1068	1945	1393	903	1088	1008	759	951	815	926	616	1195	1807	2642	1058	819	1493
39	30	13	36								772	939	1064	1222	1107	2025	1421	924	1083	1046	772	939	796	944	599	1234	1817	2697	1087	834	1550
38	43	11	44								779	930	1064	1240	1141	2091	1458	958	1116	1065	779	930	791	944	615	1309	1832	2690	1117	853	1617
33	35	7	48								797	929	1077	1262	1219	2197	1526	981	1156	1089	797	929	790	952	583	1357	1900	2759	1127	887	1671
22		7	29								805	900	1067	1282	1303	2308	1567	1020	1150	1142	805	900	783	966	596	1418	1936	2806	1183	888	1774
47		6	31								803	915	1078	1294	1369	2425	1629	1058	1208	1213	803	915	801	972	590	1454	1957	2930	1193	900	1849
		5	33							3	819	917	1057	1333	1491	2539	1706	1098	1247	1312	819	917	787	996	600	1553	1965	3002	1226	940	1959
		9									843	915	1053	1348	1641	2726	1782	1134	1289	1454	843	915	795	1005	592	1650	2029	3077	1290	946	2042
		9									863	920	1074	1381	1819	2855	1936	1164	1348	1612	863	920	802	1034	599	1704	2106	3186	1329	984	2110
		8									858	918	1074	1395	1953	3052	2025	1240	1412	1771	858	918	818	1040	591	1800	2118	3229	1350	999	2222
											873	924	1089	1439	2135	3277	2194	1308	1481	1924	873	924	831	1035	599	1854	2183	3386	1416	1049	2325
											890	934	1086	1450	2352	3501	2344	1380	1522	2049	890	934	820	1053	606	1973	2219	3454	1448	1077	2461
Fig. 1g Ct values for qPCR										4	903	941	1097	1479	2577	3728	2561	1450	1592	2310	903	941	835	1052	598	2034	2250	3570	1480	1109	2564
		OsUBQ			MoPot2						923	942	1072	1484	2815	3991	2725	1513	1659	2506	923	942	832	1090	610	2136	2333	3651	1566	1153	2686
		rep. 1	rep. 2	rep. 3	rep. 1	rep. 2	rep. 3				919	979	1079	1526	3119	4227	2962	1568	1752	2667	919	979	849	1106	607	2221	2394	3771	1603	1203	2819
	WT-1	22.1729	22.1636	22.1683	14.251	13.9653	14.1082				932	944	1091	1539	3393	4557	3219	1637	1836	2876	932	944	852	1119	612	2332	2407	3957	1642	1222	2924
	WT-2	22.5332	22.6721	22.6027	16.238	15.9523	16.0951				971	972	1068	1560	3730	4861	3489	1745	1918	3073	971	972	863	1142	636	2399	2515	4033	1681	1269	3013
	WT-3	22.0659	21.9242	21.9951	15.364	15.143	15.2535				947	962	1077	1584	4093	5137	3781	1848	1994	3260	947	962	864	1148	643	2486	2578	4214	1761	1336	3172
	WT-4	22.3941	22.1406	22.2674	15.9776	15.7759	15.8767			5	966	984	1095	1628	4511	5455	4081	1941	2083	3419	966	984	899	1178	657	2598	2658	4304	1808	1372	3294
MoNLE1-HA-OE	#6-1	22.4673	22.5991	22.5332	14.2914	14.0401	14.1658				976	1003	1108	1639	4895	5725	4451	2036	2180	3627	976	1003	893	1187	643	2703	2736	4463	1831	1451	3403
	#6-2	22.247	22.2353	22.2412	12.7228	12.2639	12.4934				990	1025	1103	1643	5309	6136	4806	2150	2250	3791	990	1025	920	1218	665	2791	2798	4552	1889	1521	3559
	#6-3	22.4259	22.5236	22.4748	13.7066	13.82	13.7633				985	1024	1089	1695	5774	6466	5213	2275	2372	3954	985	1024	902	1251	665	2906	2881	4769	1980	1564	3684
	#6-4	22.7881	22.8497	22.8189	14.357	13.0174	13.6872				1010	1014	1108	1695	6255	6708	5648	2383	2429	4138	1010	1014	940	1252	670	3011	2950	4853	2043	1652	3782
	#8-1	23.1289	23.2495	23.1892	14.5167	14.4746	14.4957				1012	1054	1120	1739	6724	7111	6095	2566	2527	4311	1012	1054	949	1243	680	3117	3096	5045	2087	1753	3904
	#8-2	22.45	22.609	22.5295	13.1277	13.1876	13.1577			6	1020	1053	1123	1771	7255	7401	6579	2681	2598	4501	1020	1053	953	1280	694	3188	3141	5208	2139	1817	4035
	#8-3	22.7853	22.7865	22.7859	12.9099	13.0165	12.9632				1028	1100	1142	1797	7764	7806	7066	2845	2707	4648	1028	1100	947	1304	701	3322	3256	5315	2237	1911	4150
	#8-4	22.1744	22.0503	22.1123	13.4928	13.8251	13.659				1045	1085	1116	1815	8328	8141	7477	2991	2758	4787	1045	1085	972	1343	712	3454	3371	5509	2295	1987	4254
											1052	1081	1122	1834	8830	8420	8029	3160	2843	4971	1052	1081	984	1340	737	3566	3418	5694	2391	2088	4336
											1062	1106	1135	1889	9391	8776	8441	3276	2930	5207	1062	1106	985	1390	707	3654	3576	5850	2452	2176	4486
											1068	1134	1146	1898	9905	9056	9021	3454	2998	5319	1068	1134	1017	1375	729	3773	3693	6032	2580	2320	4624
										7	1080	1141	1133	1956	10379	9325	9560	3570	3047	5423	1080	1141	1028	1418	736	3883	3771	6277	2682	2430	4693
											1114	1161	1149	1981	10799	9580	10082	3749	3146	5580	1114	1161	1043	1438	736	4028	3925	6396	2765	2547	4867
											1092	1161	1139	2036	11200	9819	10620	3866	3171	5692	1092	1161	1035	1468	758	4151	4039	6683	2861	2676	5001
											1133	1168	1164	2077	11586	10023	11219	3972	3223	5867	1133	1168	1064	1474	779	4226	4149	6856	2915	2819	5103
											1086	1193	1171	2117	12042	10243	11809	4131	3287	5936	1086	1193	1063	1505	764	4324	4300	7047	3032	2977	5195
											1133	1205	1179	2158	12357	10413	12321	4267	3339	6044	1133	1205	1084	1539	759	4412	4439	7303	3147	3078	5257
										8	1136	1216	1173	2224	12668	10630	12865	4312	3434	6217	1136	1216	1079	1559	789	4501	4616	7524	3261	3231	5406
											1154	1221	1206	2247	12975	10770	13315	4432	3446	6295	1154	1221	1097	1595	806	4644	4766	7784	3363	3385	5494
											1171	1230	1214	2274	13165	10935	13807	4539	3518	6370	1171	1230	1107	1608	794	4777	4915	7980	3512	3550	5587
											1185	1268	1211	2339	13386	11061	14311	4601	3575	6522	1185	1268	1123	1634	796	4910	5078	8265	3603	3731	5759
											1195	1260	1250	2403	13496	11162	14647	4679	3607	6562	1195	1260	1132	1655	825	5045	5267	8478	3700	3899	5830
											1200	1308	1242	2430	13694	11248	15047	4724	3624	6650	1200	1308	1164	1683	820	5085	5414	8761	3856	4030	5911
										9	1228	1319	1257	2492	13794	11277	15462	4800	3671	6657	1228	1319	1176	1749	840	5222	5581	8999	3975	4199	6003
											1256	1318	1258	2595	13904	11378	15824	4841	3723	6770	1256	1318	1201	1736	835	5295	5715	9271	4171	4441	6077
											1248	1318	1277	2592	13897	11432	16160	4880	3748	6841	1248	1318	1180	1784	844	5454	5862	9525	4255	4593	6208
											1250	1354	1319	2685	14159	11452	16417	4898	3772	6893	1250	1354	1204	1826	864	5559	6076	9723	4442	4816	6243
											1288	1390	1314	2724	14090	11515	16668	4930	3847	6996	1288	1390	1215	1834	882	5679	6233	10047	4568	4987	6370
											1321	1397	1336	2794	14173	11514	16874	5023	3792	6970	1321	1397	1242	1881	873	5755	6362	10274	4692	5190	6372
										10	1323	1416	1352	2864	14129	11579	17085	5023	3865	7031	1323	1416	1245	1895	894	5868	6468	10512	4817	5359	6467
											1336	1424	1342	2893	14124	11470	17160	5084	3846	7057	1336	1424	1262	1924	892	5985	6602	10765	4965	5532	6575
											1338	1473	1356	2984	14118	11539	17326	5046	3860	7085	1338	1473	1282	1970	892	6093	6696	11089	5106	5762	6629
											1367	1490	1380	3070	14118	11495	17398	5095	3884	7128	1367	1490	1277	1947	900	6169	6912	11321	5265	5926	6703
											1403	1477	1421	3133	14030	11569	17567	5096	3845	7146	1403	1477	1280	2014	939	6249	7045	11638	5414	6135	6833
											1403	1505	1425	3146	13991	11483	17617	5080	3862	7150	1403	1505	1318	2059	923	6289	7148	11886	5515	6288	6835
										11	1418	1522	1432	3260	13874	11433	17610	5067	3878	7168	1418	1522	1301	2070	951	6443	7229	12108	5614	6507	6930
											1466	1537	1481	3306	13853	11337	17551	5082	3850	7169	1466	1537	1329	2105	951	6531	7433	12441	5776	6679	6966
											1495	1557	1481	3361	13806	11323	17643	5046	3813	7154	1495	1557	1352	2133	964	6603	7452	12590	5877	6860	6987
											1512	1606	1490	3449	13647	11283	17562	5036	3856	7170	1512	1606	1366	2190	960	6774	7589	12933	6029	6952	7050
											1543	1615	1545	3533	13609	11216	17489	5045	3852	7180	1543	1615	1389	2207	973	6838	7684	13229	6105	7160	7133
											1579	1624	1552	3595	13474	11184	17528	5041	3865	7181	1579	1624	1406	2250	976	6903	7784	13406	6226	7327	7088
										12	1571	1627	1542	3656	13401	11048	17558	4991	3835	7129	1571	1627	1411	2300	988	6991	7799	13619	6366	7435	7123
											1609	1652	1563	3738	13287	10935	17603	4944	3825	7140	1609	1652	1426	2300	1010	7061	7930	13965	6443	7572	7185
											1632	1689	1600	3815	13149	10867	17475	4973	3838	7126	1632	1689	1452	2331	1024	7063	8010	14185	6585	7715	7208
											1668	1688	1622	3848	13036	10775	17367	4916	3793	7018	1668	1688	1440	2382	1019	7255	8114	14408	6623	7833	7251
											1685	1721	1661	3909	12961	10750	17278	4887	3822	6995	1685	1721	1451	2390	1016	7242	8140	14622	6653	7988	7293
											1709	1746	1658	3951	12905	10655	17131	4867	3729	7037	1709	1746	1496	2432	1049	7285	8246	14759	6795	8144	7292
										13	1755	1746	1698	4047	12773	10592	17005	4862	3770	6954	1755	1746	1500	2446	1053	7397	8316	14985	6868	8205	7269
											1810	1760	1676	4116	12635	10527	16791	4832	3714	6906	1810	1760	1526	2483	1054	7460	8404	15182	6849	8264	7276
											1804	1794	1736	4158	12539	10448	16616	4803	3757	6856	1804	1794	1536	2532	1077	7477	8424	15325	6978	8428	7311
											1849	1802	1753	4244	12396	10370	16541	4756	3730	6825	1849	1802	1541	2568	1091	7493	8449	15521	7029	8483	7330
											1909	1829	1762	4334	12348	10183	16348	4705	3699	6761	1909	1829	1548	2569	1088	7579	8502	15655	7098	8612	7341
											1958	1858	1786	4363	12177	10070	16192	4697	3681	6729	1958	1858	1563	2648	1110	7576	8583	15720	7087	8608	7307
										14	1968	1895	1795	4391	12065	9998	16014	4674	3628	6671	1968	1895	1579	2625	1117	7660	8660	15911	7126	8721	7336
											2023	1892	1801	4439	11925	9919	15778	4624	3603	6629	2023	1892	1576	2649	1129	7698	8611	15951	7213	8771	7307
											2050	1919	1868	4476	11859	9812	15640	4574	3580	6518	2050	1919	1604	2672	1140	7734	8712	16115	7181	8847	7279
											2082	1917	1886	4582	11682	9692	15418	4560	3593	6521	2082	1917	1630	2726	1139	7742	8675	16245	7284	8958	7308
											2139	1944	1886	4607	11603	9615	15116	4517	3550	6424	2139	1944	1621	2759	1144	7772	8741	16235	7284	9000	7231
											2173	1930	1916	4642	11463	9488	14918	4529	3528	6340	2173	1930	1664	2774	1170	7799	8747	16404	7301	9001	7290
										15	2189	1974	1893	4752	11396	9414	14692	4502	3521	6311	2189	1974	1642	2798	1181	7813	8731	16398	7334	9112	7282
											2276	1990	1934	4746	11246	9309	14522	4402	3493	6275	2276	1990	1667	2829	1172	7844	8738	16501	7376	9129	7314
											2291	1991	1951	4831	11119	9192	14167	4350	3467	6228	2291	1991	1681	2877	1151	7862	8732	16468	7384	9125	7229
											2348	1998	1949	4914	11027	9109	13986	4327	3406	6061	2348	1998	1713	2919	1190	7832	8735	16556	7381	9227	7216
											2355	2026	1979	4913	10929	9025	13752	4303	3400	6041	2355	2026	1713	2928	1207	7842	8718	16535	7366	9241	7232
											2391	2037	2019	4972	10752	8865	13506	4253	3390	5966	2391	2037	1687	2939	1218	7900	8728	16652	7343	9251	7169
										16	2467	2052	1983	4987	10696	8795	13226	4223	3410	5953	2467	2052	1751	2975	1212	7889	8763	16663	7356	9237	7147
											2523	2061	2051	5015	10530	8620	12944	4190	3335	5847	2523	2061	1753	3017	1237	7911	8714	16581	7369	9297	7168
											2520	2067	2047	5037	10474	8598	12694	4152	3263	5738	2520	2067	1750	3037	1224	7880	8723	16520	7443	9316	7121
											2595	2057	2071	5105	10312	8430	12463	4073	3282	5692	2595	2057	1798	3050	1256	7914	8669	16578	7354	9330	7081
											2646	2090	2066	5115	10242	8334	12241	4078	3223	5618	2646	2090	1769	3067	1271	7903	8706	16550	7383	9354	7055
											2683	2073	2084	5178	10178	8285	12026	4061	3199	5516	2683	2073	1793	3079	1288	7910	8688	16494	7335	9377	7091
										17	2720	2103	2104	5194	10051	8182	11809	4023	3141	5523	2720	2103	1778	3103	1284	7854	8664	16425	7402	9326	7036
											2745	2070	2112	5239	9946	8098	11424	3951	3130	5342	2745	2070	1801	3119	1299	7910	8593	16488	7341	9346	7035
											2769	2087	2143	5239	9785	8023	11314	3921	3124	5345	2769	2087	1834	3160	1324	7887	8587	16367	7305	9315	6977
											2851	2109	2152	5232	9715	7903	11099	3863	3073	5264	2851	2109	1830	3140	1325	7869	8540	16334	7275	9326	6923
											2914	2090	2143	5247	9610	7871	10867	3867	3042	5182	2914	2090	1831	3204	1304	7915	8562	16339	7268	9295	6965
											2940	2075	2186	5263	9466	7765	10665	3809	3018	5090	2940	2075	1843	3167	1323	7868	8505	16220	7298	9355	6919
										18	2981	2113	2189	5344	9441	7680	10405	3761	2983	5016	2981	2113	1842	3224	1357	7839	8473	16145	7232	9287	6922
											3004	2080	2221	5339	9291	7503	10157	3725	2996	4931	3004	2080	1877	3241	1340	7803	8484	16128	7221	9357	6847
											3055	2102	2198	5372	9275	7499	9964	3701	2927	4871	3055	2102	1862	3255	1366	7829	8413	16019	7225	9321	6831
											3075	2096	2214	5403	9093	7384	9765	3642	2868	4809	3075	2096	1896	3234	1361	7737	8372	15855	7151	9316	6804
											3166	2098	2220	5347	9020	7260	9481	3643	2856	4768	3166	2098	1862	3253	1372	7742	8375	15857	7147	9297	6768
											3189	2079	2236	5366	8955	7287	9330	3593	2821	4639	3189	2079	1901	3252	1392	7719	8302	15844	7130	9305	6797
										19	3190	2051	2241	5362	8838	7148	9189	3522	2787	4640	3190	2051	1893	3297	1391	7747	8251	15738	7091	9223	6732
											3292	2042	2286	5386	8717	7100	8977	3492	2759	4594	3292	2042	1914	3274	1426	7715	8237	15618	7083	9231	6655
											3285	2045	2275	5384	8687	7003	8766	3478	2722	4473	3285	2045	1938	3268	1413	7731	8146	15528	7029	9185	6672
											3324	2042	2288	5317	8509	6935	8634	3445	2679	4450	3324	2042	1907	3317	1401	7719	8138	15495	7040	9193	6648
											3366	2062	2295	5379	8519	6902	8488	3421	2676	4380	3366	2062	1899	3329	1433	7696	8118	15295	6998	9152	6644
											3396	2052	2276	5382	8359	6768	8274	3372	2640	4315	3396	2052	1901	3309	1432	7641	8059	15211	7023	9083	6572
										20	3445	2057	2321	5391	8322	6687	8043	3367	2589	4228	3445	2057	1910	3349	1436	7629	8001	15067	6928	9128	6536
											3470	2006	2292	5367	8218	6663	7939	3360	2571	4177	3470	2006	1930	3310	1436	7599	7891	14968	6874	9079	6491
											3480	2010	2296	5358	8089	6574	7720	3258	2525	4126	3480	2010	1935	3372	1460	7562	7937	15004	6885	9032	6502
											3541	1995	2297	5362	8001	6528	7566	3273	2519	4073	3541	1995	1936	3329	1473	7564	7922	14803	6844	9051	6452
											3572	1996	2298	5330	7862	6376	7414	3214	2481	4017	3572	1996	1952	3360	1462	7583	7795	14747	6822	8959	6426
											3620	1982	2329	5387	7839	6359	7279	3206	2472	3992	3620	1982	1947	3348	1468	7483	7749	14671	6767	8972	6370
										21	3636	1959	2360	5337	7704	6350	7175	3210	2418	3937	3636	1959	1933	3370	1497	7470	7719	14598	6820	8948	6352
											3692	1953	2331	5351	7619	6204	7028	3130	2400	3840	3692	1953	1944	3356	1489	7462	7736	14451	6755	8914	6326
											3688	1943	2361	5344	7518	6107	6869	3095	2386	3829	3688	1943	1952	3339	1485	7539	7619	14336	6710	8856	6294
											3746	1923	2376	5312	7445	6084	6762	3076	2348	3745	3746	1923	1947	3337	1502	7500	7645	14207	6703	8897	6272
											3736	1908	2378	5284	7354	5995	6637	3034	2325	3735	3736	1908	1939	3290	1498	7458	7585	14087	6660	8855	6195
											3791	1883	2340	5292	7262	5923	6570	2989	2303	3680	3791	1883	1982	3290	1481	7470	7508	14011	6612	8835	6277
										22	3850	1866	2374	5246	7193	5887	6384	3002	2266	3617	3850	1866	1968	3295	1481	7382	7476	13886	6632	8743	6182
											3838	1841	2379	5265	7125	5839	6285	2965	2256	3550	3838	1841	1966	3312	1478	7355	7407	13844	6589	8704	6083
											3873	1842	2374	5225	7002	5783	6243	2926	2266	3521	3873	1842	1936	3297	1523	7400	7416	13690	6554	8684	6081
											3955	1825	2397	5201	6897	5669	6108	2888	2222	3522	3955	1825	1930	3289	1497	7319	7365	13675	6562	8697	6052
											3930	1796	2400	5206	6869	5644	5957	2863	2216	3406	3930	1796	1938	3287	1514	7290	7290	13565	6513	8686	6029
											3999	1838	2386	5206	6796	5577	5845	2836	2132	3385	3999	1838	1924	3288	1527	7355	7258	13363	6453	8661	6028
										23	3968	1794	2384	5148	6601	5460	5730	2812	2148	3340	3968	1794	1938	3254	1506	7293	7173	13271	6446	8588	5999
											4008	1771	2403	5199	6532	5442	5662	2796	2151	3270	4008	1771	1929	3234	1511	7291	7246	13203	6369	8614	5973
											4021	1744	2368	5157	6537	5366	5572	2769	2095	3226	4021	1744	1945	3282	1522	7279	7145	13031	6377	8525	5931
											4044	1727	2399	5138	6422	5347	5461	2755	2060	3200	4044	1727	1935	3258	1535	7229	7043	13014	6354	8517	5927
											4064	1755	2396	5080	6336	5285	5367	2722	2059	3145	4064	1755	1910	3241	1516	7260	7042	12906	6343	8512	5881
											4089	1702	2384	5138	6247	5266	5278	2722	2020	3111	4089	1702	1911	3201	1515	7236	6992	12812	6272	8461	5852
										24	4050	1665	2381	5065	6246	5221	5173	2671	2027	3070	4050	1665	1926	3227	1518	7256	6975	12796	6301	8439	5837
											4123	1670	2381	5077	6071	5112	5094	2636	1991	3029	4123	1670	1916	3214	1533	7191	6905	12643	6232	8403	5806
											4132	1659	2370	5011	6048	5106	5005	2631	1965	2991	4132	1659	1917	3188	1519	7204	6859	12518	6232	8393	5799
											4162	1656	2397	4995	5926	5018	4938	2587	1946	2942	4162	1656	1897	3206	1544	7187	6836	12457	6208	8427	5782
											4189	1613	2383	4967	5869	5007	4915	2570	1921	2924	4189	1613	1899	3178	1504	7194	6812	12361	6204	8360	5692
											4234	1611	2380	4999	5803	4960	4783	2573	1932	2849	4234	1611	1863	3136	1522	7121	6737	12255	6167	8409	5731
										25	4238	1599	2374	4933	5762	4935	4704	2501	1888	2806	4238	1599	1855	3136	1538	7149	6762	12181	6117	8377	5641
											4233	1563	2385	4904	5670	4851	4627	2492	1875	2777	4233	1563	1920	3163	1519	7132	6686	12169	6154	8310	5661
											4236	1540	2361	4907	5614	4828	4582	2467	1850	2754	4236	1540	1879	3133	1523	7050	6718	11998	6140	8346	5607
											4228	1547	2378	4918	5537	4756	4489	2404	1832	2695	4228	1547	1880	3127	1506	7092	6680	11901	6117	8351	5603
										sum	325945	239509	261068	547133	1284163	1113382	1428983	504952	410384	694703	321717	237962	220027	346155	162425	857331	920840	1648199	751080	908320	826546

## Sheet: Fig. 2
Fig. 2f					Fig. 2g Fluorescence intensity									Fig. 2h					Fig. 2K
						OsPUX8B.2-GFP+mCherry				OsPUX8B.2-GFP+MoNLE1-mCherry									Lesion area (mm2)
					Cell	Nuclei	Total	ratio(%)	Cell	Nuclei	Total	ratio(%)							WT	Ospux8b-1	Ospux8b-2	OsPUX8B.2-HA-OE		OsPUX8B.1-HA-OE
					1	522740	1880840	27.7929	1	460241	1570776	29.3002										#7	#16	#1	#8
					2	843037	3227981	26.1165	2	1849950	3504782	52.7836							46.137	37.764	38.347	23.573	20.076	60.486	71.84
					3	433209	1542347	28.0876	3	774364	2174525	35.6107							44.455	43.026	33.247	22.593	25.097	60.573	59.359
					4	723468	2702145	26.7738	4	497272	1389671	35.7834							37.293	45.481	33.534	17.725	21.54	32.062	55.412
					5	1012304	3312032	30.5644	5	1366820	3244686	42.1249							27.897	37.976	21.948	22.485	13.177	51.16	72.922
					6	901123	3101302	29.0563	6	885903	2465720	35.9288							42.443	36.813	30.967	25.306	23.532	45.193	39.059
					7	503219	2219870	22.6688	7	1683220	3630820	46.3592							29.245	27.024	24.934	16.959	25.864	64.169	54.236
					8	610233	2942701	20.7372	8	1244710	3402918	36.5777							23.845	27.729	37.48	22.789		35.596	69.675
					9	771134	3412801	22.5953	9	820348	2201719	37.2594							21.081		34.585			48.74
					10	501023	3177019	15.7702	10	1324670	3605462	36.7406									46.533			38.373
					11	1120315	3426709	32.6936	11	1310268	3790235	34.5696									42.961			52.523
					12	1074101	3610234	29.7516	12	1544234	3537820	43.6493
					13	521908	2201036	23.7119	13	1462672	3600762	40.6212							Relative fungal biomass (Ct values for qPCR)
					14	601201	2410220	24.9438	14	1324060	3328072	39.7846									OsUBQ			MoPot2
					15	790809	3412780	23.172	15	1273664	3357246	37.9378									rep. 1	rep. 2	rep. 3	rep. 1	rep. 2	rep. 3
					16	547728	3208013	17.0737	16	533438	1699032	31.3966								WT-1	23.9092	23.7265	23.8178	16.1605	16.0068	16.0836
					17	882132	3503283	25.1802	17	856890	2245583	38.1589								WT-2	23.767	23.6881	23.7276	17.0526	16.8961	16.9744
					18	823103	3672115	22.415	18	541280	1600292	33.8238								WT-3	23.1811	23.1569	23.1327	16.3273	16.234	16.2806
					19	488721	2233893	21.8775	19	1042920	2914572	35.783								WT-4	23.4225	23.3923	23.362	16.4685	16.325	16.3967
					20	937103	3370438	27.8036	20	1574215	3520427	44.7166								WT-5	24.1176	24.0953	24.1065	16.6206	16.5888	16.6047
					21	754319	2646710	28.5003	21	1408240	3466709	40.6218								WT-6	24.1011	24.1563	24.1287	16.6289	16.6405	16.6347
					22	522119	2677032	19.5037	22	968707	2260674	42.8504								WT-7	24.592	24.6831	24.6376	17.2146	17.3275	17.271
					23	832089	3363729	24.7371	23	1687092	3509280	48.0752								WT-8	22.5439	22.9659	23.3879	15.7806	15.788	15.7955
					24	739021	3408526	21.6815	24	1398074	3544820	39.4399								WT-9	22.9465	23.1275	23.3086	16.1866	16.2493	16.3121
					25	824809	3038097	27.1489	25	1580468	3698736	42.7299								WT-10	24.4498	24.4113	24.3728	17.2745	17.2233	17.1721
					26	421047	2283210	18.441	26	1410942	3667210	38.4745								Ospux8b-1-1	24.4843	24.4691	24.4767	16.7887	16.8918	16.9949
					27	542380	2190876	24.7563	27	1710342	3668972	46.6164								Ospux8b-1-2	23.681	23.5436	23.6123	17.5698	17.6083	17.6468
					28	706950	2289013	30.8845	28	1455630	3521836	41.3316								Ospux8b-1-3	22.8668	22.7464	22.8066	16.4808	16.5771	16.6734
					29	880793	2986381	29.4937	29	1224270	3608726	33.9253								Ospux8b-1-4	24.2812	24.0536	24.1674	16.3343	16.3949	16.4554
					30	607326	3099652	19.5934	30	567702	1834190	30.9511								Ospux8b-1-5	24.0368	24.0114	24.0241	17.2782	17.2617	17.27
					31	742390	2987235	24.8521	31	1466820	3510724	41.7811								Ospux8b-1-6	24.3279	24.1472	24.2375	17.822	17.8164	17.8192
					32	821094	3124579	26.2785	32	1480222	3583458	41.3071								Ospux8b-1-7	24.2043	23.6281	23.9162	16.8418	16.7702	16.806
					33	813902	3290428	24.7354	33	1690236	3600602	46.9432								Ospux8b-2-1	23.4876	22.4426	22.9651	16.994	16.8684	16.9312
					34	776523	2990368	25.9675	34	1202402	3469704	34.6543								Ospux8b-2-2	22.6575	21.7125	22.185	16.2502	16.2291	16.2397
					35	1011230	3201390	31.5872	35	690322	2309860	29.8859								Ospux8b-2-3	23.4925	23.5296	23.5111	16.5232	16.4533	16.4882
					36	810215	3007902	26.9362	36	1290458	3399068	37.9651								Ospux8b-2-4	23.2661	22.5516	22.9089	16.8518	16.8015	16.8267
					37	588219	2477098	23.7463	37	1609267	3509028	45.8608								Ospux8b-2-5	23.5612	23.6361	23.5986	16.5047	16.3655	16.4351
					38	790824	3077234	25.6992	38	1420970	3509270	40.4919								Ospux8b-2-6	24.3079	24.2158	24.2618	17.3693	17.2789	17.3241
					39	632908	2808732	22.5336	39	1312029	3527190	37.1976								Ospux8b-2-7	24.082	24.0199	24.051	16.8818	16.7573	16.8195
					40	689024	2900268	23.7573	40	1079082	3402890	31.7108								Ospux8b-2-8	22.9816	22.9976	22.9896	15.7102	15.6064	15.6583
					41	790472	3219824	24.5502	41	929074	2890372	32.1438								Ospux8b-2-9	23.1645	23.1824	23.1735	17.2285	17.1044	17.1665
					42	899791	3304722	27.2274	42	1120992	3400129	32.9691							OsPUX8B.2-HA-OE	#7-1	24.1034	24.0932	24.0983	17.7773	17.5809	17.6791
					43	890247	3560982	25	43	1572120	3892172	40.3918								#7-2	22.5361	22.535	22.5355	16.2075	16.074	16.1408
					44	703589	3480203	20.2169	44	702014	2674190	26.2515								#7-3	23.1057	23.0924	23.0991	16.8995	16.7976	16.8486
					45	790255	3570821	22.1309	45	1322627	3802468	34.7834								#7-4	23.3113	23.3543	23.3328	18.6863	18.6324	18.6594
									46	1104500	3422140	32.2751								#7-5	22.4274	22.5365	22.4819	16.0179	15.9412	15.9795
																				#7-6	23.7873	23.7962	23.7918	18.0559	17.9061	17.981
																				#16-1	23.7873	23.7962	23.7918	18.0559	17.9061	17.981
																				#16-2	23.5318	23.5799	23.5559	17.6969	17.5682	17.6326
																				#16-3	22.5458	22.7755	22.6607	16.5627	16.5119	16.5373
																				#16-4	22.3322	22.1861	22.2592	16.7439	16.7716	16.7578
																				#16-5	24.0469	23.8519	23.9494	17.8723	17.8552	17.8637
																				#16-6	22.2872	21.9854	22.1363	15.9628	15.9711	15.967
																			OsPUX8B.1-HA-OE	#1-1	24.5182	24.4806	24.4994	16.2597	16.3138	16.2867
																				#1-2	24.1191	24.0868	24.103	15.9638	15.8968	15.9303
																				#1-3	24.0572	23.9769	24.0171	15.8785	15.8071	15.8428
																				#1-4	23.5637	23.5819	23.5728	15.6268	15.5626	15.5947
																				#1-5	24.0441	23.9748	24.0094	15.8096	15.7272	15.7684
																				#1-6	23.884	23.94	23.912	15.9281	15.7828	15.8554
																				#1-7	24.0256	24.1911	24.1083	16.6037	16.4053	16.5045
																				#1-8	24.1556	24.0468	24.1012	16.4415	16.3457	16.3936
																				#1-9	33.3529	32.6656	33.0092	24.6528	24.5117	24.5822
																				#1-10	25.4448	25.3865	25.4156	17.0647	17.0768	17.0708
																				#1-11	24.6091	24.8039	24.7065	16.0089	8.98713	12.498
																				#1-12	24.384	23.9721	24.178	17.2494	17.3131	17.2813
																				#8-1	24.3694	24.3357	24.3525	15.7272	15.7112	15.7192
																				#8-2	24.336	24.073	24.2045	15.5901	15.6392	15.6146
																				#8-3	24.2652	24.2308	24.248	15.705	15.6627	15.6838
																				#8-4	23.6247	23.6708	23.6477	15.8039	15.8299	15.8169
																				#8-5	21.8872	21.8701	21.8787	14.5179	14.5017	14.5098
																				#8-6	23.6148	23.4322	23.5235	15.3502	15.3102	15.3302

## Sheet: Fig. 3
Fig. 3d					Fig. 3e					Fig. 3g				Fig. 3h					Fig. 3i					Fig. 3j
					OsATG8a-nLuc+CLuc-OsPUX8B.2-									OsATG8a-nLuc+CLuc-OsPUX8B.2-
					FL	ΔUBA	ΔUIM	ΔUBX						FL	ΔUBA	ΔUIM	ΔUBX
					2024	850	1478	24						720	764	596	26
					1584	2326	1840	34						660	1288	930	24
					4094	2032	1946	18						1204	414	1650	30
					5829	2386	2166	24						1198	422	848	18
					4629	2880	4685	38						1614	504	1028	18
					3598	3108	1618	2						3530	1058	3640	14
					2708	5585	2214	8						1498	1634	6021	12
					2460	3252	1562	18						1068	1738	3200	8
Fig. 3k									Fig. 3l					Fig. 3m Ct values for RT-qPCR
GFP-OsATG8a+4×HA-OsPUX8B.2				OsCDC48-6-GFP+4×HA-OsPUX8B.2					OsATG8a-nLuc+OsPUX8B.2-cLuc		OsCDC48-6-nLuc+OsPUX8B.2-cLuc			OsATG8a
									GFP	MoNLE1-GFP	GFP	MoNLE1-GFP		hpi	Control						M. oryzae infection
									3765	873	754	2096			OsUBQ			OsATG8a			OsUBQ			OsATG8a
									1507	1330	1064	2404			rep. 1	rep. 2	rep. 3	rep. 1	rep. 2	rep. 3	rep. 1	rep. 2	rep. 3	rep. 1	rep. 2	rep. 3
									2351	835	1808	1566		0	21.4558	20.9816	21.325	19.091	18.8993	18.9754	21.3318	20.9776	20.9929	18.9029	19.0156	19.0305
									2591	1285	1662	1946		12	21.7724	21.8082	21.7454	20.2859	20.2907	20.2784	21.0285	20.9493	20.9118	19.301	19.4653	19.2522
									2211	814	1228	2110		24	22.5407	22.5098	22.4408	19.794	19.8284	19.7944	21.6225	21.6237	21.6345	19.1711	19.3086	19.3148
									1546	2890	1068	2016		48	21.3227	21.1031	21.015	19.4478	19.363	19.3101	20.863	20.5651	20.8755	18.7999	18.897	19.1562
									1808	3039	2022	1666		72	22.0579	21.9902	21.8931	20.0385	19.9799	20.014	20.6718	20.6783	20.7697	18.8341	18.696	18.7791
									1455	1343	1020	1186		96	21.5004	21.3688	21.2355	19.5949	19.4467	19.5713	20.8877	20.8233	20.735	18.8164	18.9739	19.072
									2311	1714	1604	1578		120	21.602	21.5309	21.3159	19.3421	19.3313	19.7666	20.2076	20.0113	20.1862	17.9872	18.0671	18.046
									1590	1183	1778	1674
									2373	1838	1008	1984		OsCDC48-6
									2074	1579	1284	1658		hpi	Control						M. oryzae infection
									1130	1251	1206	1236			OsUBQ			OsCDC48-6			OsUBQ			OsCDC48-6
									1516	737	1518	2296			rep. 1	rep. 2	rep. 3	rep. 1	rep. 2	rep. 3	rep. 1	rep. 2	rep. 3	rep. 1	rep. 2	rep. 3
									1204	1047	1068	1954		0	21.6569	21.594	21.5832	18.9489	20.4865	20.7648	21.0776	21.202	21.2066	19.805	20.8395	20.3603
									1059	3846	2018	2028		12	21.6935	21.6314	21.6005	24.9707	24.2418	24.3799	20.9718	21.0208	21.1483	20.1945	20.5131	20.3827
									868	1858	1088	1990		24	22.4284	22.46	22.37	22.4433	22.5787	22.8328	22.0596	22.0449	21.9716	20.0417	20.0337	20.183
									1497	2127	714	1846		48	21.0712	21.0191	20.9692	23.418	23.3282	23.6902	21.0473	20.9696	21.0248	19.5662	19.9076	19.9701
									1453	2002	1562	2656		72	21.9759	21.8925	21.841	24.4312	24.4348	24.5853	20.9679	20.9781	20.9515	18.1112	19.6512	19.4729
										982	1304	1230		96	21.2982	21.1827	21.0198	25.2105	25.0798	25.0687	20.7672	20.8361	20.8723	20.074	20.3302	20.3302
										1946	1618	1568		120	21.2708	21.3337	21.1735	24.9879	24.9356	24.883	20.2403	20.263	20.2546	19.6085	19.9439	19.6822
										1596	1294	2090

## Sheet: Fig. 4
Fig. 4a					Fig. 4b						Fig. 4c												Fig. 4d								Fig. 4e
																Relative protein abundance of 4×HA-OsPUX8B.2
																Rep.1	Treatment	4×HA-OsPUX8B.2	β-Tubulin	ratio	Relative abundance
																	DMSO	3190.3	6407.78	0.49788	1
																	PMSF	3086.05	7873.27	0.391966	0.787271
																	MG132	45019.7	8571.56	5.25221	10.5492
																	3-MA	3583.22	8294.15	0.432019	0.867717
																	ConA	3409.93	8890.39	0.383553	0.770372
																	CB-5083	15517.1	7742.73	2.00409	4.02524
																Rep.2	Treatment	4×HA-OsPUX8B.2	β-Tubulin	ratio	Relative abundance
																	DMSO	3418.37	6756.61	0.505929	1
																	PMSF	2820.25	8645.63	0.326205	0.644763
																	MG132	38202.5	11239.8	3.39885	6.71804
																	3-MA	5442.27	9918.58	0.548694	1.08453
																	ConA	3554	7077.27	0.502172	0.992573
																	CB-5083	12029.3	6480.02	1.85637	3.66923
																Rep.3	Treatment	HA-OsPUX8B.2	β-Tubulin	ratio	Relative abundance
																	DMSO	6797.73	14881.7	0.456786	1
																	PMSF	2573.52	9060.07	0.284051	0.621847
																	MG132	28474.9	20306.5	1.40225	3.06983
																	3-MA	4773.2	12686	0.376258	0.823708
																	ConA	4731.54	19486	0.242817	0.531578
																	CB-5083	16982.5	18421.8	0.921868	2.01816
Fig. 4g					Fig. 4h						Fig. 4i
											Lesion area (mm2)
											WT	OsCDC48-6-HA-OE
												#6	#15
											38.767	32.742	12.89
											32.231	39.442	24.781
											48.692	25.692	17.11
											38.164	24.617	31.633
											40.6	31.521	24.758
											47.692	37.451	31.987
											46.845	34.86	25.534
											40.713	19.591	23.836
											41.144	22.957	31.992
											35.243	31.115	15.478
											27.947	29.381	43.091
											40.7	21.663	20.968
											46.128	25.19	19.198
											43.164		27.252
												Relative fungal biomass (Ct values for qPCR)
													OsUBQ		MoPot2
													rep. 1	rep. 2	rep. 1	rep. 2
												WT-1	17.7639	17.6299	11.7913	11.7832
												WT-2	17.9709	17.8366	11.2495	11.104
												WT-3	17.6003	17.6414	11.3543	11.4764
												WT-4	18.3423	18.1923	12.5649	12.4137
												WT-5	17.9238	17.7356	11.349	11.2864
												WT-6	18.103	18.1375	12.2196	11.9385
												WT-7	18.2536	18.2486	11.6265	11.5946
												WT-8	18.1953	18.1421	11.9299	11.8707
											OsCDC48-6-HA-OE	#6-1	17.7508	17.6326	12.2614	12.2417
												#6-2	17.7516	18.1491	11.948	12.0079
												#6-3	18.862	18.8411	13.527	13.5708
												#6-4	18.3294	18.3765	14.0015	14.0084
												#6-5	17.6571	17.5139	12.6738	12.7652
												#6-6	18.0754	18.0887	12.8519	12.8984
												#6-7	18.5632	18.4463	13.7646	13.7139
												#6-8	17.7817	17.4702	12.4497	12.6425
												#15-1	17.6808	17.8258	12.6816	12.2101
												#15-2	17.8271	18.1973	12.9416	12.5127
												#15-3	18.2988	18.3313	12.3983	12.5609
												#15-4	18.3033	18.2746	13.5682	13.563
												#15-5	17.4178	17.4213	13.0805	13.1082
												#15-6	18.3227	18.3511	12.9606	12.879
												#15-7	17.7292	17.7278	12.1446	12.2415
												#15-8	17.1717	17.1454	12.3892	12.3851

## Sheet: Fig. 6
Fig. 6a								Fig. 6b					Fig. 6c								Fig. 6e								Fig. 6f						Fig. 6g						Fig. 6h								Fig. 6i
																																									OsBHT-nLuc+OsPUX8B.2-cLuc								Lesion area (mm2)
																																									GFP	MoNLE1-GFP							WT
																																									1292	90							46.384
																																									1088	294							42.888
																																									860	202							31.697
																																									1522	144							40.545
																																									1178	512							54.603
																																									1900	752							40.458
																																									732	780							47.971
																																									884	490							37.599
																																									396	986							44.471
																																									762	456
																																									1142	236							Relative fungal biomass (Ct values for qPCR)
																																									1520	1234
																																									700	464
																																									1238	482							WT-1
																																									1194	986							WT-2
																																									1164	772							WT-3
																																									556	228							WT-4
																																									516	340							WT-5
																																									960	502							WT-6
																																									878	1056							WT-7
																																									1164	342							Osbht-1-1
																																																	Osbht-1-2
																																																	Osbht-1-3
																																																	Osbht-1-4
																																																	Osbht-1-5
																																																	Osbht-1-6
																																																	Osbht-1-7
																																																	Osbht-2-1
																																																	Osbht-2-2
																																																	Osbht-2-3
																																																	Osbht-2-4
																																																	Osbht-2-5
																																																	Osbht-2-6
																																																	Osbht-2-7
																																																	Osbht-2-8
[truncated: 10 more columns]

## Sheet: Supplementary Fig. 1
Supplementary Fig. 1f					Supplementary Fig. 1g				Supplementary Fig. 1j										Supplementary Fig. 1k
					Lesion numbers per leaf				Relative MoNLE1 expression level (Ct values for RT-qPCR)										Relative fungal biomass (Ct values for qPCR)
						RP27p:MoNLE1-GFP															OsUBQ		MoPot2
					WT (GUY11)	#1	#3				OsUBQ	MoNLE1									rep. 1	rep. 2	rep. 1	rep. 2
					3	18	15			WT-1	22.3645	29.3161								WT-1	22.8388	22.8476	21.4336	21.5192
					2	11	22			WT-2	23.5856	29.7155								WT-2	21.1984	21.2095	22.479	22.449
					10	10	6			WT-3	22.0818	29.7828								WT-3	23.3008	23.1635	23.0194	22.9245
					8	5	15			WT-4	22.3642	30.1379								WT-4	23.0523	23.0831	24.0426	23.9377
					3	8	7			WT-5	22.9839	30.2047								WT-5	20.1263	19.9834	20.6349	20.5518
					3	8	10			WT-6	22.1797	30.1018								WT-6	20.4375	20.4173	20.8006	20.7587
					1	6	12		Ubip:MoNLE1-HA	#6-1	23.4715	23.0114								WT-7	21.6787	21.779	22.3677	22.4445
					1	4	7			#6-2	23.2419	21.2431								WT-8	21.9806	22.0046	22.1367	22.3943
					5	12	10			#6-3	21.3629	21.9224							Ubip:MoNLE1-HA	#6-1	21.5297	21.3381	19.3912	19.3636
					4		6			#6-4	23.5735	23.0407								#6-2	20.3165	20.427	19.124	19.1599
										#6-5	23.0952	21.3423								#6-3	20.7184	20.7759	18.9527	18.7813
										#6-6	21.3528	22.003								#6-4	19.9679	19.6112	19.1296	19.1954
										#8-1	22.775	22.81								#6-5	19.0357	19.1324	17.7359	17.6289
										#8-2	21.8378	22.9448								#6-6	19.5396	19.7453	17.5583	17.5271
										#8-3	21.7917	23.3457								#6-7	19.3412	19.0986	19.6821	19.9576
										#8-4	22.9646	23.0043								#6-8	20.2458	20.1407	18.8045	18.7235
										#8-5	21.806	23.4965								#8-1	18.904	18.9986	17.7639	17.7134
										#8-6	21.8399	25.232								#8-2	20.9167	20.9848	17.9711	17.9245
																				#8-3	19.546	19.6432	17.2336	17.2792
																				#8-4	19.7555	19.9601	19.5042	19.4819
																				#8-5	20.0835	19.8582	18.5545	18.7249
																				#8-6	21.9674	22.1131	18.6234	18.6472
																				#8-7	20.9786	21.2519	20.2092	20.1255
																				#8-8	20.1977	20.231	19.1544	19.2066

## Sheet: Supplementary Fig. 2
Supplementary Fig. 2b							Supplementary Fig. 2c
								Relative fungal biomass (Ct values for qPCR)
									OsUBQ		MoPot2
									rep. 1	rep. 2	rep. 1	rep. 2
								WT-1	22.9181	22.8468	14.9269	14.9541
								WT-2	22.7535	22.922	14.9839	14.9795
								WT-3	23.7829	23.9513	14.8439	14.7726
								WT-4	22.1507	22.2753	15.2101	15.1487
								WT-5	22.3933	22.5091	14.8953	14.5714
								WT-6	22.5273	22.5257	14.5677	14.6456
							Ubip:MoNLE1-HA	#6-1	22.3482	22.3007	12.8921	12.906
								#6-2	23.3981	23.4394	13.1525	13.1478
								#6-3	22.7557	22.9959	13.1247	13.086
								#6-4	23.1946	23.1833	13.1795	13.3337
								#6-5	24.5396	24.6806	13.7466	13.6242
								#6-6	23.101	23.2477	13.5891	13.6099
							Ubip:MoNLE1NES-HA	#10-1	22.7263	22.618	16.112	15.9599
								#10-2	23.0966	23.0211	14.1099	14.1596
								#10-3	24.0769	24.0682	14.7613	14.6951
								#10-4	22.8536	22.8761	15.2201	15.2542
								#10-5	22.3491	22.4441	13.9211	14.029
								#10-6	22.7805	23.193	15.0578	15.3314
								#12-1	22.382	22.4807	14.6367	14.7562
								#12-2	23.3011	23.3452	15.1125	15.1892
								#12-3	23.3319	23.356	14.3568	13.8416
								#12-4	22.7999	22.7073	14.9537	14.93
								#12-5	24.1699	24.5126	15.2659	15.3123
								#12-6	22.8563	22.8731	15.27	15.5166

## Sheet: Supplementary Fig. 4
Supplementary Fig. 4a					Supplementary Fig. 4b					Supplementary Fig. 4c					Supplementary Fig. 4d					Supplementary Fig. 4e
Supplementary Fig. 4f					Supplementary Fig. 4g								Supplementary Fig. 4h								Supplementary Fig. 4i

## Sheet: Supplementary Fig. 5
Supplementary Fig. 5a										Supplementary Fig. 5c (Ct values for RT-qPCR)																										Supplementary Fig. 5f (Ct values for RT-qPCR)									Supplementary Fig. 5h
OsPUX8B.1-GFP+mCherry					OsPUX8B.1-GFP+MoNLE1-mCherry						OsPUX8B total						OsPUX8B.1						OsPUX8B.2						OsPUX8B.3									OsUBQ			OsPUX8B.1				Lesion area (mm2)
Cell	Nuclei	Total	ratio(%)		Cell	Nuclei	Total	ratio(%)			OsUBQ			OsPUX8B total			OsUBQ			OsPUX8B.1			OsUBQ			OsPUX8B.2			OsUBQ			OsPUX8B.3						rep. 1	rep. 2	rep. 3	rep. 1	rep. 2	rep. 3		WT	OsPUX8B.3-HA-OE
1	441838	1944426	22.7233		1	769328	2361424	32.579			rep. 1	rep. 2	rep. 3	rep. 1	rep. 2	rep. 3	rep. 1	rep. 2	rep. 3	rep. 1	rep. 2	rep. 3	rep. 1	rep. 2	rep. 3	rep. 1	rep. 2	rep. 3	rep. 1	rep. 2	rep. 3	rep. 1	rep. 2	rep. 3		OsPUX8B.1-HA-OE	WT	22.2115	22.2426	22.2271	22.8505	22.6925	22.7715			#24	#26
2	196548	1113623	17.6494		2	1232319	3419213	36.041		Root	22.8542	20.8718	24.6731	28.0524	26.2157	29.4091	22.9416	20.7446	24.6878	27.6069	25.2795	29.1385	22.8694	20.7854	24.4292	30.689	30.0541	31.1717	22.9483	20.7593	24.6869	29.6663	27.6253	31.1607			#1	21.9701	22.0358	22.0029	19.1566	19.0307	19.0937		41.92	38.58	31.425
3	633001	2409107	26.2753		3	1929707	4399230	43.8647		Stem	19.99	19.9528	Undetermined	24.1152	24.2595	28.1825	20.1267	21.2237	38.1502	23.2164	23.2731	30.0802	20.0824	19.6912	36.2568	30.3026	30.3071	28.6633	20.2192	19.7824	Undetermined	26.3662	26.5763	29.1356			#8	21.6774	21.7365	21.7069	18.0328	17.9999	18.0163		54.954	37.65	41.72
4	442203	2177152	20.3111		4	1452197	3764253	38.5786		Leaf	28.5492	23.5707	23.3177	28.5227	26.1462	25.6572	28.5171	23.1768	23.3262	29.8802	25.269	24.685	28.6959	23.1455	23.246	28.9941	30.7548	30.6016	28.6325	23.2692	23.2035	30.4469	27.4395	26.6946											50.745	41.848	35.735
5	190112	1014231	18.7444		5	1908604	4192176	45.5278																														OsUBQ			OsPUX8B.2				42.746	43.218	42.24
6	736557	2843652	25.9018		6	1402166	3766126	37.231																														rep. 1	rep. 2	rep. 3	rep. 1	rep. 2	rep. 3		36.595	42.721	41.085
7	441321	2633290	16.7593		7	790648	2674328	29.5644																												OsPUX8B.2-HA-OE	WT	22.2115	22.2426	22.2271	32.1015	31.5808	31.8411		32.798	45.089	37.007
8	476280	1768430	26.9324		8	1003230	3211011	31.2434																													#7	22.1348	22.1892	22.162	20.9407	20.9281	20.9344		29.669	38.085	39.003
9	792014	2846771	27.8215		9	1411021	3963523	35.6002		Supplementary Fig. 5d (Ct values for RT-qPCR)																											#16	23.722	23.7349	23.7285	20.7603	20.8467	20.8035		36.241	29.841	47.731
10	806571	2598016	31.0457		10	1523416	4003221	38.0548		OsPUX8B total																																			37.713	43.599	21.044
11	480912	1963408	24.4937		11	1323531	3862154	34.2692			Control						M. oryzae infection																					OsUBQ			OsPUX8B.3				21.479	34.702	39.444
12	396098	2164551	18.2993		12	854632	2654908	32.1906			OsUBQ			OsPUX8B total			OsUBQ			OsPUX8B total																		rep. 1	rep. 2	rep. 3	rep. 1	rep. 2	rep. 3		27.69	45.209	32.537
13	195423	1036988	18.8453		13	1651946	3866425	42.7254		hpi	rep.1	rep.2	rep.3	rep.1	rep.2	rep.3	rep.1	rep.2	rep.3	rep.1	rep.2	rep.3														OsPUX8B.3-HA-OE	WT	20.5612	20.4934	20.5656	26.1287	26.0915	26.1472			38.125	27.25
14	890041	3044628	29.2332		14	1189829	3572356	33.3066		0	23.3594	23.4359	23.3976	24.9312	24.8615	24.8964	22.6305	22.6195	22.625	24.2375	24.0922	24.1648															#24	22.1928	22.209	22.1942	21.5597	21.7172	21.6816			37.007	30.707
15	231366	1020672	22.668		15	2063417	4565001	45.2008		12	25.227	25.2403	25.2337	25.2408	25.2384	25.2396	24.0363	24.1701	24.1032	24.6346	24.5727	24.6036															#26	21.7933	21.7542	21.7431	23.1521	23.2152	23.2095				45.054
16	601113	2388906	25.1627		16	1377477	2906718	47.3894		24	23.0691	23.1596	23.1144	23.5794	23.8353	23.7074	23.8345	23.8332	23.8338	23.2538	23.1274	23.1906
17	501772	2306389	21.7557		17	1035266	3064123	33.7867		36	23.6549	23.6179	23.6364	25.2574	25.4415	25.3494	23.7978	23.7841	23.7909	25.0938	25.0118	25.0528																							Relative fungal biomass (Ct values for qPCR)
18	189076	980457	19.2845		18	1228189	3656549	33.5887		72	24.1082	24.2592	24.1837	25.3325	25.7953	25.5639	23.7665	23.5762	23.6714	25.6305	25.6215	25.626														Supplementary Fig. 5g											OsUBQ		MoPot2
19	412368	1364065	30.2308		19	1213446	3423162	35.4481		96	22.3274	22.292	22.3097	24.981	25.0811	25.0311	25.0911	24.974	25.0326	24.6732	25.095	24.8841																									rep. 1	rep. 2	rep. 1
20	323305	1233930	26.2012		20	1611416	4011214	40.1728		120	23.3455	23.3293	23.3374	24.8785	24.843	24.8608	25.2093	25.056	25.1326	24.2352	24.33	24.2826																								WT-1	18.7108	18.7184	11.7309
21	267711	1107601	24.1703		21	931246	2811324	33.1248																																						WT-2	18.6114	18.3314	13.4295
22	323609	1383002	23.399		22	822451	2600021	31.6325		OsPUX8B.1																																				WT-3	18.5204	18.3558	12.6728
23	772014	2992102	25.8017		23	1326479	3632146	36.5205			Control						M. oryzae infection																													WT-4	18.1439	18.0139	11.5285
24	451459	2276362	19.8325		24	1922147	4512346	42.5975			OsUBQ			OsPUX8B.1			OsUBQ			OsPUX8B.1																										WT-5	18.1536	17.89	11.5646
25	680932	2799579	24.3227		25	1110321	3100421	35.8119		hpi	rep.1	rep.2	rep.3	rep.1	rep.2	rep.3	rep.1	rep.2	rep.3	rep.1	rep.2	rep.3																								WT-6	19.9739	19.8473	13.3875
26	413556	2131298	19.404		26	1401247	3699124	37.8805		0	23.0804	23.1189	23.0996	22.3592	22.3798	22.3695	22.3732	22.3617	22.3674	21.7504	21.7822	21.7663																								WT-7	18.8936	18.7784	12.5066
27	596234	2220467	26.8517		27	1700121	4029122	42.1958		12	24.9857	25.0086	24.9972	23.3272	23.1994	23.2633	23.8532	23.8394	23.8463	22.9642	22.8787	22.9215																								WT-8	18.6524	18.7996	12.5154
28	385302	1965032	19.6079		28	1366747	3970124	34.4258		24	22.8063	22.8379	22.8221	23.1374	23.1094	23.1234	23.5851	23.5983	23.5917	22.9087	22.8162	22.8625																							OsPUX8B.3-HA-OE	#24-1	18.9491	19.202	12.393
29	680457	2680651	25.384		29	1123132	3455607	32.5017		36	23.4211	23.379	23.4	23.7792	23.5905	23.6849	23.566	23.5051	23.5355	23.7402	23.6887	23.7144																								#24-2	19.3721	19.1797	12.3172
30	770321	3046702	25.2838		30	1728311	4120067	41.9486		72	23.8343	23.9628	23.8986	24.7024	24.4096	24.556	23.6027	23.4989	23.5508	23.793	23.9313	23.8621																								#24-3	18.7027	18.8726	12.1545
31	336542	2072380	16.2394		31	1821047	4374301	41.6306		96	22.0687	22.1759	22.1223	23.0948	23.0362	23.0655	24.8848	24.8386	24.8617	23.9521	23.9749	23.9635																								#24-4	18.816	19.0351	11.9563
32	643234	2476454	25.974		32	1510430	4062108	37.1834		120	23.1038	23.0988	23.1013	24.0476	23.8578	23.9527	24.9804	25.0539	25.0172	24.8091	24.7896	24.7994																								#24-5	18.6919	18.5647	12.2517
33	447356	2261374	19.7825		33	1019121	3011231	33.844																																						#24-6	19.191	19.3473	12.4885
34	369345	1763442	20.9446							OsPUX8B.2																																				#24-7	19.5814	19.4873	12.573
35	189045	1002332	18.8605								Control						M. oryzae infection																													#24-8	19.1096	19.1187	12.1464
36	456732	1635643	27.9237							hpi	OsUBQ			OsPUX8B.2			OsUBQ			OsPUX8B.2																										#26-1	18.1607	18.6432	11.9267
										0	23.3654	23.3878	23.3766	30.0041	29.0079	29.506	22.6608	22.679	22.6699	28.3142	28.5827	28.4485																								#26-2	18.4123	18.7746	11.7915
										12	25.2734	25.2851	25.2793	29.5285	29.9479	29.7382	24.217	24.1164	24.1667	28.8614	29.2434	29.0524																								#26-3	18.8936	18.9272	12.6045
OsPUX8B.3-GFP+mCherry					OsPUX8B.3-GFP+MoNLE1-mCherry					24	23.0351	23.1362	23.0857	25.5698	25.3768	25.4733	23.8949	23.8514	23.8732	24.612	24.5261	24.569																								#26-4	18.2392	18.5385	11.6464
Cell	Nuclei	Total	ratio(%)		Cell	Nuclei	Total	ratio(%)		36	23.6517	23.6382	23.6449	29.1145	29.2211	29.1678	23.8975	23.8187	23.8581	27.311	27.6389	27.4749																								#26-5	18.3022	18.3476	12.1511
1	186986	1255201	14.8969		1	470411	1556991	30.2128		72	24.1487	24.1763	24.1625	28.5099	28.6589	28.5844	23.8709	24.1352	24.003	28.8146	28.7628	28.7887																								#26-6	17.8135	18.0827	12.668
2	465512	2809808	16.5674		2	1187360	2611155	45.4726		96	22.3928	22.3894	22.3911	28.389	28.3922	28.3906	25.1594	25.1298	25.1446	26.8637	27.1395	27.0016																								#26-7	18.3675	19.0699	11.9207
3	426263	2070016	20.5923		3	333829	1005510	33.2		120	23.4627	23.4882	23.4755	26.6545	26.4818	26.5682	25.2841	25.2585	25.2713	25.3836	25.3222	25.3529																								#26-8	18.9587	19.2109	12.3913
4	303143	1520796	19.9332		4	402390	1331074	30.2305
5	571342	2728820	20.9373		5	892725	2125536	42		OsPUX8B.3
6	402722	2092765	19.2435		6	490875	1300695	37.7394			Control						M. oryzae infection
7	524803	2811236	18.6681		7	1040622	2610346	39.8653		hpi	OsUBQ			OsPUX8B.3			OsUBQ			OsPUX8B.3
8	629146	2697206	23.3258		8	320693	1246438	25.7288		0	23.7545	23.818	23.7862	26.9572	26.6626	26.8099	22.9755	22.9867	22.9811	26.4975	26.3666	26.4321
9	190914	1162842	16.4179		9	1104221	2883809	38.2904		12	25.6109	25.6985	25.6547	27.212	26.964	27.088	24.4542	24.6436	24.5489	26.8347	26.8485	26.8416
10	186436	1104264	16.8833		10	420936	1684080	24.995		24	23.4318	23.4744	23.4531	26.8174	26.9064	26.8619	24.3222	24.2095	24.2659	26.8577	26.855	26.8564
11	324172	1525421	21.2513		11	1255348	2709406	46.333		36	24.1574	24.0089	24.0832	27.0659	26.6329	26.8494	24.104	24.1362	24.1201	26.8603	26.6531	26.7567
12	488032	2713129	17.9878		12	908489	2643216	34.3706		72	24.4989	24.6851	24.592	27.0862	26.8787	26.9825	24.2257	24.1631	24.1944	26.8382	25.2433	26.0407
13	287194	1394129	20.6002		13	1003254	2721854	36.8592		96	22.7912	22.811	22.8011	26.9506	26.86	26.9053	25.5553	25.4931	25.5242	26.6734	26.3829	26.5282
14	257213	1102382	23.3325		14	1322408	3512437	37.6493		120	23.778	23.7774	23.7777	27.0002	26.8963	26.9483	25.7079	25.5884	25.6481	26.8795	27.0364	26.9579
15	167246	897406	18.6366		15	1281432	3611240	35.4845
16	367323	1450325	25.3269		16	1229040	3704292	33.1788		OsPR5
17	380648	2088721	18.224		17	1027282	3917203	26.2249			Control						M. oryzae infection
18	74245	326406	22.7462		18	862138	2800025	30.7904		hpi	OsUBQ			OsPR5			OsUBQ			OsPR5
19	216326	990872	21.8319		19	1306289	3624165	36.0439		0	21.9878	21.9261	21.9569	27.8957	27.8307	27.8632	21.2695	21.2518	21.2607	27.0401	27.2354	27.1378
20	511728	1804572	28.3573		20	1002092	3554526	28.192		12	23.7753	23.7171	23.7462	26.8558	26.9831	26.9195	22.5758	22.8039	22.6899	24.0076	23.9547	23.9811
21	399642	1467745	27.2283		21	682406	2460438	27.7351		24	21.7499	21.7696	21.7598	23.3958	23.3634	23.3796	22.435	22.4557	22.4453	21.861	21.7665	21.8137
22	426281	2205282	19.33		22	900722	2886202	31.2079		36	22.3084	22.3823	22.3454	25.2169	25.2358	25.2263	22.3968	22.5509	22.4738	23.4773	23.6036	23.5404
23	302546	1160306	26.0747		23	1332023	3721403	35.7936		72	22.8071	22.8324	22.8198	26.2388	25.9544	26.0966	22.3882	22.4807	22.4344	18.8101	18.7674	18.7888
24	211992	1000342	21.192		24	1524082	3920890	38.8708		96	21.0728	21.1401	21.1064	26.2964	26.3399	26.3181	23.5827	23.5529	23.5678	19.9958	19.8176	19.9067
25	354262	1673329	21.1711		25	1282120	3733120	34.3445		120	22.1536	22.0894	22.1215	26.2673	26.2836	26.2754	23.6289	23.75	23.6895	19.9797	19.9865	19.9831
26	272470	1105820	24.6396		26	1367290	3811248	35.8751
27	354020	1522202	23.2571		27	884623	2636248	33.5561
28	182431	1294158	14.0965		28	1208210	3001429	40.2545
29	200360	1109268	18.0624		29	1002325	2790236	35.9226
30	312980	1442608	21.6954		30	469036	1552438	30.2129
31	90928	610206	14.9012		31	1206317	3252437	37.0896
32	193620	1026921	18.8544		32	809219	2552410	31.7041
33	220231	1122302	19.6231		33	1306843	3812603	34.2769
34	280821	1264632	22.2057		34	1400232	3552428	39.4162
35	401424	1665042	24.1089		35	1025320	3010935	34.0532
35	587112	2167725	27.0842		36	1002648	3003983	33.3773
					37	1124608	2809328	40.0312
					38	902928	2419024	37.3261
					39	1009602	2804329	36.0016
					40	1206208	3272608	36.8577
[truncated: 1 more columns]

## Sheet: Supplementary Fig. 6
Supplementary Fig. 6b Growth inhibition rate											Supplementary Fig. 6h						Supplementary Fig. 6i
CB-5083 (μM)	WT			Ospux8b-1			Ospux8b-2										Relative OsCDC48-6 expression level (Ct values for RT-qPCR)
	rep. 1	rep. 2	rep. 3	rep. 1	rep. 2	rep. 3	rep. 1	rep. 2	rep. 3
0	1	0.882353	1	1.01818	1	0.963636	1	1.01852	1										OsUBQ	OsCDC48-6
2.5	0.715686	0.72549	0.764706	0.818182	0.890909	0.927273	0.888889	0.907407	0.907407									WT-1	22.9858	29.2407
5	0.705882	0.754902	0.735294	0.927273	0.872727	0.836364	0.814815	0.833333	0.777778									WT-2	23.7798	30.2234
10	0.509804	0.529412	0.490196	0.672727	0.690909	0.581818	0.777778	0.740741	0.759259									WT-3	22.6994	28.7746
20	0.539216	0.5	0.519608	0.690909	0.6	0.654545	0.592593	0.555556	0.611111									WT-4	22.7331	29.5962
																		WT-5	23.6503	29.6493
																		WT-6	22.4055	28.834
Supplementary Fig. 6f Relative LUC activity (×100)																	OsCDC48-6-HA-OE	#6-1	23.4216	23.0469
OsCDC48-1-NLuc																		#6-2	23.3269	23.1604
EV	CLuc-OsCDC48																	#6-3	23.7947	23.5023
	-1	-2	-4	-5	-6	-8												#6-4	23.4271	23.0127
3.3	75.42	103.35	1.14	0.1	2.26	0.18												#6-5	23.21	23.0868
1.48	125.46	228.88	0.28	0.12	0.44	0.2												#6-6	23.7339	22.7175
3.16	231.21	61.71	0.26	0.16	0.22	0.12												#15-1	22.5041	22.1507
0.86	237.25	63.57	0.22	0.04	0.12	0.06												#15-2	23.609	22.5097
																		#15-3	23.0804	23.7022
OsCDC48-2-NLuc																		#15-4	22.4782	21.3634
EV	CLuc-OsCDC48																	#15-5	23.4537	21.7955
	-1	-2	-4	-5	-6	-8												#15-6	23.1417	22.8655
0.08	73.37	31.66	0.66	0.1	2.1	0.08
0.12	219.97	34.62	0.34	0.18	0.28	0.04
0.16	694.44	24.84	0.08	0.08	1.2	0.06
0.08	265.03	13.06	0.12	0.02	0.84	0.1
OsCDC48-4-NLuc
EV	CLuc-OsCDC48
	-1	-2	-4	-5	-6	-8
0.38	1.88	0.66	0.4	0.1	0.2	0.16
0.28	1.36	0.32	0.36	0.12	0.1	0.12
0.1	1	0.04	0.16	0.1	0.18	0.04
0.44	0.1	0.3	0.1	0.08	0.26	0.1
OsCDC48-5-NLuc
EV	CLuc-OsCDC48
	-1	-2	-4	-5	-6	-8
0.06	41.68	15.3	0.4	84.12	7.04	7.86
0.2	4.78	2.26	0.32	328.25	44.67	5.42
0.12	76.38	0.4	1.02	40.86	33.64	0.42
0.24	29.9	4.22	0.48	302.53	6.34	11.88
OsCDC48-6-NLuc
EV	CLuc-OsCDC48
	-1	-2	-4	-5	-6	-8
1.72	494.51	24.56	26.28	254.6	2579.8	3.28
1.68	93.64	104.53	13.38	505.48	505.1	85.64
1.84	529.69	121.76	26.96	5.96	72.93	1.52
1.88	32.52	60.93	71.53	829.88	1036.19	33.8
OsCDC48-8-NLuc
EV	CLuc-OsCDC48
	-1	-2	-4	-5	-6	-8
0.62	22.94	25.58	4.98	17	29.1	278.29
0.58	16.96	15.32	2.16	2.94	15.72	135.31
0.42	255.02	22.86	12	88.08	1.54	15.88
0.2	65.23	56.17	26.26	33.6	2.42	75.32

[truncated: 1 more sheets: Supplementary Fig. 7]
